# Supplementary material for: Sterol-regulated transmembrane protein TMEM86a couples LXR signaling to regulation of lysoplasmalogens in macrophages
Source: J Lipid Res. 2022 Dec 31;64(2):100325. doi: 10.1016/j.jlr.2022.100325 (PMC9926310; doi:10.1016/j.jlr.2022.100325)
Supplement: Supplementary Table 1 [file mmc2.xlsx]

## Sheet: Sheet1
Supplementary Table 1. Plasmids
Plasmid	Source	Identifier
pDONR221	Thermo fisher	#12536017
pLenti6.3/V5/TO-DEST	invitrogen	#V011776
pLentiX1-PGK-GFP-DEST (694-6)	addgene	modified from 17297
pENTR/pTER+ (4301-1)	Addgene	17453
pLenti6.3/V5-DEST-GFP	Addgene	40135
