# Supplementary material for: Sterol-regulated transmembrane protein TMEM86a couples LXR signaling to regulation of lysoplasmalogens in macrophages
Source: J Lipid Res. 2022 Dec 31;64(2):100325. doi: 10.1016/j.jlr.2022.100325 (PMC9926310; doi:10.1016/j.jlr.2022.100325)
Supplement: Supplementary Table 2 [file mmc3.xlsx]

## Sheet: Sheet1
Supplementary Table 2. shRNA Tmem86a
Name	Sequence
ShRNA A	5’- GATCCC GAAGAGCGAAGGACCCAAA GTGTGCTGTCC TTTGGGTCCTTCGCTCTTC TTTTTGGAAA -3’
ShRNA B	5’- GATCCC GATCATGTCTACCTACTAT GTGTGCTGTCC ATAGTAGGTAGACATGATC TTTTTGGAAA -3’
