# Supplementary material for: Sterol-regulated transmembrane protein TMEM86a couples LXR signaling to regulation of lysoplasmalogens in macrophages
Source: J Lipid Res. 2022 Dec 31;64(2):100325. doi: 10.1016/j.jlr.2022.100325 (PMC9926310; doi:10.1016/j.jlr.2022.100325)
Supplement: Supplementary Table 4 [file mmc4.xlsx]

## Sheet: Sheet1
Supplementary Table 4. List of antibodies
Antibody	Company	Identifier	Immunoblot	Immunofluorosence
MYC	Cell Signaling	2276	1000x	500x
V5	Invitrogen	46-0705	1000x	500x
CALNEXIN	Sigma-Aldrich	C4731	-	200x
GM130	Cell Signaling	#12480	1000x	-
GAPDH	Santa Cruz Biotechnology	sc-47724	1000x	-
B-ACTIN	Cell Signaling Technology	#4967s	5000x	-
ABCA1	Novus Biologicals	NB400-105	250x	-
GFP	B-2, Santa Cruz	#sc-9996	1000x	-
FASN	Cell Signaling Technology	3180P	1000x	-
LDLR	Biovision	3839-100	500x	-
SREBP1	millipore	MABS1987	500x	-
EEPD1	kind gift from Robert Hromas	3G3	800x	-
HMGCS	Cell Signaling Technology	42201S	500x	-
Golgin	Cell Signaling Technology	13192S	-	250x
DAPI	Invitrogen	D1306	-	1000x
donkey a mouse 488	Molecular Probes	A-21202	-	400x
donkey a mouse 568	Molecular Probes	A10037	-	400x
donkey a rabbit 488	Molecular Probes	A-21206	-	400x
donkey a rabbit 568	Molecular Probes	A10042	-	400x
HRP conjugated a mouse	Invitrogen	A28177	3000x	-
HRP conjugated a rabbit	Invitrogen	A27036	3000x	-
