# Supplementary material for: Sterol-regulated transmembrane protein TMEM86a couples LXR signaling to regulation of lysoplasmalogens in macrophages
Source: J Lipid Res. 2022 Dec 31;64(2):100325. doi: 10.1016/j.jlr.2022.100325 (PMC9926310; doi:10.1016/j.jlr.2022.100325)
Supplement: Supplementary Table 5 [file mmc5.xlsx]

## Sheet: Full lipid anaylsis
Metabolite	Group1_WT_sample_1	Group1_WT_sample_3	Group1_WT_sample_5	Group1_WT_sample_7	Group1_WT_sample_9	Group2_WT_GW_sample_2	Group2_WT_GW_sample_4	Group2_WT_GW_sample_6	Group2_WT_GW_sample_8	Group2_WT_GW_sample_10	P_Value	FDR	Log2_fold_change
BMP(32:0)	0.229917	0.236971	0.350268	0.126754	0.85704	0.167208	0.150129	0.230546	0.360457	0.334069	0.449881	0.732243	-0.535619
BMP(32:1)	1.95336	1.74672	2.46867	2.06961	6.73024	1.63789	1.35897	1.88332	1.87193	4.58213	0.534158	0.782422	-0.401251
BMP(32:2)	1.3042	1.02669	1.54579	1.1027	2.47875	1.65626	1.68621	1.98214	1.6059	4.09885	0.236525	0.530463	0.564465
BMP(32:3)	0.545612	0.628635	0.875952	0.495271	0.625112	0.884518	0.917047	1.04061	0.529651	0.93927	0.0723855	0.27578	0.443308
BMP(33:0)	0.577361	1.18148	0.71998	0.714721	1.11042	0.951803	0.239261	0.795482	0.875555	0.814476	0.492681	0.766439	-0.227303
BMP(33:1)	0.986178	1.09185	1.48581	1.42976	2.77305	0.988897	0.84416	0.986042	1.20523	2.25222	0.488297	0.764916	-0.307321
BMP(33:2)	1.1108	1.2931	1.86279	1.33179	2.41786	1.53711	1.53096	1.50614	1.62431	3.01915	0.544958	0.788922	0.201457
BMP(33:3)	0.643945	0.812411	1.1704	0.72988	1.21227	0.668906	0.667229	0.941896	0.571265	0.865744	0.25092	0.549177	-0.29847
BMP(34:0)	1.12963	1.22223	1.4443	1.36849	2.43514	0.822545	0.686595	1.54231	0.926734	0.95417	0.0976098	0.326707	-0.623684
BMP(34:1)	17.9064	17.6726	23.9249	20.8259	54.2449	15.871	14.0518	16.8425	17.7395	32.249	0.363654	0.667034	-0.476016
BMP(34:2)	36.3664	39.3972	48.6427	45.7264	91.1363	57.9855	50.0792	62.616	59.5339	116.82	0.30521	0.60688	0.409545
BMP(34:3)	24.4149	29.4751	35.9157	24.5422	27.0142	29.7084	24.7798	34.0934	23.3312	27.6515	0.902782	0.957027	-0.0184654
BMP(34:4)	4.9894	6.50763	7.94932	4.46683	3.31135	5.49775	5.17487	6.01213	4.05198	2.88335	0.487779	0.764882	-0.204893
BMP(34:5)	0.603685	0.705205	0.788715	0.517912	0.233301	0.548155	0.481669	0.679341	0.341694	0.22679	0.385138	0.685431	-0.322817
BMP(35:0)	0.120227	0.148704	0.235876	0.268714	0.370854	0.0407582	0.0334317	0.117958	0.177379	0.130333	0.0456387	0.213396	-1.19497
BMP(35:1)	4.32824	5.29694	6.07264	5.2044	9.98207	3.8954	3.58167	4.04515	4.71705	6.68741	0.20872	0.493194	-0.429846
BMP(35:2)	16.4298	19.6285	23.5509	22.0627	40.4524	20.7892	17.7471	20.3168	23.2613	35.0191	0.852024	0.941677	-0.0601962
BMP(35:3)	3.39793	4.40894	5.18759	4.62677	6.06537	4.16016	3.5097	4.29848	4.05919	4.79966	0.28698	0.587281	-0.185602
BMP(35:4)	0.780014	0.883921	1.37822	0.849968	0.839717	0.814297	0.505787	0.894721	0.699579	0.947457	0.235765	0.529527	-0.293113
BMP(36:1)	60.7661	66.6732	77.8502	69.8856	91.82	63.2707	50.8885	57.0558	58.6744	62.4561	0.0471409	0.213937	-0.328087
BMP(36:2)	533.312	642.155	750.044	713.191	1161.65	660.348	531.434	666.292	718.087	1024.24	0.77479	0.89838	-0.0779751
BMP(36:3)	150.325	185.743	224.316	193.344	255.56	168.001	134.295	175.281	175.42	206.698	0.203102	0.48437	-0.23144
BMP(36:4)	29.1579	35.45	43.7949	32.6644	34.8434	34.2489	25.6119	34.9994	29.8321	29.227	0.181243	0.456212	-0.192668
BMP(36:5)	13.7743	17.6722	19.3658	11.7088	9.97043	20.0642	15.5006	20.3663	15.7266	10.2097	0.485202	0.76239	0.175477
BMP(37:1)	1.99857	2.37848	2.40381	2.1848	3.15855	2.01835	1.75577	2.13452	1.99009	2.05666	0.0929315	0.319391	-0.284343
BMP(37:2)	20.8093	26.7607	29.256	27.4159	44.1877	24.6125	18.9588	23.6188	25.5948	34.0654	0.380596	0.682178	-0.226653
BMP(37:3)	14.4312	17.9503	20.9966	18.125	26.2641	16.106	12.667	15.4737	15.9345	19.0465	0.146069	0.412709	-0.303344
BMP(37:4)	11.6358	14.7659	16.1521	13.6311	13.0636	14.0134	10.5763	12.5871	12.0684	11.4844	0.11565	0.36187	-0.189387
BMP(37:5)	6.62553	8.53982	9.94269	6.84932	5.17633	7.68173	6.88437	7.87642	6.55961	4.84067	0.526132	0.777621	-0.133879
BMP(37:6)	1.85172	1.90804	2.36534	1.91109	1.45684	1.74105	1.36386	1.85965	1.79091	1.42394	0.178164	0.453642	-0.214872
BMP(37:7)	0.356585	0.226817	0.501784	0.298691	0.266945	0.255292	0.125467	0.341231	0.29497	0.266907	0.257903	0.557344	-0.362688
BMP(38:1)	4.17206	4.99433	5.97201	4.9378	5.39426	4.91878	3.5372	4.54823	4.2311	3.95513	0.0554231	0.233655	-0.265412
BMP(38:2)	53.4046	61.5452	70.8255	60.1911	89.0457	65.5344	47.4323	59.9767	62.5431	75.8172	0.555792	0.794856	-0.105891
BMP(38:3)	122.835	143.987	175.199	144.456	193.344	144.409	110.291	138.876	137.05	165.258	0.308276	0.610616	-0.164298
BMP(38:4)	256.926	305.686	364.878	276.86	259.845	298.396	238.705	287.119	263.895	232.281	0.267332	0.563572	-0.149137
BMP(38:5)	335.731	393.654	454.64	329.867	219.051	423.398	347.755	393.407	338.394	218.764	0.96692	0.978975	-0.00937598
BMP(38:7)	33.8442	39.4713	46.3442	39.7801	33.4721	52.3195	40.96	47.3135	46.8144	42.7299	0.04279	0.207996	0.254553
BMP(38:8)	11.7423	13.3483	15.0015	10.322	6.48767	15.4562	11.1401	13.9426	10.8392	5.7032	0.98746	0.990008	0.00454419
BMP(38:9)	1.12058	1.46842	1.82203	0.956429	0.149161	1.19768	1.14358	1.30565	0.910286	0.218465	0.677904	0.860991	-0.208086
BMP(39:2)	2.10443	1.97804	2.29114	1.79802	2.9898	1.9446	1.68419	1.82762	1.80132	2.34964	0.233254	0.526957	-0.216308
BMP(39:3)	10.7151	11.4495	14.6992	12.5922	16.4205	11.9001	9.93492	11.4689	11.3651	13.5914	0.251734	0.5494	-0.177248
BMP(39:4)	38.2489	44.0554	53.4494	43.5648	44.9903	47.3045	38.4688	44.0811	40.5622	41.7105	0.426981	0.719649	-0.0805575
BMP(39:5)	17.3427	21.6212	24.0519	18.4589	14.7265	20.3916	17.5063	19.4439	16.4643	13.7182	0.41588	0.713868	-0.13637
BMP(39:7)	12.2936	13.6368	15.0023	14.3781	13.7551	15.4189	12.4792	13.4161	14.174	13.2146	0.91675	0.958006	-0.00760316
BMP(39:8)	0.860602	0.782454	0.944974	0.55631	0.455725	0.997175	0.576193	0.331991	0.479063	0.348366	0.290307	0.589716	-0.397649
BMP(40:2)	1.6144	2.14364	2.41421	2.50253	2.63656	2.67706	1.37897	1.95671	2.15333	2.37389	0.601448	0.819094	-0.101899
BMP(40:3)	11.2339	11.3309	14.4551	11.5993	13.8	13.5817	9.57317	11.2444	11.5378	12.3313	0.406801	0.706067	-0.0992759
BMP(40:4)	45.9518	54.1148	64.217	44.6621	42.8645	56.204	45.8921	54.1023	43.2842	38.8202	0.61416	0.826198	-0.0795406
BMP(40:5)	149.439	172.853	201.728	153.656	124.735	197.571	164.159	182.197	156.445	118.001	0.868117	0.945712	0.0284157
BMP(40:6)	518.621	625.69	679.732	620.551	549.859	707.304	591.84	617.904	643.92	537.882	0.617473	0.828488	0.0494402
BMP(40:7)	785.534	877.05	981.099	991.959	929.645	1089.11	849.212	913.254	1034.52	919.762	0.430343	0.720638	0.0740897
BMP(40:8)	165.45	184.348	201.445	166.574	108.238	201.039	167.636	177.384	159.399	100.371	0.864404	0.944192	-0.0357636
BMP(40:9)	25.1277	26.3697	26.5528	20.0465	9.57486	25.8672	22.2973	22.0317	17.8353	8.32005	0.621632	0.829525	-0.160255
BMP(41:10)	0.992759	0.855406	0.814613	0.93587	0.467368	1.29809	1.13925	0.900272	0.498854	0.287929	0.957768	0.975865	0.0205666
BMP(41:3)	0.370056	0.608178	0.66207	0.557938	0.605725	0.37235	0.447625	0.50033	0.471319	0.731639	0.497301	0.766439	-0.152179
BMP(41:4)	2.84455	3.29572	3.85025	2.85487	3.12136	3.77436	2.67957	3.15299	2.91076	2.84588	0.662149	0.850135	-0.0555589
BMP(41:5)	8.65638	9.19848	10.1896	8.40913	6.38921	9.3176	8.17496	8.4737	7.24183	5.47185	0.385048	0.685431	-0.147466
BMP(41:6)	21.0615	24.3659	26.7508	20.803	15.8955	26.2016	22.9952	21.7598	20.4608	14.3511	0.822327	0.9282	-0.0417836
BMP(41:7)	30.9149	35.7669	38.4842	34.0586	25.677	39.7044	33.4311	33.5101	32.3695	24.7508	0.945894	0.970921	-0.00997048
BMP(41:8)	13.793	13.5418	15.5926	14.6044	10.9969	15.8422	13.1152	12.5086	12.9803	9.73468	0.50306	0.769298	-0.0945629
BMP(41:9)	5.38549	5.86715	5.5516	5.02561	3.08315	5.90986	5.01604	4.5304	5.3481	2.6605	0.707109	0.871226	-0.0863938
BMP(42:10)	282.552	301.372	293.183	247.914	102.846	368.381	308.012	305.297	270.26	109.626	0.652335	0.844728	0.149123
BMP(42:11)	47.2664	48.7568	45.4834	48.1414	23.8602	54.2733	43.2259	39.2002	43.1523	21.9511	0.749132	0.895021	-0.0813453
BMP(42:4)	1.99268	2.13011	2.79525	1.69694	2.02885	2.38352	2.10352	2.63137	1.99817	1.66568	0.91299	0.957027	0.0186438
BMP(42:5)	9.71289	10.6265	13.3646	8.92798	6.81606	12.2565	10.432	12.141	8.53649	6.67712	0.939421	0.968277	0.0172582
BMP(42:6)	41.8847	47.1496	51.2509	40.1631	30.3485	53.129	44.699	48.6113	41.4554	28.9573	0.828827	0.931449	0.0408586
BMP(42:7)	121.548	134.798	149.177	119.751	89.8916	157.937	128.454	138.483	128.605	86.8177	0.750008	0.895021	0.0577653
BMP(42:8)	237.074	262.697	277.499	229.325	147.989	299.978	255.424	259.671	233.789	141.238	0.84308	0.938725	0.04371
BMP(42:9)	357.195	395.997	400.449	322.077	158.937	457.093	386.197	390.643	343.712	159.84	0.767033	0.895936	0.0880141
BMP(43:10)	2.21877	2.63017	2.56528	2.58262	1.93403	3.00201	2.57686	2.52801	2.61976	1.72915	0.684964	0.861146	0.0621185
BMP(43:11)	1.37481	1.19237	1.50918	1.54938	1.27517	1.66657	1.56699	1.68775	1.90043	1.15972	0.170173	0.442794	0.209868
BMP(43:5)	0.207684	0.454106	0.393318	0.375738	0.284422	0.264114	0.064269	0.476797	0.157854	0.115222	0.180863	0.456212	-0.669735
BMP(43:6)	1.83412	2.12955	2.69583	1.52271	1.14175	2.50172	1.95423	2.1324	1.63636	1.23204	0.940039	0.968277	0.020402
BMP(43:7)	6.70668	7.89537	8.56101	7.06786	4.93943	8.84961	8.46276	8.29727	7.46126	4.55504	0.63405	0.836977	0.0973679
BMP(43:8)	22.559	26.2854	25.2878	22.2538	14.8886	29.0299	23.7029	24.6137	21.9403	14.446	0.878353	0.950602	0.0315253
BMP(43:9)	29.3363	32.0629	34.2179	29.8006	18.5241	38.9666	33.2733	32.4377	32.593	18.5021	0.600937	0.819094	0.113955
BMP(44:10)	198.848	217.498	216.113	183.067	94.6619	268.476	237.134	233.251	205.712	101.607	0.479784	0.759399	0.200895
BMP(44:11)	410.29	424.275	412.436	433.118	224.052	537.65	468.867	447.713	487.526	253.533	0.3811	0.682178	0.205247
BMP(44:12)	330.2	317.385	320.328	373.655	224.226	431.271	348.456	349.555	415.03	237.862	0.335015	0.636611	0.186745
BMP(44:6)	1.12515	1.41189	1.99887	0.96795	0.667031	1.53865	1.36162	1.74394	1.35129	0.63014	0.765084	0.895936	0.102582
BMP(44:7)	5.19475	6.2771	6.99385	4.75687	2.9686	7.11256	6.90118	7.75879	4.85427	2.93557	0.566838	0.802413	0.174682
BMP(44:8)	22.983	26.2706	27.3704	18.9691	10.3532	29.8017	25.802	28.972	20.3153	10.3146	0.70588	0.871226	0.120879
BMP(44:9)	73.0041	79.915	84.3352	61.9651	30.4339	97.3449	90.1569	91.36	68.0161	33.9489	0.518736	0.777621	0.208186
BMP(46:11)	0.579273	0.717543	0.758729	0.756439	0.303489	0.959157	0.832823	1.04372	0.751943	0.431512	0.223666	0.513567	0.36744
BMP(46:12)	0.381296	0.376283	0.328451	0.366862	0.249743	0.718781	0.546772	0.336707	0.447617	0.292194	0.175406	0.447519	0.460016
BMP(46:9)	0.275988	0.279363	0.427057	0.21853	0.0907695	0.286845	0.438735	0.507341	0.367544	0.113883	0.360952	0.666208	0.408381
C1P(d45:1)	10.9128	33.7662	17.0056	21.5141	21.6004	36.7264	26.5205	20.0226	18.066	7.23349	0.90559	0.957027	0.0509865
C1P(d46:1)	1079.35	1345.88	752.222	1123.18	1137.1	1542.33	1079.35	954.413	1032.47	563.725	0.780785	0.903112	-0.0722011
C1P(d47:1)	121.459	146.676	98.1767	138.586	123.945	200.352	129.802	132.301	136.265	58.1093	0.824841	0.930357	0.0628199
C1P(d48:1)	1202.77	1473.74	958.775	1404.06	1310.7	2148.95	1404.99	1227.75	1245.32	525.959	0.888063	0.954888	0.0453835
C1P(d49:1)	19.006	21.7268	19.7663	24.7739	29.789	37.9001	28.9829	25.6357	24.8922	9.61506	0.649573	0.843679	0.142713
CE(14:0)	19.5851	27.2573	22.2063	20.8637	17.9756	17.4283	18.7969	16.1854	17.1197	19.9097	0.0804472	0.294687	-0.270542
CE(14:1)	6.10386	6.74383	4.47193	2.29399	3.37954	4.22234	4.55143	3.34086	1.2283	4.41996	0.343009	0.649174	-0.372338
CE(15:0)	17.3684	23.3256	16.2663	8.96349	8.60775	13.8236	17.3405	12.7351	13.8524	12.4	0.775887	0.898794	-0.0873734
CE(15:1)	5.87888	8.95732	4.76804	4.75466	4.45192	3.68679	5.91576	4.44212	3.84378	7.6811	0.580214	0.805824	-0.172184
CE(16:0)	52.1669	64.3841	55.6133	56.0827	52.5978	48.338	52.4861	46.8221	50.5277	45.4526	0.0242389	0.171322	-0.205102
CE(16:1)	115.92	137.963	109.755	117.7	95.475	112.184	113.627	99.8229	105.793	118.075	0.499608	0.766439	-0.0699803
CE(16:2)	9.19085	11.5852	12.1266	11.1217	10.268	9.04451	9.80124	8.01845	8.36198	7.3601	0.00842834	0.130049	-0.350361
CE(16:3)	2.1906	0.692805	2.95332	3.29615	1.16576	0.316764	0.334749	1.94452	0.903335	1.78071	0.142572	0.408831	-0.963823
CE(17:0)	10.9792	15.0049	10.8995	9.93115	9.83856	9.9025	9.72242	9.34513	9.13291	11.2614	0.209758	0.494887	-0.198694
CE(17:1)	1037.36	1025.61	844.465	945.6	759.699	683.192	801.447	703.369	878.62	1134.14	0.425918	0.719649	-0.13497
CE(17:2)	5.14488	6.16003	6.7606	6.8178	5.98022	4.95718	5.97251	6.07304	6.23434	6.95689	0.76979	0.896443	-0.0316435
CE(18:0)	34.6862	40.1711	35.1998	43.6752	32.0881	37.5456	31.7833	29.3866	34.219	28.3239	0.105248	0.343336	-0.204535
CE(18:1)	449.663	547.309	463.652	560.26	496.505	366.642	369.218	348.775	395.889	365.186	0.00228213	0.0902903	-0.447751
CE(18:2)	199.309	227.249	220.367	253.459	224.596	196.857	187.704	192.931	210.418	184.81	0.0204226	0.167188	-0.209804
CE(18:3)	22.5671	26.1516	29.2914	33.2011	26.5485	20.3758	22.0779	24.8279	24.6449	20.7974	0.0461347	0.213771	-0.289359
CE(19:0)	5.45362	5.58984	4.45086	5.23325	3.73179	3.54826	4.58147	3.98249	4.51453	4.81856	0.194407	0.475296	-0.189724
CE(19:1)	29.1539	31.4763	24.6978	31.5075	27.6511	18.6067	18.9416	17.7345	17.746	22.6931	0.000387567	0.033148	-0.594015
CE(19:2)	30.2897	29.2379	22.9585	25.0356	22.7548	16.2225	19.4641	15.3243	19.3345	16.8105	0.00276962	0.0929877	-0.579908
CE(19:3)	9.77912	12.8856	9.07281	11.3548	8.81062	6.93216	7.10806	5.88822	6.32255	8.71911	0.00780826	0.124208	-0.569696
CE(20:0)	7.78175	9.41405	5.18165	7.75557	5.62356	5.28855	5.43775	4.56852	4.68072	6.93088	0.0910846	0.317972	-0.410258
CE(20:1)	56.9127	55.9681	40.0718	56.3243	42.2659	37.4964	38.773	27.2882	32.8866	39.1882	0.0115538	0.15028	-0.518245
CE(20:2)	158.368	110.105	62.6436	75.2934	57.7789	54.0237	56.8522	42.9013	51.044	109.199	0.21934	0.5097	-0.563851
CE(20:3)	243.985	255.241	181.849	238.129	145.264	133.64	165.263	107.38	121.663	115.768	0.0123907	0.15028	-0.725641
CE(20:4)	285.129	325.245	340.539	336.833	332.758	235.148	224.173	254.453	229.743	205.543	0.000104123	0.0229517	-0.495989
CE(20:5)	53.1694	61.5783	67.152	75.799	59.319	41.4331	45.4267	44.3505	47.0088	35.654	0.00301321	0.0929877	-0.567809
CE(21:0)	1.62138	4.30336	2.47369	2.79134	2.07258	2.59148	2.97394	1.65906	2.42042	2.0653	0.56513	0.801467	-0.17957
CE(21:2)	8.51985	12.1926	7.13071	8.67206	7.29136	5.34285	4.76882	3.29961	5.21184	8.04459	0.0213762	0.167188	-0.716055
CE(21:3)	25.0217	21.83	16.6788	20.5428	13.6847	11.6945	11.4341	10.7984	6.83907	16.7577	0.014009	0.154608	-0.765057
CE(21:4)	12.4157	10.4448	11.7864	12.6429	10.7432	4.70697	5.26878	8.17873	5.57569	4.26304	0.00017041	0.0262943	-1.0518
CE(22:0)	7.43722	8.38074	5.36446	7.13578	4.48719	6.32374	8.00485	5.52348	4.97486	5.73442	0.625753	0.833006	-0.102225
CE(22:1)	15.5639	17.1664	12.0718	17.2353	11.5305	12.0772	12.7287	9.03702	11.6566	10.3381	0.0431643	0.208133	-0.397842
CE(22:2)	11.9697	12.5689	8.53084	11.6169	7.65597	7.49556	9.07755	6.40169	7.10152	7.59125	0.0383736	0.200431	-0.474653
CE(22:3)	44.5922	44.3862	30.5081	35.6782	16.7667	27.6294	31.0168	17.8422	19.0048	15.2405	0.0832898	0.300975	-0.634739
CE(22:4)	72.9577	89.3726	63.8109	75.5602	35.4465	48.9793	61.0748	38.1173	44.3138	18.426	0.0596934	0.241406	-0.676746
CE(22:5)	139.298	166.875	149.672	170.127	118.687	96.5557	105.747	92.808	84.8622	55.9453	0.00128982	0.0632818	-0.772522
CE(22:6)	150.792	159.214	186.729	196.516	207.542	129.615	128.659	128.345	130.132	107.027	0.00451103	0.0999355	-0.530161
CE(22:7)	8.92043	10.475	11.2084	9.97336	13.1426	5.91172	8.26569	7.62519	5.1038	8.78666	0.00677464	0.117452	-0.589809
CE(23:0)	3.76224	4.94784	1.215	4.45115	3.47526	4.69408	5.74976	3.02682	3.35222	4.45436	0.422792	0.717676	0.253267
CE(23:1)	3.98209	4.57337	3.66811	4.63367	3.11251	3.00122	3.85768	2.91472	1.93198	2.5758	0.0278874	0.174974	-0.483679
CE(23:2)	2.95363	3.01851	2.37149	2.96957	1.68053	2.0641	2.09962	1.50482	1.76924	1.58455	0.0337444	0.197226	-0.526243
CE(23:3)	4.00152	4.1897	3.89599	3.20891	2.29145	2.78575	2.84826	1.97624	1.56252	1.66001	0.0169578	0.158929	-0.699151
CE(23:5)	7.00339	8.20489	9.2845	8.95702	5.2506	3.95377	4.96631	3.82779	4.17697	2.04743	0.00294541	0.0929877	-1.02846
CE(23:6)	7.7251	7.12653	8.59986	9.13394	7.15188	3.39836	3.8067	4.30161	4.01799	2.96501	6.05941e-05	0.0186994	-1.10377
CE(24:0)	16.5376	23.9536	16.2998	16.1681	11.8153	17.3557	27.8913	17.1487	12.4503	11.9915	0.908599	0.957027	0.0346878
CE(24:1)	46.609	48.9041	35.2927	52.3927	30.8559	34.8163	40.7488	27.7562	27.2303	21.9755	0.0497275	0.217833	-0.488912
CE(24:2)	15.3484	14.6956	11.4478	15.852	10.2527	10.5122	11.9853	9.80153	9.24574	11.1052	0.0540466	0.231008	-0.360515
CE(24:3)	7.43459	10.1117	7.17264	9.28991	5.00201	5.1198	6.03166	4.58243	4.53057	3.86731	0.025245	0.171405	-0.692943
CE(24:4)	7.24512	9.5248	7.03167	7.34707	3.95925	4.6878	5.39355	3.91749	3.07657	2.37735	0.0210984	0.167188	-0.851821
CE(24:5)	5.96056	6.6075	5.33349	6.16043	2.15347	3.31166	4.96921	1.97733	1.90586	4.17484	0.0864768	0.308161	-0.682107
CE(24:6)	4.67205	5.4165	6.41936	7.12303	3.48471	2.22295	3.25839	2.23299	1.95498	0.4417	0.00319791	0.0936395	-1.4232
CE(25:0)	7.19147	1.16264	5.63919	6.47366	6.98081	5.26801	8.3872	5.15132	6.12561	7.74732	0.447007	0.728537	0.251695
CE(25:1)	9.72921	7.10734	5.5006	9.20546	5.4162	5.75605	6.43092	7.50028	6.68312	5.07385	0.312059	0.611825	-0.233123
CE(25:2)	4.13167	5.57592	3.9819	3.93508	2.68719	4.42405	4.91319	4.33093	2.90956	1.35398	0.568116	0.80292	-0.179802
CE(25:4)	0.604646	1.47164	1.66416	1.50446	0.723315	1.04111	1.11972	0.959127	1.00636	0.215844	0.272981	0.572295	-0.458888
CE(26:0)	5.95885	1.09118	6.4811	6.56532	5.16755	0.607414	11.3075	7.33727	5.60288	6.53784	0.560623	0.798373	0.313357
CE(26:1)	7.82741	8.67831	6.31541	8.6854	6.91754	5.8478	8.44336	6.50501	6.45661	7.78777	0.34373	0.649174	-0.132985
CE(26:2)	3.93475	4.1854	3.23402	4.31571	2.84381	3.46429	3.69606	3.15204	2.5299	2.96967	0.16405	0.433441	-0.227575
CE(26:3)	2.50772	2.62576	2.57055	2.79192	1.80086	1.39052	2.54865	1.90519	1.86077	2.3337	0.127038	0.385108	-0.292694
CE(26:4)	2.00663	1.26247	1.83689	1.87146	0.974776	0.957644	1.00869	1.01303	1.11781	1.23197	0.0569236	0.236111	-0.577459
CE(26:5)	0.789356	1.27235	1.01098	1.14065	0.615475	0.349941	0.587631	0.457955	0.478531	0.202654	0.00608027	0.107837	-1.21737
CE(27:0)	3.15331	4.77593	3.58688	2.54585	1.3707	3.22817	5.49194	2.47054	1.74136	3.67315	0.789443	0.908359	0.105644
CE(28:1)	1.86891	1.07612	1.08204	2.03441	1.38955	1.52602	1.70934	1.72555	1.45093	1.34298	0.785536	0.906568	0.0576523
Cer(d29:1)	0.344665	0.395087	0.235475	0.210589	0.22535	0.229737	0.233716	0.197231	0.207014	0.28091	0.240208	0.534065	-0.297001
Cer(d30:2)	0.0587539	0.0372669	0.0476902	0.0555393	0.0308779	0.104819	0.0810878	0.037708	0.0257925	0.0633964	0.327487	0.630867	0.442822
Cer(d32:1)	8.47366	13.9978	8.08386	8.25588	7.62059	7.55436	8.51826	6.23244	6.7138	10.4499	0.354954	0.662266	-0.234403
Cer(d32:2)	0.77908	0.633015	0.986549	1.20126	1.27412	0.747254	0.769033	1.10154	0.802753	0.968284	0.511431	0.775185	-0.151267
Cer(d32:3)	0.360321	0.935221	0.416585	0.760579	0.687675	0.972335	0.376089	0.140895	0.499958	0.527455	0.47963	0.759399	-0.328548
Cer(d33:1)	15.81	32.9223	15.0589	8.55405	8.61455	12.5251	13.3752	10.1038	10.7414	14.4027	0.42806	0.719777	-0.404896
Cer(d34:0)	19.9885	28.5455	16.5701	16.6039	10.5854	19.9661	19.6775	18.6561	18.8531	22.2206	0.660525	0.850026	0.106632
Cer(d34:1)	336.045	499.042	283.317	252.04	237.39	270.609	290.015	280.401	260.277	386.379	0.66485	0.851339	-0.112052
Cer(d34:2)	33.4493	32.237	27.1086	19.9418	19.9443	16.949	20.7586	19.3198	20.9294	34.2442	0.357482	0.662968	-0.241876
Cer(d35:0)	0.418578	0.52204	0.202037	0.214224	0.0901604	0.559762	0.341324	0.358084	0.327436	0.248898	0.436706	0.726117	0.343073
Cer(d35:1)	9.62664	13.8785	7.74671	7.61442	7.32518	7.60956	8.56013	7.81355	7.12596	10.6451	0.543109	0.788352	-0.145703
Cer(d36:0)	1.62973	3.08457	1.39769	1.53342	1.01044	1.44899	1.33175	1.10284	1.73754	1.38985	0.416108	0.713868	-0.304063
Cer(d36:1)	45.9007	69.0578	39.7473	36.9939	36.1389	38.084	40.9754	36.7287	33.1185	50.6884	0.439106	0.727287	-0.190937
Cer(d36:2)	2.81505	4.49096	2.79435	2.73992	2.44407	2.70559	3.25479	2.66297	2.60819	4.402	0.891997	0.954929	0.0325899
Cer(d37:1)	0.172947	2.87127	1.54219	1.30967	1.31455	1.10376	1.22452	1.01225	1.0424	1.10125	0.467812	0.751128	-0.394849
Cer(d38:0)	0.806918	1.64227	0.884056	0.610138	0.807917	0.944268	0.714967	0.562677	0.703303	0.777461	0.318757	0.619448	-0.359755
Cer(d38:1)	15.5869	19.1002	18.2711	16.6336	19.07	17.3784	17.8177	17.915	15.5694	17.0615	0.499277	0.766439	-0.0483116
Cer(d38:2)	2.01832	2.38988	1.94564	2.12356	2.49341	2.07419	2.32611	2.45348	2.33361	3.71952	0.266344	0.563572	0.234474
Cer(d39:0)	0.764898	0.861385	0.615879	0.856758	0.62366	0.658443	0.466934	0.501669	0.599485	0.600068	0.027386	0.174614	-0.397236
Cer(d39:1)	4.13614	5.97064	4.73247	4.92011	4.93391	4.75951	4.30662	4.41684	4.21531	4.64121	0.193667	0.475084	-0.144522
Cer(d39:2)	0.556114	0.730667	0.575138	0.598405	0.758124	0.711752	0.726696	0.812882	0.714077	1.20717	0.120198	0.37019	0.374572
Cer(d40:0)	4.65407	6.43465	5.12836	4.63597	4.1877	5.8587	4.73713	5.16043	4.87807	4.40045	0.997999	0.997999	-0.000343207
Cer(d40:1)	154.976	205.515	178.056	164.371	186.586	156.723	152.081	163.944	136.897	151.759	0.0411433	0.204845	-0.224338
Cer(d40:2)	29.1614	39.2587	37.5138	32.0675	44.6418	44.627	42.4087	48.4304	39.9851	55.3906	0.0359753	0.199668	0.337877
Cer(d40:3)	1.9103	2.10043	1.67634	1.51309	1.57226	1.85668	2.33178	2.50661	2.16401	3.36125	0.0505234	0.218982	0.478237
Cer(d41:0)	1.00138	1.46729	0.987378	0.958671	1.27666	0.877346	0.835088	0.621951	0.890389	0.737279	0.0221011	0.167188	-0.522529
Cer(d41:1)	30.9495	42.6727	37.0801	32.7213	38.1674	33.7533	32.858	34.036	30.1985	28.8472	0.108726	0.348782	-0.185391
Cer(d41:2)	40.4768	54.0756	49.0817	45.7566	56.6778	55.6815	51.0403	57.2511	45.4795	58.9923	0.272192	0.571419	0.125565
Cer(d41:3)	2.08451	1.81424	2.0279	1.57913	2.03763	1.99252	2.3214	2.26257	1.85233	2.09729	0.16345	0.432595	0.141396
Cer(d42:0)	2.30585	2.91755	2.16838	2.15287	1.85893	2.16679	1.98993	2.19615	1.96671	1.64955	0.200206	0.479686	-0.193948
Cer(d42:1)	219.565	307.4	246.501	231.089	271.798	221.126	209.349	217.051	187.029	209.198	0.0382667	0.200431	-0.290248
Cer(d42:2)	567.821	755.083	706.255	582.36	728.02	670.827	653.388	769.583	581.598	831.376	0.585364	0.809334	0.0704955
Cer(d42:3)	55.974	83.7228	67.0152	58.3314	62.2948	63.0038	64.278	69.9987	56.9657	79.4643	0.84321	0.938725	0.0278145
Cer(d42:4)	6.29739	7.27447	6.94388	5.50502	5.86033	7.52318	7.80076	9.56171	6.16454	7.7309	0.0679194	0.261241	0.282653
Cer(d42:5)	1.60351	1.45219	0.942214	0.596573	0.459435	1.36279	1.37588	2.04159	1.29949	1.19611	0.146307	0.412709	0.525713
Cer(d43:0)	0.353658	0.507208	0.172116	0.303716	0.233421	0.29627	0.253652	0.20216	0.190736	0.307161	0.346238	0.652314	-0.32897
Cer(d43:1)	68.4723	110.47	88.9421	83.6907	70.5196	86.6994	88.7863	64.9368	89.1688	71.2943	0.655308	0.844728	-0.0743767
Cer(d43:2)	6.46339	9.25129	8.59611	7.58302	10.6383	7.92421	7.97618	8.88471	7.61785	8.12422	0.613802	0.826198	-0.0696613
Cer(d43:3)	0.83217	1.28775	1.36119	1.11556	1.27477	0.982313	0.929851	1.34456	1.06122	1.20312	0.579321	0.805339	-0.0887676
Cer(d44:0)	0.981594	1.22136	0.781344	1.06748	0.914473	0.821455	0.869664	0.723259	0.559484	0.660652	0.0220231	0.167188	-0.450394
Cer(d44:1)	1.81384	3.55351	2.08166	1.77104	1.99388	1.92263	2.15456	1.74938	1.56655	1.53559	0.251425	0.5494	-0.328768
Cer(d44:2)	4.89639	8.29101	6.46156	5.61096	6.83487	5.89244	6.15305	6.0855	5.23373	5.62849	0.352155	0.657839	-0.146624
Cer(d44:3)	2.57342	4.58778	4.06631	2.89452	4.22308	4.25922	4.52557	4.7565	4.02207	4.73457	0.117613	0.364413	0.281513
Cer(d44:4)	0.879365	1.10223	1.16569	0.724381	0.630878	1.50836	1.48451	1.81315	1.02758	0.966083	0.0470653	0.213937	0.594724
Cer(d44:5)	0.109909	0.344016	0.270284	0.145119	0.0885293	0.509603	0.47053	0.554595	0.284838	0.0987847	0.0946128	0.321559	1.00198
Cer(d45:0)	0.478149	1.08246	0.396892	0.515341	0.519533	0.565298	0.458819	0.446923	0.491465	0.409821	0.375517	0.680073	-0.334989
Cer(d45:1)	0.545928	1.09625	0.779654	1.01069	0.753796	0.843913	0.723329	0.556757	0.632262	0.477556	0.148394	0.414565	-0.372443
Cer(d45:2)	0.0731697	0.108024	0.0775657	0.0542466	0.0300813	0.067517	0.0853232	0.0406555	0.0583655	0.0228957	0.44118	0.727287	-0.32042
Cer(d46:0)	0.708358	1.12075	0.534516	0.893362	0.869087	0.720084	0.697131	0.777405	0.614845	0.847711	0.41299	0.71121	-0.174041
Cer(d46:1)	0.543464	0.785641	0.431086	0.704555	0.593577	0.555804	0.4974	0.534817	0.545661	0.548586	0.293237	0.593007	-0.189288
Cer(d47:0)	0.336566	0.393973	0.22949	0.587674	0.293228	0.257595	0.278204	0.306131	0.24061	0.379896	0.299784	0.601517	-0.332061
Cer(d47:1)	0.24809	0.390909	0.24973	0.291669	0.284562	0.239018	0.233153	0.227688	0.24504	0.282904	0.147498	0.414553	-0.254781
Cer(d48:0)	0.619059	0.759102	0.172651	0.293692	0.420719	0.363779	0.319601	0.258321	0.199205	0.449976	0.290234	0.589716	-0.509826
Cer(d48:1)	0.319424	0.505572	0.31947	0.582252	0.395492	0.357188	0.142669	0.424921	0.354813	0.383174	0.235607	0.529527	-0.351983
Cer(d49:0)	0.133455	0.170757	0.0632396	0.171437	0.154688	0.123467	0.0958488	0.104955	0.0809667	0.141453	0.242919	0.537303	-0.343331
Cer(d49:1)	0.192041	0.114258	0.0952446	0.167815	0.100617	0.0805279	0.0165854	0.0824045	0.135656	0.12271	0.141522	0.408831	-0.613561
Cer(d50:0)	0.23026	0.248268	0.110044	0.24491	0.224106	0.14991	0.162915	0.218403	0.130535	0.2003	0.241147	0.535382	-0.294913
Cer(d50:1)	0.163331	0.201625	0.114281	0.270403	0.222984	0.113943	0.126642	0.145577	0.119124	0.175182	0.0937522	0.319391	-0.515355
CL1(66:4)	5.91235	3.91858	6.16612	4.6326	4.97549	5.56829	5.47509	5.43213	5.38885	8.10666	0.231752	0.525101	0.227134
CL1(66:5)	0	1.06127	1.15252	1.96523	2.02523	1.25995	2.7901	1.62338	2.89745	2.19184	0.0993258	0.329577	0.794715
CL1(68:4)	7.47176	11.8119	10.4941	9.67547	16.9944	9.66532	13.8767	11.1194	16.3969	19.8707	0.267499	0.563572	0.329463
CL1(68:5)	12.1106	13.4094	15.1416	13.5872	15.3749	14.9966	15.7906	13.3609	14.2933	20.7503	0.23067	0.523417	0.18577
CL1(68:6)	2.88533	3.06894	2.6902	2.12492	3.12823	3.54046	2.27904	3.39378	4.04275	3.58123	0.133608	0.397245	0.27682
CL1(69:4)	3.37166	1.89428	3.48974	3.14182	3.27664	2.29159	3.27232	1.548	1.51254	3.69634	0.318584	0.619448	-0.30052
CL1(69:5)	0.468118	3.62542	1.67542	2.68576	3.89265	3.22597	0.894411	2.6607	3.87196	0.580947	0.812062	0.920655	-0.136332
CL1(70:4)	2.57112	4.38632	13.1896	9.58448	0	14.7466	5.24451	7.0638	0	16.4011	0.50045	0.766827	0.547562
CL1(70:5)	34.8516	35.4496	31.9275	34.4532	36.0023	33.5679	48.4935	33.0304	40.6164	43.4951	0.148339	0.414565	0.206105
CL1(70:6)	18.3748	18.4879	21.0609	18.4949	19.4174	18.2673	13.8127	16.9857	16.2289	17.1875	0.0209754	0.167188	-0.216487
CL1(70:7)	5.42542	4.97037	4.53852	5.65548	5.0238	3.78905	8.48464	7.59665	4.57047	4.30296	0.552812	0.792495	0.166341
CL1(72:5)	20.0432	19.444	13.4558	17.6023	12.245	21.1804	17.5764	16.6441	7.09886	13.8004	0.66107	0.850026	-0.117774
CL1(72:6)	32.9627	39.7759	38.6556	32.4107	33.8748	29.5657	35.2539	35.7132	31.6165	30.9109	0.175414	0.447519	-0.123876
CL1(72:7)	8.59007	16.126	19.3235	13.9405	14.7508	14.1661	15.8244	15.2013	17.2346	11.9037	0.87599	0.949861	0.0313804
CL1(72:8)	8.57469	7.65957	8.28982	7.616	6.7873	5.80428	7.52286	7.09748	6.72583	6.55936	0.0388201	0.200431	-0.207617
CL1(74:7)	5.38065	5.51278	7.08915	6.28455	2.64032	2.94416	4.33018	6.81132	5.56321	4.52155	0.595973	0.816684	-0.154762
CL1(74:8)	6.99468	1.97712	7.0487	5.90383	8.99858	7.73976	7.51586	8.83351	4.76242	5.65562	0.61977	0.828822	0.15822
CL1(74:9)	4.26113	9.75914	9.64171	3.68644	5.88838	5.58784	5.95352	5.38095	7.95389	6.21771	0.768066	0.895982	-0.0961501
DG(24:0)	4.77707	3.68487	3.59095	4.56218	3.39195	4.47634	4.6291	4.01247	2.69551	4.28076	0.96975	0.980553	0.00627035
DG(24:1)	0.933156	0.642446	0.794025	0.57109	0.39889	0.697146	0.821484	0.469521	0.724906	0.990441	0.576984	0.805339	0.149209
DG(26:0)	5.49128	4.3133	5.72609	7.67769	5.55604	5.44098	5.5063	4.74248	5.90987	5.19999	0.525107	0.777621	-0.102071
DG(29:0)	6.71909	7.98327	5.24605	5.6532	5.24245	5.82407	6.13972	4.546	6.20951	8.04362	0.983688	0.988815	-0.00380072
DG(30:0)	56.6043	55.4127	56.5237	60.7417	68.4652	73.2422	77.2726	66.9458	71.1884	73.1931	0.00312074	0.0936395	0.28127
DG(30:1)	6.99971	9.48933	7.64705	7.47353	8.06308	10.0251	12.0832	8.8327	11.6081	14.788	0.0211775	0.167188	0.531321
DG(31:0)	18.3428	23.5046	19.0608	20.0234	21.5628	24.7148	25.1013	19.8309	22.749	26.0263	0.0586613	0.240457	0.208397
DG(31:1)	10.8064	14.4139	7.36624	9.08705	9.41915	10.5966	12.3551	10.3903	11.4198	12.7243	0.358768	0.662968	0.170093
DG(32:0)	152.622	143.156	206.672	205.483	236.863	260.034	254.141	246.493	231.011	170.889	0.107438	0.347896	0.299242
DG(32:1)	63.9163	56.3451	61.8613	77.2695	87.5197	102.387	115.639	112.008	126.238	128.19	0.000236665	0.0312467	0.752538
DG(32:2)	17.7868	18.0958	1.65866	15.7508	11.8204	11.4144	3.10129	10.0489	9.49391	23.7999	0.758178	0.895936	-0.170407
DG(32:3)	2.20897	2.84582	1.39109	1.47788	1.74461	1.57893	2.8239	1.70045	1.67033	1.95872	0.971976	0.98216	0.00951324
DG(33:0)	21.6792	21.1538	25.41	22.9619	26.3595	28.9791	27.8862	25.8286	23.2239	21.1686	0.316987	0.618345	0.112359
DG(33:1)	20.7507	21.743	22.1404	28.7822	30.9801	35.8151	38.3162	32.1432	38.8222	36.0621	0.00276531	0.0929877	0.54231
DG(33:2)	9.87548	9.3394	11.9977	12.4063	10.7903	13.1782	14.1354	11.8819	14.346	13.4147	0.0102974	0.141387	0.299368
DG(34:0)	127.414	121.178	173.75	165.709	179.391	173.957	163.794	158.846	157.832	103.905	0.918632	0.958006	-0.0172224
DG(34:1)	281.191	266.245	310.232	383.312	427.285	468.047	496.204	438.71	532.803	455.04	0.00592158	0.107837	0.519148
DG(34:2)	78.5979	64.3326	62.9473	82.0465	85.8683	113.641	121.166	90.9698	116.55	128.346	0.00131239	0.0632818	0.610427
DG(34:3)	15.1347	11.3806	11.9308	12.9689	11.5072	21.7974	23.0915	19.8713	23.4468	20.4151	1.56045e-05	0.0121201	0.787677
DG(34:4)	1.9035	2.50156	2.46322	1.886	1.73741	4.79219	3.9299	2.27912	3.73444	2.39133	0.0479811	0.214594	0.707024
DG(35:0)	4.78536	6.74994	6.23871	6.92199	7.22194	6.43576	5.41741	5.67055	6.02725	5.24922	0.243057	0.537303	-0.14829
DG(35:1)	16.5183	16.5127	20.0754	25.6032	29.2863	31.2885	31.5959	27.3707	33.3057	24.737	0.0321491	0.190792	0.457521
DG(35:2)	8.85863	9.7453	10.5527	13.1479	17.7841	19.3655	19.201	16.9262	19.8142	16.7076	0.0130058	0.15203	0.614773
DG(35:3)	2.2672	2.61735	2.8817	2.64717	2.071	4.09016	4.13753	1.41288	3.22552	2.91277	0.26265	0.563572	0.337863
DG(35:4)	1.53095	1.38351	1.46745	2.2404	1.24783	2.24032	2.25209	2.11175	2.25503	1.19075	0.145613	0.412709	0.352724
DG(36:0)	26.746	24.4081	34.7275	35.7388	36.9746	34.379	34.9404	34.1043	35.1654	25.2406	0.751315	0.895888	0.046849
DG(36:1)	78.8437	73.1363	97.1887	105.275	128.503	143.081	140.188	128.012	146.314	100.918	0.0270308	0.174364	0.447352
DG(36:2)	175.799	148.431	188.478	247.014	303.178	354.884	344.117	303.053	383.881	353.679	0.00515258	0.101929	0.710761
DG(36:3)	74.6368	60.65	74.0133	87.2953	86.024	113.209	121.278	105.353	124.628	92.1833	0.00194087	0.0831878	0.540862
DG(36:4)	65.9525	60.228	63.4182	69.8732	54.9175	82.3659	89.4468	64.7579	72.8829	62.5246	0.0920767	0.319268	0.242665
DG(36:5)	15.7109	12.4855	10.9203	12.3998	10.8629	20.0758	21.5891	16.4563	19.042	17.0645	0.00117494	0.0616307	0.595085
DG(36:6)	1.13994	0.632998	0.99113	2.15832	1.47941	3.62379	2.59882	1.57536	3.77151	2.03591	0.0259073	0.172433	1.08763
DG(37:0)	0.732474	1.41428	0.386427	0.690681	0.708386	1.18831	0.936347	0.698092	0.56917	0.841727	0.771711	0.897173	0.106546
DG(37:1)	2.87113	2.64124	3.11061	4.22527	4.88178	4.2554	4.24219	4.2828	5.92709	2.13869	0.426514	0.719649	0.233588
DG(37:2)	6.25932	4.88698	5.61209	8.11652	14.1813	11.9688	15.3041	11.0462	13.3156	10.8287	0.0476993	0.214594	0.67746
DG(37:3)	5.44276	3.63592	6.51667	11.1511	10.0129	10.2116	10.6062	8.75688	11.7788	7.77235	0.168292	0.442377	0.418372
DG(37:4)	4.58161	5.36162	6.47827	7.35734	7.87043	9.52277	10.3539	8.88959	10.6735	6.70221	0.0148349	0.156783	0.543908
DG(37:5)	1.11552	0.53232	0.771726	1.06354	1.14976	2.5944	2.95904	2.0724	3.76796	1.69085	0.00712644	0.119523	1.4979
DG(37:6)	0.464484	1.29585	0.906532	0.783012	0.746224	1.40517	1.78451	0.809349	1.5988	0.902948	0.088846	0.312276	0.631562
DG(38:0)	2.82362	2.53001	2.87522	3.7205	1.80028	2.65708	3.49871	3.08291	2.53129	2.5415	0.765838	0.895936	0.0577812
DG(38:1)	3.94229	4.04231	4.76221	4.91351	6.6845	5.8101	6.06618	5.96379	6.26542	4.71872	0.160552	0.42786	0.243664
DG(38:2)	9.10723	8.8083	10.9754	15.2523	21.8218	22.9027	22.253	20.8572	27.6501	21.2593	0.0120096	0.15028	0.800887
DG(38:3)	54.1977	61.0007	72.2674	96.5241	96.9907	121.076	123.555	105.812	125.93	80.7921	0.0206078	0.167188	0.548387
DG(38:4)	166.351	167.376	222.848	324.138	253.561	377.553	400.785	329.351	390.163	203.782	0.0425462	0.207749	0.585152
DG(38:5)	88.1243	79.3421	104.208	139.38	122.665	174.752	190.323	166.719	193.511	130.112	0.00360911	0.0980798	0.680549
DG(38:6)	24.3418	28.2085	26.6092	32.0993	28.0247	41.3234	48.1362	30.6045	39.553	28.2505	0.0535512	0.230166	0.431691
DG(38:7)	2.8571	2.77189	2.84734	3.8499	3.13233	7.40534	7.69412	5.41841	8.0087	6.37136	0.000487334	0.0341798	1.17473
DG(39:0)	2.37041	3.94649	2.5991	2.99954	2.74329	3.49399	3.72482	3.24778	2.81937	2.75783	0.430863	0.720638	0.130245
DG(39:1)	0.574089	0.638358	0.360123	0.336958	0.472965	0.571948	0.585912	0.536615	0.403102	0.509623	0.526508	0.777621	0.13003
DG(39:2)	0.907109	1.66239	0.600852	1.05277	1.09617	1.51926	1.44584	2.34506	1.57318	1.05199	0.0923736	0.319391	0.577053
DG(39:3)	3.64574	3.11864	3.33058	3.91837	3.67218	4.93996	5.95787	4.29894	5.04653	3.79053	0.0221972	0.167188	0.4425
DG(39:4)	6.20788	6.06454	7.6417	11.0644	9.01169	13.4692	13.0521	11.1422	13.4201	8.35808	0.0208401	0.167188	0.571832
DG(39:5)	4.97823	2.99159	5.60672	7.97832	6.19187	8.93763	9.87183	7.39711	10.1322	7.17175	0.0160604	0.158854	0.649048
DG(39:6)	1.92665	2.29405	1.89538	2.74575	2.83968	4.25004	4.51857	3.52287	4.04712	2.73582	0.00590707	0.107837	0.704945
DG(40:0)	3.56013	4.33991	3.55304	4.3004	4.40229	4.49049	5.89415	4.43729	3.73204	3.61239	0.407932	0.707235	0.137179
DG(40:1)	3.71081	4.90537	4.83758	4.09069	4.62704	5.25376	7.46391	5.02486	4.25049	3.78851	0.333169	0.633884	0.217632
DG(40:2)	1.54449	1.72525	2.02828	1.99416	2.26231	3.13593	3.25024	1.75732	3.14203	2.48473	0.0378383	0.200431	0.527303
DG(40:3)	3.55123	4.5403	4.79096	5.32114	5.43849	7.29553	5.74516	6.79006	6.80354	4.15453	0.0679235	0.261241	0.381047
DG(40:4)	14.4869	15.8237	21.7142	24.2672	17.1998	35.5802	34.2922	33.3006	32.8114	14.3719	0.042514	0.207749	0.685475
DG(40:5)	36.1346	37.0661	56.3672	65.5063	54.1539	92.0432	95.256	87.1054	84.7925	38.0786	0.0469832	0.213937	0.672674
DG(40:6)	20.4485	20.3051	28.4184	34.9517	34.8564	60.9929	63.3605	58.1423	64.3151	35.4738	0.0029738	0.0929877	1.02227
DG(40:7)	16.9329	17.1886	22.4161	29.3906	28.5944	38.4887	43.8885	38.4195	46.095	36.1597	0.00091084	0.0585594	0.826214
DG(40:8)	3.41275	3.82988	4.35762	5.47715	3.67925	7.0752	6.75413	7.44704	6.95577	4.06177	0.0155301	0.157651	0.637688
DG(41:0)	1.92888	2.19792	2.09914	3.01713	2.59809	2.04792	2.63427	2.39055	2.19855	2.0082	0.638092	0.838651	-0.0701108
DG(41:1)	0.964379	0.729088	0.600292	1.10154	1.06053	0.875363	1.20454	1.05529	0.804215	1.01885	0.428961	0.719777	0.154139
DG(41:4)	0.954981	1.29928	1.41906	1.16907	0.893912	1.68796	2.0695	1.41471	0.3797	1.0493	0.595581	0.816684	0.202599
DG(41:5)	2.00491	1.73328	2.12422	3.03429	2.0251	3.7194	3.79569	3.52811	3.42304	1.66645	0.0593444	0.241158	0.562778
DG(41:6)	1.17506	1.91987	1.43307	2.57851	2.15828	2.51467	2.4117	2.20285	2.74655	1.62475	0.19607	0.475296	0.311869
DG(41:7)	0.168113	0.383278	0.389014	0.668941	0.422842	0.705668	1.01376	1.23713	0.851453	0.176311	0.0967838	0.325354	0.971297
DG(42:0)	1.96523	2.25534	2.37382	0.969523	1.15087	1.34454	1.74752	1.69407	1.43629	1.93429	0.731024	0.881227	-0.0954777
DG(42:1)	1.5447	2.46286	2.14686	2.01382	2.18936	2.86076	4.12693	2.56857	2.26998	1.48497	0.253596	0.552681	0.361953
DG(42:10)	5.38114	8.86356	6.14755	5.41279	5.68297	10.5177	9.94324	6.66139	7.47445	3.98371	0.332698	0.633884	0.293069
DG(42:2)	1.58907	2.28834	2.83466	2.27897	2.2933	3.09857	4.32671	2.63585	2.25297	1.3111	0.419573	0.714975	0.271955
DG(42:3)	0.441161	0.566848	0.631833	0.683404	0.628376	0.96973	1.34915	0.883305	1.03776	0.485684	0.0615289	0.246595	0.679
DG(42:4)	1.1321	1.25228	1.74831	1.63748	1.1499	2.89806	3.32213	2.75385	2.55545	0.982372	0.0466053	0.213937	0.854439
DG(42:5)	2.35417	2.33058	3.02049	3.36015	3.47054	5.89334	6.14704	3.84346	5.20923	1.68208	0.116324	0.36187	0.647838
DG(42:6)	3.10674	2.36487	4.5299	4.46253	4.23638	9.04504	8.92879	8.14132	7.99091	4.3	0.00704387	0.119436	1.03826
DG(42:7)	2.45968	2.75009	3.52592	3.68512	2.965	8.78699	7.77859	6.95404	7.80037	2.78665	0.0217536	0.167188	1.14845
DG(42:8)	3.14368	2.75112	3.53527	3.8255	2.6587	8.6911	8.82033	6.98797	7.74254	1.75533	0.0491528	0.217833	1.0951
DG(42:9)	3.8234	3.7185	4.03465	4.57228	1.96908	5.65847	8.424	6.03305	6.00374	2.31878	0.105945	0.34488	0.650405
DG(43:2)	0.200144	0.193897	0.289363	0.255024	0.319868	0.391205	0.477334	0.364041	0.137594	0.297986	0.238369	0.532277	0.406786
DG(44:1)	0.366892	0.664108	0.297819	0.39164	0.325737	0.344111	1.10711	0.254779	0.303134	0.309138	0.766908	0.895936	0.180104
DG(44:10)	22.1901	66.575	44.5586	22.9984	27.8298	103.476	62.916	56.5876	28.442	25.2405	0.301312	0.601792	0.587231
DG(44:11)	6.4458	21.623	13.1447	10.0449	14.7216	33.7514	31.8237	19.2999	13.4779	22.69	0.0473145	0.214094	0.875418
DG(44:2)	0.214499	0.409197	0.355242	0.277406	0.525719	0.589544	0.890292	0.46668	0.198956	0.179933	0.478377	0.759399	0.383934
DG(44:5)	0.21619	0.250351	0.137717	0.0629426	0.145682	0.283169	0.378658	0.297951	0.164428	0.0722585	0.266015	0.563572	0.557658
DG(44:6)	0.23526	0.208677	0.113624	0.386146	0.219883	0.753421	0.606596	0.408101	0.597455	0.212212	0.0358602	0.199668	1.14755
DG(44:7)	0.236647	0.268573	0.575758	0.382561	0.14865	1.25678	1.39091	1.13725	1.06483	0.232177	0.0237159	0.171322	1.65636
DG(44:9)	0.373104	0.832628	0.861967	0.811148	0.307985	2.4823	2.68872	2.30759	2.54772	0.37999	0.025762	0.172433	1.70727
DG(O-31:0)	0.944918	0.828791	1.64292	1.04702	1.94456	1.74341	1.64241	2.05351	1.33991	1.65627	0.149117	0.414565	0.396557
DG(O-31:1)	0.842572	1.63272	0.775456	1.61829	1.84736	1.1982	1.88591	1.55887	1.66765	1.35587	0.479273	0.759399	0.190879
DG(O-32:0)	7.36976	7.0707	11.4043	9.42232	14.8376	15.5905	13.6616	18.6918	13.3262	11.1871	0.0479519	0.214594	0.532184
DG(O-32:1)	9.27829	8.8722	14.3644	13.5321	20.8447	22.6629	20.0067	29.0379	24.7089	25.6867	0.00394548	0.0980798	0.868202
DG(O-33:0)	1.41464	1.08704	1.67104	1.10472	2.58171	1.8385	1.31825	1.81006	1.90802	1.32601	0.830012	0.932103	0.0613987
DG(O-33:1)	4.20659	3.36405	4.52078	5.96673	8.41338	8.22296	8.06578	9.92305	8.1354	8.50636	0.0172423	0.160271	0.694974
DG(O-33:2)	0.586092	0.372838	0.575379	0.731753	1.0202	0.616102	0.913497	1.13811	0.908394	1.37107	0.0809385	0.294687	0.590155
DG(O-34:0)	7.17579	5.8	9.00114	8.23597	13.4648	8.50849	7.61595	10.1254	7.81234	5.08896	0.57421	0.8041	-0.157841
DG(O-34:1)	49.1279	45.2669	75.1039	67.0343	110.142	132.025	112.972	157.436	125.806	114.848	0.00387549	0.0980798	0.891429
DG(O-34:2)	9.14859	6.89026	12.416	13.1333	20.9096	21.9962	18.9209	26.8825	22.4589	23.6797	0.00861647	0.130345	0.866376
DG(O-34:3)	1.60948	2.34528	3.42742	3.05967	4.53958	5.19257	4.63096	6.92162	4.98821	4.57978	0.008927	0.130374	0.812608
DG(O-34:4)	0.226831	0.159805	0.32955	0.280357	0.616295	0.531968	0.315287	2.11044	0.672126	0.215639	0.269255	0.566023	1.25355
DG(O-35:0)	0.551287	0.625926	0.697896	0.721111	1.14893	0.87951	0.835322	0.674585	0.601429	0.22835	0.518667	0.777621	-0.218323
DG(O-35:1)	2.99479	2.99161	3.69018	3.53899	1.69688	4.971	4.93999	8.248	7.26135	5.91467	0.00412925	0.0980798	1.07126
DG(O-35:2)	1.31265	2.01468	2.32821	2.64632	3.42625	3.30311	3.21904	3.93951	3.36741	4.48571	0.016864	0.158929	0.643038
DG(O-35:3)	0.624083	0.719143	0.570843	0.950179	1.25942	1.40031	1.21032	1.4245	0.970974	1.09921	0.0360464	0.199668	0.566137
DG(O-35:4)	1.04486	0.777728	1.79043	1.47917	1.81391	1.62138	1.32667	1.93438	1.77324	1.1731	0.481665	0.759457	0.180912
DG(O-36:0)	1.48154	0.808126	1.91121	2.1045	2.65781	1.48647	1.56148	1.54031	1.57455	0.568514	0.264206	0.563572	-0.413122
DG(O-36:1)	4.87806	4.1665	5.79789	5.25769	10.4401	6.49073	6.35753	8.13803	6.22215	5.72407	0.703542	0.870542	0.1088
DG(O-36:2)	9.24043	8.45751	15.3354	14.1512	30.2056	21.9774	19.3608	31.6464	24.1378	25.5374	0.0863509	0.308161	0.664441
DG(O-36:3)	11.4581	11.2897	5.94911	11.3446	20.1321	20.7975	15.3393	25.4529	4.21891	17.3788	0.311952	0.611825	0.467233
DG(O-36:4)	32.9158	29.777	49.9316	35.7089	42.649	57.4655	43.9693	72.2482	37.3826	31.471	0.255953	0.555936	0.344764
DG(O-37:0)	0.168311	0.0358861	0.125988	0.139479	0.29467	0.181642	0.0826948	0.097223	0.207578	0.023144	0.540383	0.785133	-0.367919
DG(O-37:1)	0.317131	1.25866	0.587536	0.590466	0.399159	0.697649	0.503972	0.338994	0.336307	0.304049	0.328845	0.631104	-0.531732
DG(O-37:2)	0.654838	0.960861	0.812564	0.866414	1.58473	1.2898	1.08167	1.28644	1.3263	1.19001	0.184673	0.460339	0.339553
DG(O-37:4)	4.00492	3.4317	5.43132	4.45419	5.01794	6.2365	4.87447	8.00252	5.11661	4.33819	0.142289	0.408831	0.354781
DG(O-37:5)	3.70462	4.21365	4.45952	4.22358	4.84336	6.37867	5.23356	8.12014	5.13581	5.17056	0.0380032	0.200431	0.486201
DG(O-37:6)	1.48593	1.56541	2.12928	2.28964	3.75624	3.40374	3.15148	4.33649	3.10049	2.67889	0.0628353	0.250675	0.570439
DG(O-38:0)	0.302375	0.213947	0.563096	0.569158	0.78265	0.475816	0.491549	0.735954	0.348694	0.157511	0.758491	0.895936	-0.137948
DG(O-38:1)	1.81277	1.84428	2.64081	2.1143	3.38974	2.99721	2.54251	2.87268	2.29851	2.16537	0.54725	0.789213	0.125695
DG(O-38:2)	1.40952	1.76831	2.16744	1.73609	3.21484	2.58062	2.09908	2.52766	2.12141	2.04235	0.547191	0.789213	0.143265
DG(O-38:4)	22.1294	20.2486	36.1988	24.0569	29.35	46.228	37.4271	55.3388	32.7832	20.715	0.116018	0.36187	0.544439
DG(O-38:5)	81.098	71.1756	129.156	105.208	120.374	151.861	136.609	215.358	115.54	92.0132	0.133712	0.397245	0.488605
DG(O-39:1)	1.13249	0.798564	0.95267	1.19475	0.198437	0.850428	0.252904	0.893996	0.877766	0.729188	0.551748	0.791951	-0.246859
DG(O-39:3)	0.201712	0.532897	0.310239	0.277229	0.293808	0.806832	0.265932	0.407397	0.277029	0.167547	0.639672	0.839297	0.252337
DG(O-39:4)	2.17385	0.934978	0.848417	2.51541	3.15446	4.10287	1.37619	4.80006	3.52361	2.25305	0.135785	0.397565	0.737916
DG(O-39:5)	3.00276	3.25223	4.68536	3.03463	3.80298	5.58334	4.76116	5.1239	4.56794	3.38044	0.0496624	0.217833	0.397452
DG(O-39:6)	3.08637	5.4051	4.55298	3.33381	9.53211	7.51804	7.0399	7.91187	4.29321	4.32678	0.485919	0.762739	0.262912
DG(O-39:7)	0.750337	0.593486	1.18867	0.926948	1.01979	1.45965	1.12445	1.5895	1.59613	1.19235	0.0085625	0.130345	0.636265
DG(O-40:1)	1.28993	0.888901	1.28023	1.09219	1.46196	1.34803	1.33914	1.62017	1.0449	1.18098	0.470408	0.752357	0.119659
DG(O-40:2)	1.17065	1.38265	1.4027	1.1566	2.05663	2.01495	1.90061	1.98125	1.38639	1.92787	0.0802144	0.294687	0.361553
DG(O-40:3)	3.33282	2.51052	4.24503	3.17103	4.42175	4.468	4.0511	6.15018	3.28141	2.70472	0.417745	0.713868	0.224308
DG(O-40:4)	7.53649	6.7386	11.0136	7.30529	7.9787	12.7342	10.8049	16.5404	10.2374	6.2808	0.135419	0.397245	0.480232
DG(O-40:5)	17.3194	16.3494	27.3969	20.2578	23.6364	36.1231	28.2417	44.1331	27.1744	14.6113	0.146165	0.412709	0.517849
DG(O-40:6)	36.9747	23.3444	37.3003	30.8877	61.8635	57.1694	68.2622	67.3054	43.6838	38.4217	0.0932495	0.319391	0.529794
DG(O-40:7)	28.7475	26.0146	54.1224	42.6498	71.5921	72.6951	63.872	103.734	63.3854	58.3449	0.0454326	0.213077	0.698254
DG(O-41:2)	0.462671	0.430728	0.548745	0.339956	0.462496	1.0014	0.661873	0.25777	0.187265	0.561914	0.599811	0.819094	0.250506
DG(O-41:3)	0.246596	0.344436	0.35039	0.456631	0.753571	0.704802	0.666944	0.768869	0.379234	0.285568	0.343325	0.649174	0.38279
DG(O-41:5)	3.24332	2.82558	4.25185	1.94223	3.88985	4.30004	4.14556	4.21316	3.48127	2.34267	0.42038	0.714975	0.194389
DG(O-41:6)	1.17017	1.15308	2.08478	1.31747	2.03188	1.98333	1.87427	2.47751	1.90147	1.30268	0.239781	0.533884	0.298307
DG(O-41:7)	32.6881	8.24123	3.62641	3.17628	4.02671	4.39729	3.27638	4.88484	4.41265	20.8105	0.683904	0.861146	-0.454115
DG(O-42:1)	0.295306	0.289395	0.458591	0.221708	0.338443	0.21596	0.273509	0.320616	0.230031	0.219776	0.169952	0.442794	-0.347874
DG(O-42:2)	0.329403	0.392481	0.807149	0.601436	0.644438	0.626757	0.77927	0.89813	0.524392	0.404542	0.479854	0.759399	0.220475
DG(O-42:3)	0.670291	0.54731	1.19143	0.689982	1.10297	1.24827	1.17074	1.29352	0.754165	0.738152	0.290253	0.589716	0.308785
DG(O-42:4)	1.01807	1.51433	2.65327	1.8492	1.90204	3.08799	2.5665	3.26417	2.12243	0.908686	0.267724	0.563572	0.419137
DG(O-42:5)	1.36732	0.852293	2.22953	1.17611	1.58563	2.68981	2.21514	3.12163	1.97591	0.762164	0.171462	0.443901	0.578053
DG(O-42:7)	1.06397	0.524324	1.20667	1.19864	1.60537	2.23641	0.917558	2.84852	1.91218	1.49067	0.0851865	0.306568	0.748317
DG(O-44:4)	0.141896	0.301327	0.268714	0.226683	0.30703	0.296406	0.322028	0.52753	0.227116	0.201456	0.350559	0.656448	0.338027
DG(O-44:5)	0.272092	0.309802	0.551805	0.233752	0.458139	0.430987	0.52881	0.704261	0.537068	0.140586	0.382996	0.683984	0.3592
DG(O-44:6)	0.148919	0.274396	0.211999	0.218796	0.281728	0.536694	0.330699	0.344204	0.356411	0.335993	0.0134534	0.152637	0.745276
Hex2Cer(d30:1)	867.621	678.855	596.035	636.294	562.853	423.388	647.126	630.06	702.588	771.426	0.684158	0.861146	-0.0739946
Hex2Cer(d33:0)	3.46772	1.25735	3.23082	3.13861	1.10934	3.65077	1.97997	3.44319	2.25979	0.427551	0.912117	0.957027	-0.0532922
Hex2Cer(d34:0)	291.111	113.097	227.909	133.689	82.1894	148.295	122.163	191.181	204.787	95.7285	0.7096	0.871948	-0.153974
Hex2Cer(d36:0)	20.6263	13.7722	11.2977	11.3498	3.77293	13.9478	7.42487	9.62599	7.36409	2.85001	0.266697	0.563572	-0.561433
Hex2Cer(d38:0)	5.36927	4.20119	4.93941	4.46886	2.11665	5.19974	3.01497	3.72836	4.04016	2.58554	0.504242	0.769906	-0.184049
Hex2Cer(d40:0)	87.8374	73.8135	83.71	69.7871	46.0681	95.3618	71.8432	85.257	75.8968	40.7642	0.896484	0.956621	0.0312394
Hex2Cer(d41:0)	20.2885	17.647	18.2084	12.1485	8.07507	19.8198	15.1182	20.1728	15.0428	8.38661	0.891998	0.954929	0.0404732
Hex2Cer(d41:1)	8.13167	6.23556	5.98003	4.92932	3.97764	5.43215	5.94671	6.52003	4.99644	5.14444	0.758965	0.895936	-0.0611703
Hex2Cer(d42:0)	86.0704	69.5803	106.448	70.641	48.9965	128.223	88.3257	110.924	78.2917	34.8496	0.547283	0.789213	0.206939
Hex2Cer(d42:1)	129.796	113.068	142.535	99.5465	56.983	162.188	107.678	145.929	115.642	59.0382	0.685903	0.861146	0.12377
Hex2Cer(d42:2)	5.27981	3.70542	3.83417	3.13496	1.5619	3.38481	4.8917	4.59654	5.15455	0	0.930182	0.963596	0.041513
Hex2Cer(d43:0)	1.36831	1.25299	1.57837	1.43242	0.798449	1.31813	0.869148	1.47366	0.477996	0.754094	0.215083	0.502837	-0.394213
Hex2Cer(d44:1)	0.842142	0.828657	1.01603	0.646232	0.753178	0.746695	0.997586	1.06771	0.679628	0.368594	0.755656	0.895936	-0.0820921
HexCer(d32:0)	2.96671	3.74003	5.23541	5.10638	4.1117	6.09475	4.85315	4.77188	5.32225	5.42237	0.0705813	0.269572	0.322698
HexCer(d33:0)	25.8511	11.7859	18.253	25.3008	20.0122	17.8802	16.9211	27.661	22.8227	23.9894	0.634106	0.836977	0.110703
HexCer(d34:0)	833.343	950.476	720.347	905.423	686.415	848.96	870.064	773.352	861.487	1051.02	0.394857	0.694714	0.104888
HexCer(d34:1)	2.48552	2.46352	2.40189	5.11294	3.39619	2.49693	2.75598	4.20912	2.96218	4.64679	0.727973	0.881227	0.106148
HexCer(d35:0)	50.5447	39.0489	28.351	25.4162	22.7252	25.7023	29.9815	20.0508	26.9907	33.5543	0.332844	0.633884	-0.285359
HexCer(d36:0)	77.1137	102.831	62.1959	84.141	54.9164	72.3762	69.0817	54.1103	65.525	91.8411	0.604023	0.819708	-0.111141
HexCer(d37:0)	4.23976	8.63167	2.93247	5.57127	4.71911	2.35406	4.0808	4.28527	5.6016	5.59393	0.483222	0.760828	-0.251771
HexCer(d38:0)	101.74	120.982	91.1083	105.49	95.3548	95.5167	98.7184	80.4588	99.547	110.259	0.41655	0.713868	-0.0871629
HexCer(d39:0)	17.6526	24.9454	16.6273	22.9749	16.8102	20.4699	18.2921	16.5752	17.9405	16.7376	0.378196	0.681725	-0.137411
HexCer(d40:0)	937.699	1023.74	878.618	1070.78	1013.89	951.084	934.376	803.894	910.425	974.057	0.159485	0.426598	-0.10664
HexCer(d40:1)	62.6568	72.2569	53.7525	71.7655	67.6273	83.0367	78.3703	74.2551	83.796	141.495	0.0994068	0.329577	0.490666
HexCer(d41:0)	122.899	127.916	128.322	143.82	129.003	153.342	132.395	119.515	120.348	105.019	0.64674	0.841416	-0.0480124
HexCer(d41:1)	47.9387	52.4983	41.37	49.5804	42.139	49.8914	48.87	40.6177	48.4143	57.4776	0.514229	0.777621	0.0707905
HexCer(d42:0)	922.961	995.327	980.761	1109.71	986.678	1199.24	1051.93	916.829	923.812	799.974	0.791203	0.909029	-0.0302492
HexCer(d42:1)	867.363	980.907	893.496	1004.55	979.697	1055.2	983	920.7	930.167	1110.93	0.266325	0.563572	0.0813039
HexCer(d42:2)	51.625	60.5499	54.8325	66.3679	54.7994	65.8424	72.2037	64.7296	66.0439	66.1486	0.0191023	0.167188	0.21708
HexCer(d42:3)	2.73257	5.91923	4.35925	5.36945	2.46464	7.12812	8.49969	3.71999	5.63696	3.81246	0.210215	0.495209	0.466218
HexCer(d43:0)	20.9379	22.4345	22.5249	24.1687	23.6991	22.6009	20.979	19.986	19.5614	19.4909	0.0251146	0.171405	-0.148772
HexCer(d43:1)	16.2631	18.079	17.6147	20.2544	20.0667	16.1459	16.4577	15.6587	15.8425	19.0481	0.100713	0.332053	-0.150217
HexCer(d44:0)	6.34266	8.81316	7.22488	7.709	7.51584	8.55668	7.40099	6.92066	6.95033	5.37763	0.48135	0.759457	-0.0951124
HexCer(d44:1)	12.9198	16.3191	17.0684	17.3979	16.575	16.445	16.8864	14.9899	13.5081	11.5997	0.310901	0.611825	-0.128691
HexCer(d44:2)	1.52172	1.90957	1.96832	1.80372	1.90696	2.48297	2.15107	2.30459	2.0869	1.90373	0.0215311	0.167188	0.262629
LPA(16:0)	2.042	2.06316	1.90914	2.22609	2.30231	1.18557	0.822696	1.29395	1.79746	1.60077	0.0073602	0.120817	-0.653916
LPA(18:0)	10.2275	12.4788	13.5452	15.4644	9.3759	8.3798	24.8426	11.9692	12.5718	9.25682	0.72311	0.879184	0.133618
LPA(18:1)	3.12495	3.46679	3.27986	3.94061	4.42523	2.8925	2.76185	2.73466	3.0902	4.46143	0.289443	0.589716	-0.194194
LPA(18:2)	0.334625	0.39587	0.625622	0.699254	0.456005	0.242909	0	0.441147	0.378174	0.441362	0.101213	0.332304	-0.740066
LPA(20:3)	0.613668	1.13525	0.678634	1.07035	0.648148	0.764131	0.627148	0.738346	0.580896	0.33517	0.149743	0.414819	-0.444968
LPA(20:4)	1.99986	1.81838	1.50548	1.52854	1.03156	1.94081	1.56665	2.13004	1.35698	1.02307	0.9201	0.958618	0.0242657
LPA(22:6)	1.4607	1.43641	1.60265	1.62165	1.09506	1.35256	1.09154	1.55119	2.00793	0.89107	0.774948	0.89838	-0.0658897
LPC(14:1)	0.320363	0.202641	0.26727	0.164709	0.166923	0.28255	0.429208	0.281609	0.111506		0.506923	0.771632	0.299856
LPC(15:0)	15.0807	16.3508	16.032	12.7839	11.1178	11.3952	13.1516	9.21495	9.36714		0.0385763	0.200431	-0.404638
LPC(15:1)	0.365855	0.498684	0.468592	0.268455	0.195991	0.411062	0.48203	0.384553	0.283055		0.678508	0.860991	0.118068
LPC(16:0)	586.594	624.57	618.752	477.754	417.792	442.911	486.416	333.518	316.768		0.0378306	0.200431	-0.465002
LPC(16:1)	45.1397	46.7465	46.9254	32.0841	29.7662	49.8218	65.6498	42.0268	33.3073		0.380881	0.682178	0.249265
LPC(16:2)	4.05947	4.51595	4.89	1.98828	1.24632	4.90615	3.48124	2.74293	2.02002		0.957614	0.975865	-0.0228222
LPC(17:0)	26.6852	27.9711	27.0073	22.8217	20.4189	17.6954	18.8598	13.7046	14.1197		0.00247472	0.0929877	-0.634221
LPC(17:1)	8.57841	9.01407	9.04722	6.39742	6.19626	8.4677	9.73267	6.02418	5.92217		0.794814	0.910316	-0.0581526
LPC(18:0)	283.236	296.631	292.68	248.333	193.639	186.894	178.466	134.521	144.817		0.00366072	0.0980798	-0.705911
LPC(18:1)	266.998	288.795	276.411	206.632	197.386	257.206	309.077	205.229	177.022		0.781927	0.903462	-0.0602378
LPC(18:2)	21.6403	23.0449	24.2457	14.7907	13.1814	18.6154	26.5731	14.2577	11.6572		0.700905	0.870542	-0.124696
LPC(19:0)	1.87974	3.90655	2.55156	1.38614	2.60678	1.94044	1.59654	1.10345	1.18318		0.0777879	0.28992	-0.760348
LPC(19:1)	3.35558	3.43597	3.24136	2.34475	3.25386	2.63747	3.43099	1.85511	1.71262		0.173557	0.447363	-0.375995
LPC(19:2)	0.396663	0.98518	0.551001	0.51601	0.548526	0.730772	1.06245	0.372161	0.313064		0.924151	0.960245	0.0476631
LPC(19:3)	0.240756	0.446926	0.288291	0.251758	0.157845	0.298879	0.479895	0.176909	0.110199		0.914312	0.957112	-0.0565096
LPC(20:0)	4.79989	4.70906	4.21576	4.1151	3.54563	3.16181	3.38117	2.74763	2.56655		0.00290165	0.0929877	-0.528942
LPC(20:1)	10.348	11.1485	10.4861	8.43054	7.71486	7.0942	12.0876	8.79688	4.22075		0.4243	0.719446	-0.257915
LPC(20:2)	7.37707	8.06394	7.40306	5.21835	4.02443	6.18334	8.7359	5.71487	4.04628		0.848032	0.9407	-0.0566886
LPC(20:3)	17.0631	19.3275	17.8699	8.5844	7.12533	14.7908	23.2479	13.5817	6.97386		0.881272	0.951576	0.0659452
LPC(20:4)	47.312	53.2598	50.5537	25.9465	18.6624	45.6148	52.6527	29.5955	22.495		0.879563	0.951062	-0.0585671
LPC(20:5)	1.00338	1.26269	1.06496	0.539484	0.784913	0.56499	1.69368	0.691778	0.309709		0.74122	0.889128	-0.192046
LPC(21:0)	0.139805	0.158142	0.157917	0.156494	0.149046	0.112781	0.17596	0.133808	0.0988886		0.28507	0.585703	-0.224239
LPC(21:1)	0.135871	0.151101	0.159947	0.104677	0.130464	0.111962	0.181186	0.140857	0.0821315		0.765266	0.895936	-0.080217
LPC(21:2)	0.132106	0.110867	0.107506	0.0663676	0.0786077	0.0935608	0.133121	0.0976408	0.0373727		0.72218	0.879184	-0.132047
LPC(21:3)	0.489543	0.445739	0.403198	0.22541	0.199315	0.349003	0.642799	0.313961	0.173455		0.887041	0.954888	0.0685621
LPC(22:0)	2.44875	2.24462	2.10958	2.00068	1.33846	1.86073	2.62168	2.07231	1.5196		0.974688	0.983613	-0.00701272
LPC(22:1)	0.976801	0.825766	0.879945	0.68737	0.800172	0.759379	1.38172	1.04199	0.581948		0.5903	0.813647	0.174527
LPC(22:2)	0.439179	0.418021	0.394614	0.271008	0.311405	0.304976	0.724792	0.486144	0.254361		0.537692	0.784918	0.270728
LPC(22:3)	2.5016	2.59568	2.69194	1.32269	1.01768	2.3255	3.71385	2.29816	1.25358		0.569743	0.80292	0.243119
LPC(22:4)	7.36521	7.53361	7.05821	3.41147	2.09645	7.33792	6.95767	3.83496	3.40902		0.945746	0.970921	-0.0286743
LPC(22:5)	19.2403	20.5093	18.7613	10.3846	8.83752	17.9785	22.4927	12.0558	9.25743		0.979993	0.987674	-0.0093559
LPC(22:6)	23.3739	25.6467	24.6326	13.5998	14.759	22.0626	34.3657	19.0482	11.9959		0.794881	0.910316	0.100089
LPC(22:7)	2.57306	2.68144	2.85792	1.3597	0.908988	1.67269	2.4775	1.38355	1.17212		0.439199	0.727287	-0.308538
LPC(23:0)	0.359314	0.377576	0.299958	0.255912	0.24634	0.343691	0.404232	0.372666	0.232816		0.53059	0.779715	0.136434
LPC(23:1)	0.112089	0.0847886	0.083883	0.0593697	0.0447865	0.0430229	0.100001	0.0780297	0.0490094		0.608733	0.822921	-0.189322
LPC(24:0)	5.84641	6.28591	5.26255	4.50609	3.19979	5.25017	6.5889	6.62577	3.87398		0.53036	0.779715	0.15375
LPC(24:1)	2.87231	2.70731	2.43173	1.91599	1.29965	2.33833	3.40423	3.01286	1.73184		0.451278	0.733423	0.223594
LPC(24:2)	0.217252	0.216636	0.185503	0.15099	0.147822	0.169149	0.301662	0.239382	0.120497		0.60284	0.819708	0.177427
LPC(24:3)	0.411779	0.400001	0.434375	0.146248	0.121298	0.406525	0.512583	0.410668	0.194343		0.44341	0.727852	0.331825
LPC(24:4)	0.757849	0.716343	0.740222	0.391043	0.205539	0.836848	0.770243	0.611743	0.405804		0.54391	0.788771	0.222965
LPC(24:5)	0.685742	0.650608	0.683669	0.354983	0.299318	0.728001	1.01831	0.614208	0.410837		0.344835	0.650466	0.37335
LPC(24:6)	0.457332	0.402994	0.314489	0.237461	0.233727	0.488183	1.00649	0.533523	0.272207		0.211198	0.496164	0.804848
LPC(25:0)	0.160804	0.138434	0.12286	0.129405	0.0911217	0.091587	0.166096	0.180922	0.102467		0.800063	0.910316	0.0737721
LPC(25:1)	0.0862107	0.0804535	0.0811104	0.0708607	0.055458	0.0360209	0.0881031	0.0998671	0.0515099		0.729886	0.881227	-0.119412
LPC(26:0)	0.647233	0.580295	0.613357	0.626642	0.585261	0.395195	0.666775	0.78531	0.415188		0.672599	0.858702	-0.110302
LPC(O-12:0)	0.119497	0.127102	0.133499	0.105442	0.07758	0.0844778	0.0882076	0.0667543	0.0943516		0.0433092	0.208181	-0.432566
LPC(O-13:0)	0.143343	0.115868	0.0878166	0.106172	0.0259951	0.113937	0.0772079	0.0756479	0.040558		0.467173	0.750883	-0.318795
LPC(O-14:0)	3.47383	3.41704	3.23681	2.61491	2.04494	2.95356	2.85095	2.14019	1.83622		0.227136	0.519216	-0.274411
LPC(O-15:0)	3.51093	2.74759	3.1607	2.39263	1.82797	2.27323	2.84797	2.63817	1.64613		0.371447	0.675335	-0.214321
LPC(O-16:0)	161.582	148.04	160.738	113.027	91.7221	127.399	119.039	97.6426	77.6798		0.142224	0.408831	-0.356768
LPC(O-16:1)	20.0653	20.4843	21.3307	13.9866	13.601	13.143	12.1464	9.96853	8.796		0.0117847	0.15028	-0.700173
LPC(O-16:2)	0.0473114	0.0542153	0.451486	0.479682	0.531957	0.434172	0.647819	0.424053	0.33435		0.28682	0.587281	0.556102
LPC(O-17:0)	2.70278	1.63877	1.96364	2.477	1.95566	2.42679	1.35901	1.75082	1.25375		0.221282	0.51037	-0.339216
LPC(O-17:1)	4.60817	4.51514	4.83418	3.26656	2.79267	3.62927	3.57609	3.04028	2.40225		0.13678	0.398962	-0.340381
LPC(O-18:0)	33.1363	31.4548	33.309	23.5464	18.0294	25.6346	26.7574	24.4538	17.0174		0.278206	0.577755	-0.249458
LPC(O-18:1)	154.085	150.298	164.554	103.097	84.0508	130.372	132.337	108.999	76.5822		0.380652	0.682178	-0.227518
LPC(O-18:2)	1.57018	0.647323	0.547551	1.74355	1.38497	1.45339	1.1358	0.295662	1.04856		0.590593	0.813647	-0.26143
LPC(O-19:1)	0.631662	0.397624	1.02943	0.565834	0.552492	0.810121	0.762951	0.613556	0.416789		0.913975	0.957112	0.0346485
LPC(O-20:0)	3.26732	3.56579	3.01947	3.05557	2.50615	2.86048	3.18849	2.66298	2.10894		0.233923	0.527695	-0.188521
LPC(O-20:2)	0.376063	0.287188	0.24451	0.151133	0.139642	0.219584	0.324823	0.167766	0.136863		0.662808	0.850135	-0.175448
LPC(O-21:0)	0.38428	0.416783	0.332161	0.326757	0.303594	0.313917	0.384721	0.371407	0.255384		0.577648	0.805339	-0.0901163
LPC(O-22:0)	6.61978	6.12646	5.79158	6.00115	4.97649	5.44354	6.82965	6.13021	4.63061		0.800481	0.910316	-0.0357783
LPC(O-22:1)	0.92894	0.927	0.828368	0.821378	0.634919	0.666493	1.11895	0.858925	0.367874		0.678525	0.860991	-0.137075
LPC(O-22:2)	0.212371	0.264014	0.318734	0.270483	0.189255	0.243899	0.240367	0.24337	0.19346		0.455545	0.736798	-0.124171
LPC(O-22:3)	0.316929	0.318901	0.300649	0.272042	0.247194	0.3043	0.225429	0.241121	0.204934		0.119977	0.37019	-0.255164
LPC(O-23:0)	0.650493	0.700586	0.657239	0.530226	0.507159	0.609995	0.761868	0.67383	0.529331		0.598117	0.818895	0.0797387
LPC(O-23:1)	0.0850166	0.0644224	0.0911623	0.0456193	0.0436634	0.0856517	0.083744	0.0737607	0.0417594		0.72095	0.879184	0.110505
LPC(O-24:0)	1.78786	1.55897	1.51307	1.52606	1.26131	1.60631	2.03454	1.77619	1.2696		0.470203	0.752357	0.128266
LPC(O-24:1)	0.894331	0.688047	0.755764	0.589889	0.509883	0.67169	0.914798	0.767987	0.545906		0.725969	0.880637	0.0766374
LPC(O-24:2)	0.126117	0.130124	0.113989	0.129859	0.0384649	0.0562615	0.164114	0.144093	0.0606246		0.966858	0.978975	-0.0193853
LPC(O-26:1)	0.191093	0.184345	0.188247	0.171226	0.161078	0.190587	0.177701	0.260551	0.118978		0.80919	0.918073	0.0611331
LPE(15:0)	0.409095	0.614454	0.458726	0.48117	0.521522	0.416084	0.544437	0.397967	0.463042	0.579287	0.742477	0.889473	-0.0497026
LPE(16:0)	32.2396	36.8538	32.9208	28.3798	27.0383	31.9901	29.1502	33.5411	28.9136	26.1899	0.501765	0.768079	-0.0718394
LPE(16:1)	3.25063	3.20571	3.19722	2.97631	3.12708	4.24717	3.1985	3.68551	3.7838	4.22069	0.0229899	0.170496	0.280277
LPE(17:0)	3.94965	3.70184	3.70734	3.48175	3.72504	3.30812	3.45532	3.39217	3.00999	3.04358	0.00419525	0.0980798	-0.195821
LPE(17:1)	0.124891	0.966283	0.620206	0.360491	0.56018	0.748794	0.392151	0.367762	0.549743	0.505769	0.933503	0.964766	-0.0376679
LPE(18:0)	88.1279	88.5224	89.3913	73.0032	71.4072	81.1473	64.9207	81.8069	64.4894	56.6446	0.0937469	0.319391	-0.23395
LPE(18:1)	38.4249	39.3041	36.3566	35.1167	39.758	44.2211	33.9547	41.0281	39.7001	44.8447	0.220402	0.51037	0.108708
LPE(18:2)	3.77338	4.46102	3.83659	3.66101	4.07306	4.12173	3.25738	3.51725	3.83831	4.03511	0.364868	0.667842	-0.0774579
LPE(19:1)	0.970125	0.924288	0.547765	0.85448	1.00654	0.56515	0.620756	0.643877	0.759699	0.68039	0.0644275	0.254902	-0.396176
LPE(20:1)	3.81367	3.19316	3.63197	4.0505	4.60493	3.52737	2.59187	3.17642	3.5576	4.93063	0.525074	0.777621	-0.117598
LPE(20:2)	2.35149	2.7462	3.05238	3.12617	3.77514	3.31948	2.01882	3.01315	3.03524	3.12412	0.749381	0.895021	-0.0527676
LPE(20:3)	20.5402	22.4608	21.5444	18.9229	18.2352	23.1783	16.9162	22.0585	18.3387	18.0311	0.675921	0.859808	-0.0458422
LPE(20:4)	105.721	105.836	112.492	89.2191	71.9316	122.003	86.0143	110.833	88.1555	74.4326	0.949108	0.972426	-0.0112281
LPE(20:5)	3.53339	3.57102	3.44559	3.74131	3.68656	3.26446	2.31771	2.36981	2.89275	3.34734	0.0227953	0.169918	-0.341135
LPE(22:1)	1.47969	1.85203	1.47139	1.6118	2.00325	1.4705	1.76162	0.952899	1.08684	1.60899	0.143078	0.408831	-0.290916
LPE(22:2)	0.497493	0.631603	1.05381	0.526863	0.729832	0.860899	0.426424	0.698367	0.603654	0.883889	0.960423	0.976884	0.0140394
LPE(22:3)	5.41968	5.54678	6.9962	4.25602	5.05711	5.41305	3.38425	6.65439	4.6042	5.37897	0.612954	0.826016	-0.100814
LPE(22:4)	20.8801	23.4667	23.5144	18.6765	14.2586	26.8205	18.1579	25.4796	20.8072	16.0071	0.644562	0.841416	0.0898337
LPE(22:5)	60.7464	62.2894	63.8501	55.1352	51.4679	68.7443	50.876	65.5358	52.6885	56.1475	0.981755	0.988159	0.0024703
LPE(22:6)	77.3911	86.5506	85.0906	76.9421	80.8134	99.4795	74.7961	92.6775	82.6142	91.6644	0.198717	0.477503	0.11726
LPE(24:0)	0.412275	0.705456	0.580355	0.690261	0.485981	0.725721	0.428361	0.682491	0.553077	0.409386	0.865119	0.944192	-0.0382949
LPE(24:3)	0.664012	0.417459	0.666537	0.609818	0.418191	0.349831	0.738752	0.688568	0.501402	0.596255	0.831549	0.932151	0.050449
LPE(24:4)	1.66597	1.1033	1.91786	1.74875	1.23958	2.16698	1.75733	2.18165	1.866	1.54959	0.100244	0.331213	0.310941
LPE(24:5)	1.68643	1.71691	1.60351	1.84409	2.32094	2.32541	1.87847	2.01927	1.78392	1.3438	0.865867	0.944192	0.0278852
LPE(24:6)	2.05247	2.17587	1.95503	1.75861	2.39038	2.31749	1.87403	2.21839	1.85206	2.38831	0.691313	0.862325	0.0437209
LPE(O-14:1)	0.389064	0.519892	0.572768	0.424272	0.504492	0.313027	0.279758	0.154594	0.0712145	0.429292	0.0163245	0.158929	-0.949839
LPE(O-15:1)	0.836967	1.1038	0.660505	0.449176	0.955563	0.551614	0.299784	0.364353	0.421235	0.666682	0.0392597	0.201055	-0.798233
LPE(O-16:0)	1.05626	0.89659	1.00326	0.874344	0.531991	0.905507	0.721888	0.818903	0.890314	0.576424	0.440571	0.727287	-0.156849
LPE(O-16:1)	73.8175	71.2041	75.3294	56.2411	71.0441	48.9238	35.8626	45.2554	41.0611	41.5876	0.000327965	0.0316281	-0.708823
LPE(O-17:1)	6.09524	5.76881	6.194	5.48613	5.81764	4.02674	3.16757	3.65306	2.84797	3.30861	2.35646e-05	0.0121201	-0.788071
LPE(O-18:1)	48.9887	51.6228	58.1125	42.1671	47.7396	34.2554	26.2019	31.983	27.5519	25.1243	0.000303759	0.0312467	-0.776794
LPE(O-18:2)	56.7497	58.0152	64.7969	47.2584	62.005	42.2405	28.6666	43.995	34.6585	39.1939	0.00119826	0.0616307	-0.613685
LPE(O-18:3)	0.956126	0.975378	1.18154	0.480846	0.834445	0.560187	0.219068	0.654964	0.524372	0.364652	0.0192021	0.167188	-0.930623
LPE(O-19:2)	0.886978	0.76387	1.25836	0.483057	1.1452	0.603581	0.178404	0.643915	0.214043	0.541893	0.026687	0.173124	-1.05634
LPE(O-20:1)	1.71948	1.63335	1.35756	2.16411	1.7759	1.60269	0.731328	1.08394	1.13339	0.822202	0.011715	0.15028	-0.686891
LPE(O-20:2)	1.04639	0.986475	1.14189	0.80214	1.1591	0.547453	0.39825	0.663635	0.47384	0.56966	0.000366403	0.033148	-0.953105
LPE(O-22:1)	1.47244	1.22197	1.32688	1.73356	1.475	1.34736	0.826466	0.629137	1.13551	0.867635	0.0153079	0.157468	-0.589096
LPG(12:0)	0.130915	0.179776	0.113659	0.190109	0.09859	0.107702	0.07254	0.120686	0.199112	0.154698	0.689579	0.862325	-0.123084
LPG(16:0)	2.24272	1.90012	2.06793	2.04068	2.6013	1.86721	1.67943	1.64135	1.49177	1.67051	0.0103543	0.141387	-0.378165
LPG(16:1)	2.79651	2.23745	2.67573	2.52654	2.63228	4.01017	3.39684	3.66414	3.52653	3.75226	5.5905e-05	0.0186994	0.511931
LPG(16:2)	2.38844	1.86815	2.42046	1.42836	0.935807	2.24027	1.77148	2.14684	1.33655	0.862516	0.731015	0.881227	-0.113416
LPG(17:1)	1.91978	2.10639	2.40304	2.38628	2.0188	2.0851	1.82588	2.04707	2.29425	2.07535	0.434499	0.724439	-0.0690911
LPG(18:0)	11.555	9.48608	10.7093	10.5851	9.44759	9.9203	8.04175	8.09484	8.26085	6.33467	0.0144611	0.154954	-0.34914
LPG(18:1)	103.938	85.232	97.5105	103.189	100.782	110.246	99.3366	98.552	101.197	95.2595	0.53128	0.779985	0.0404148
LPG(18:2)	11.0196	8.57329	10.0238	9.07378	7.00874	9.57073	8.55183	9.74211	8.35278	6.50783	0.523364	0.777621	-0.0970798
LPG(18:3)	0.354563	0.409284	0.572322	0.45509	0.271467	0.337755	0.506696	0.316143	0.227804	0.274662	0.280999	0.580272	-0.310712
LPG(19:1)	2.27431	1.98352	2.06947	2.65004	2.34605	2.47941	2.10677	2.19396	2.37375	1.81997	0.679967	0.861146	-0.045236
LPG(19:2)	0.817828	0.786425	0.876571	0.896723	0.69257	0.865213	0.667749	0.803745	0.674015	0.536502	0.169256	0.442478	-0.19838
LPG(19:3)	0.588845	0.413844	0.670626	0.473276	0.344874	0.508903	0.559778	0.44813	0.50919	0.222991	0.577798	0.805339	-0.147715
LPG(20:0)	0.492422	0.413704	0.466146	0.534566	0.399047	0.524518	0.342109	0.399686	0.39264	0.291196	0.168832	0.442478	-0.241736
LPG(20:1)	8.15062	6.97963	8.0201	8.14756	6.90099	8.19666	6.87666	7.73664	7.20703	5.64347	0.362717	0.667034	-0.0992057
LPG(20:2)	12.176	10.8614	12.0556	11.9145	8.32009	12.5846	10.5585	12.4034	10.2472	7.16462	0.708047	0.871226	-0.0631426
LPG(20:3)	31.4085	30.1023	33.6268	27.5599	14.2457	31.8546	29.8591	32.5647	24.5389	13.7327	0.86195	0.944192	-0.0470411
LPG(20:4)	32.0773	27.8875	30.2529	23.1854	7.22446	35.1692	31.1428	34.3434	23.7815	7.32628	0.7531	0.895936	0.127387
LPG(20:5)	5.60192	4.76948	4.94457	4.57299	1.78358	5.2018	4.93109	4.54759	3.969	1.60502	0.766675	0.895936	-0.097627
LPG(21:2)	0.842814	0.95933	0.894779	0.890354	0.692518	0.891329	0.843926	0.83874	0.902771	0.569462	0.557028	0.794856	-0.0809642
LPG(21:3)	3.6514	3.1907	3.49634	3.12006	1.46684	3.37901	3.2208	3.51344	2.6204	1.64769	0.83981	0.936968	-0.0535655
LPG(22:2)	0.918152	0.879226	1.00338	0.837911	0.682019	1.07516	0.838695	0.982874	0.835926	0.566144	0.966793	0.978975	-0.00732717
LPG(22:4)	10.5538	10.3951	11.5889	8.55235	3.83133	12.7862	11.8104	12.9869	8.8519	3.8578	0.639302	0.839297	0.162956
LPG(22:5)	37.0685	36.421	37.282	34.7178	14.8169	42.76	39.3245	39.4771	34.8244	15.5453	0.730913	0.881227	0.101002
LPG(22:6)	75.3645	66.6435	74.5544	74.1226	34.5218	85.5221	71.7517	75.3601	72.4766	31.9305	0.849417	0.941559	0.0515662
PA(30:0)	6.17429	6.56709	6.41578	6.2589	7.7824	5.26463	5.56241	5.27736	4.97486	6.01444	0.0101979	0.141387	-0.293159
PA(30:1)	0.566708	0.786518	0.649728	0.845235	1.36888	1.12697	0.588344	1.13852	1.30327	1.55788	0.195956	0.475296	0.438509
PA(32:0)	22.7412	25.8931	27.6989	26.0528	27.8573	18.1006	19.358	16.9436	17.9652	16.2096	0.000162342	0.0262943	-0.556205
PA(32:1)	10.5409	13.0755	12.3088	14.7206	17.0042	14.8163	14.6696	13.9564	14.8981	17.7939	0.230066	0.52337	0.170456
PA(32:2)	1.88652	2.45101	2.14351	1.83435	2.51658	2.50032	1.76834	2.84211	2.20457	3.30864	0.274608	0.57337	0.220872
PA(33:1)	3.20178	3.24127	3.6757	3.5214	3.98518	2.65041	2.97197	2.68174	3.19215	4.1415	0.244184	0.538377	-0.172616
PA(34:0)	7.58285	7.91734	8.30605	7.93808	7.31641	4.64975	6.25061	4.64718	4.56533	3.73315	0.000766019	0.0513899	-0.71197
PA(34:1)	45.8069	50.3019	54.1341	54.6348	63.2016	45.8118	46.2864	46.456	51.2571	52.0725	0.152822	0.417888	-0.148346
PA(34:2)	9.97305	11.8709	13.1824	12.0954	16.3512	13.4993	13.1794	14.4145	14.9565	19.4207	0.158127	0.425811	0.249771
PA(34:3)	1.54337	1.38325	1.81522	1.41048	2.03081	2.41092	1.07012	2.17021	2.23525	2.4179	0.183844	0.459014	0.332534
PA(34:4)	0.477736	0.450574	0.606971	0.354913	0.267224	0.147545	0	0.516211	0.609245	0.124421	0.296284	0.597603	-0.626538
PA(35:1)	2.02919	2.03584	2.40148	2.10986	2.51554	1.87626	1.73785	2.02174	2.16772	2.05373	0.0873697	0.310625	-0.170243
PA(35:2)	1.34063	1.50175	1.80878	1.42568	2.45844	1.57242	0.652564	1.76214	1.99618	2.11527	0.798223	0.910316	-0.0757686
PA(36:1)	14.1777	14.7455	14.6493	14.1913	18.2429	12.3104	14.7763	10.7132	13.872	13.1325	0.0628717	0.250675	-0.230033
PA(36:2)	19.4224	22.9141	26.6249	27.7764	37.6134	23.4664	25.4606	26.4802	32.0064	39.8033	0.561914	0.798373	0.131933
PA(36:3)	6.86958	8.47032	9.32483	9.26939	10.3611	8.24793	8.17975	8.08739	10.0925	8.89507	0.825506	0.930428	-0.0260486
PA(36:4)	9.63852	11.8494	13.1885	10.7467	8.62031	9.30319	10.1728	10.5284	9.2593	7.84563	0.182597	0.458127	-0.198106
PA(36:5)	1.56616	2.09457	1.90822	2.04277	1.83989	1.74386	1.81587	2.0976	1.6852	1.59694	0.44067	0.727287	-0.0803694
PA(37:3)	0.254149	0.488417	0.523671	0.631565	0.456047	0.288401	0.217036	0.340612	0.412166	0.508666	0.179897	0.455799	-0.413817
PA(37:4)	0.455978	0.517737	0.710326	0.769771	0.649308	0.685664	0.546539	0.579836	0.574389	0.422139	0.440715	0.727287	-0.143885
PA(38:2)	0.996845	1.94354	2.41289	2.58617	2.38188	1.77478	1.6423	1.78078	2.17784	2.29967	0.696504	0.867397	-0.0932413
PA(38:3)	4.72189	6.09761	6.95229	6.81835	6.59489	6.41832	6.12967	5.67084	6.82489	6.90197	0.754293	0.895936	0.0347681
PA(38:4)	16.7355	17.8672	20.4112	20.3153	15.9906	20.761	23.5808	18.4501	21.7158	16.8816	0.216655	0.504983	0.150905
PA(38:5)	13.239	14.5568	16.0304	15.5498	13.8625	13.9908	15.7616	15.395	15.4467	15.1954	0.425456	0.719649	0.0493948
PA(38:6)	6.84318	7.64965	8.62768	8.3951	8.84975	6.16012	8.43041	6.29751	6.77293	6.46381	0.0547517	0.233375	-0.242298
PA(40:4)	1.53741	1.43593	2.24604	1.47524	1.18576	1.74488	1.83698	1.71629	1.61493	1.51446	0.583626	0.808562	0.0968451
PA(40:5)	5.14745	5.6288	5.90851	5.80464	5.31215	5.59356	6.61111	5.42403	5.19876	5.21176	0.878522	0.950602	0.0122808
PA(40:6)	6.27854	6.83099	7.86021	6.19278	7.02199	6.04538	7.41802	6.6292	7.36021	7.17672	0.828682	0.931449	0.0186605
PA(40:7)	1.75696	2.34957	2.49394	2.25548	2.99576	2.51652	2.53782	2.31619	3.19705	4.35122	0.196049	0.475296	0.332034
PC(22:0)	0.244316	0.293469	0.229836	0.293369	0.444832	0.22066	0.133452	0.159157	0.22282		0.0366726	0.19995	-0.71067
PC(24:0)	1.20779	1.28122	1.26311	1.28441	1.37096	1.1176	0.71715	0.759523	1.33149		0.13299	0.397245	-0.384859
PC(26:0)	28.6235	35.2501	34.1185	32.9815	28.9482	29.3749	14.2836	21.2735	36.9664		0.280833	0.580272	-0.328308
PC(27:0)	1.33672	1.24662	1.56703	1.51657	1.44432	1.16332	0.957991	1.37434	1.05501		0.0414647	0.205724	-0.322103
PC(28:1)	2.29141	1.78723	2.42389	2.1894	2.57443	2.27375	2.53535	2.929	2.05538		0.431075	0.720638	0.119801
PC(29:0)	61.0917	63.8599	68.7906	68.0389	84.8479	60.0346	59.9719	65.0699	61.7169		0.140303	0.407644	-0.168161
PC(29:1)	2.62191	2.57799	3.18115	2.50809	3.64255	2.89983	2.95871	3.6674	3.07488		0.415302	0.713868	0.116243
PC(30:0)	1199.05	1237.33	1282.17	1227.06	1314.07	1198.37	997.784	1144.52	1141.7		0.0463621	0.213937	-0.159901
PC(30:1)	123.954	126.429	135.71	137.69	163.176	162.451	129.248	171.65	161.055		0.157851	0.425811	0.184181
PC(30:2)	9.59518	9.95292	10.9116	8.07611	6.38732	10.7982	5.3977	8.62123	8.17909		0.610021	0.823502	-0.123228
PC(31:0)	396.993	425.606	427.45	416.529	398.765	397.507	281.94	318.088	398.216		0.113187	0.356492	-0.243413
PC(31:1)	69.0399	76.9677	75.1584	78.9215	90.3337	79.1159	59.2385	76.7374	88.4877		0.768234	0.895982	-0.0410285
PC(31:2)	6.42742	7.15621	7.69441	4.77056	4.6518	6.72742	2.69476	5.26382	5.83328		0.380472	0.682178	-0.259348
PC(32:0)	2815.87	2995.54	3087.02	2717.88	2221.8	3243.35	1915.85	2385.2	3010.39		0.719652	0.879184	-0.0688229
PC(32:1)	1250.01	1343.87	1397.79	1389.6	1406.19	1493.59	968.293	1337.54	1598.21		0.957576	0.975865	-0.00861615
PC(32:2)	146.789	156.098	180.927	140.799	121.017	178.389	90.0511	137.985	169.588		0.828125	0.931449	-0.0504317
PC(32:3)	12.6422	12.7078	14.696	10.0038	6.12233	13.7982	5.26462	9.54366	11.4652		0.620408	0.828822	-0.165345
PC(33:0)	119.749	126.506	129.954	123.565	107.604	109.721	65.0898	83.4445	111.612		0.0747443	0.28061	-0.393656
PC(33:1)	244.545	263.432	266.462	273.733	270.043	259.12	152.588	205.157	293.259		0.328083	0.630867	-0.21252
PC(33:2)	31.2165	32.4974	34.1545	34.0489	34.5755	34.0473	20.8246	30.3451	38.2357		0.561685	0.798373	-0.109573
PC(33:3)	3.00331	3.57468	4.47252	3.87521	2.2681	4.01228	1.15399	2.19077	3.26772		0.33183	0.63368	-0.37253
PC(34:0)	223.061	221.45	233.616	211.353	158.743	181.558	96.2221	124.942	178.972		0.046611	0.213937	-0.527684
PC(34:1)	3431.88	3678.14	3698.74	3665.88	3349.7	3585.15	2053.49	2709.21	3821.3		0.290888	0.589803	-0.228691
PC(34:2)	738.326	818.653	840.659	831.308	821.279	857.616	528.559	707.968	919.643		0.566788	0.802413	-0.104497
PC(34:3)	86.1402	94.3838	103.435	86.7542	72.0546	104.015	48.6306	68.9126	99.8698		0.593785	0.815133	-0.140128
PC(34:4)	34.5958	37.2749	38.1552	29.2746	20.0123	36.5393	12.1462	17.5872	29.8297		0.281298	0.580272	-0.407289
PC(34:5)	1.89922	2.37957	3.0597	1.75353	1.20735	2.6042	0.70339	1.24823	1.98295		0.445344	0.728537	-0.333539
PC(35:0)	5.03347	6.13612	6.21199	6.76224	4.93059	4.60999	2.72894	3.39166	4.99344		0.027896	0.174974	-0.56485
PC(35:1)	135.114	148.901	141.216	137.447	138.208	122.133	71.9576	91.5488	127.398		0.0644016	0.254902	-0.440979
PC(35:2)	102.105	117.222	116.231	119.467	121.165	125.376	69.3354	94.267	131.441		0.538966	0.785133	-0.132787
PC(35:3)	27.2898	29.2529	30.6361	30.1338	23.7208	27.0352	14.123	19.2571	27.5384		0.149383	0.414565	-0.359291
PC(35:4)	23.9794	30.9342	31.1189	24.7586	14.308	23.2339	7.51281	10.9004	20.512		0.0967608	0.325354	-0.687103
PC(36:0)	6.94944	6.83577	6.93155	6.31718	6.42128	5.5496	3.22624	4.22742	6.77507		0.107548	0.347896	-0.436382
PC(36:1)	381.129	417.211	407.275	387.586	403.2	296.713	178.752	209.839	288.152		0.0106089	0.142344	-0.714285
PC(36:2)	1682.73	1903.1	2010.63	2021.99	2140.42	2093.61	1307.48	1727.58	2275.76		0.682279	0.861146	-0.0763999
PC(36:3)	703.097	782.798	844.648	760.551	673.299	725.488	401.029	523.088	714.241		0.12859	0.388288	-0.349353
PC(36:4)	1139.34	1317.27	1389.05	1127.58	757.654	1133.07	442.354	573.912	1011.66		0.130437	0.392328	-0.536453
PC(36:5)	130.846	149.079	157.763	135.127	104.307	168.096	70.228	99.6436	154.248		0.643627	0.841416	-0.138199
PC(36:6)	11.7718	14.4403	16.5013	12.2431	12.8421	15.4204	7.36981	10.6392	13.5121		0.399021	0.698852	-0.208464
PC(37:1)	6.76631	8.30138	7.97602	7.44519	8.43489	7.39036	4.34572	4.77339	6.56902		0.061277	0.246225	-0.432175
PC(37:2)	42.1274	44.7862	46.9268	49.3898	57.2599	44.8931	32.0973	42.1786	50.3327		0.26513	0.563572	-0.182749
PC(37:3)	41.398	43.9898	47.1778	45.2055	46.4101	41.5175	26.603	33.1372	41.3873		0.0796954	0.293485	-0.330309
PC(37:4)	63.5868	71.011	76.981	66.789	54.0089	58.7762	27.5992	38.0839	62.0964		0.0908686	0.317937	-0.511285
PC(37:5)	32.4551	36.7745	35.8452	34.7143	27.221	39.347	14.1587	20.6793	37.2805		0.444347	0.728537	-0.261409
PC(37:6)	6.79589	8.43636	8.11738	8.12521	8.29833	7.6319	4.28653	5.04633	7.8512		0.14587	0.412709	-0.3586
PC(38:0)	1.22441	1.59538	1.54399	1.69312	1.26743	1.22445	0.76315	0.918432	1.04991		0.0102668	0.141387	-0.566749
PC(38:1)	11.9802	12.5654	14.1063	12.2241	14.0012	11.9343	7.83404	9.33239	11.3707		0.047814	0.214594	-0.35888
PC(38:2)	80.0184	83.0331	93.4075	97.0816	121.349	83.9758	68.1483	91.5434	96.1099		0.327982	0.630867	-0.161074
PC(38:3)	250.503	268.245	280.16	265.218	269.815	251.234	166.082	209.855	243.564		0.0818749	0.296556	-0.29346
PC(38:4)	967.229	1065.95	1076.17	1009.3	781.842	930.618	466.194	595.097	934.332		0.125852	0.383195	-0.42195
PC(38:5)	1194.53	1382.22	1370.81	1299.61	1013.15	1388.29	640.934	828.79	1386.69		0.405641	0.706067	-0.238647
PC(38:6)	376.135	435.754	444.347	413.622	422.016	395.002	229.631	278.296	397.697		0.111495	0.353985	-0.363661
PC(38:7)	26.0589	31.5654	32.6945	28.8735	28.8634	38.975	22.8107	29.1018	39.7731		0.517211	0.777621	0.141611
PC(38:8)	1.37525	1.7168	1.76456	1.12089	0.847861	1.87234	0.966517	0.986944	1.47094		0.88789	0.954888	-0.0438735
PC(39:2)	2.3046	2.14746	2.54823	2.49074	3.73142	2.3862	2.15536	2.39197	2.47193		0.362154	0.667034	-0.169491
PC(39:3)	8.64536	10.7988	10.6163	9.76105	10.7456	9.20626	6.01472	7.71773	9.0342		0.0559545	0.235253	-0.339424
PC(39:4)	21.8057	25.0587	25.035	25.585	22.5001	24.332	13.2283	17.0634	23.712		0.198985	0.477503	-0.293177
PC(39:5)	36.6937	42.4194	41.3307	40.5499	36.7088	38.6881	20.2918	24.5502	39.0318		0.161133	0.427932	-0.367891
PC(39:6)	23.6616	26.5923	28.2118	27.271	26.6976	24.8244	14.7568	17.3696	25.2459		0.10702	0.347645	-0.366195
PC(39:7)	6.47264	7.9767	7.98808	6.88742	6.95844	6.94361	4.98061	5.01771	8.80809		0.447132	0.728537	-0.172803
PC(40:0)	2.55457	2.31713	2.02455	1.78946	1.002	1.60941	1.70048	2.22678	1.956		0.838009	0.935635	-0.0487468
PC(40:1)	4.14323	5.41547	4.237	3.62823	3.6868	4.82819	2.89378	4.05504	3.18066		0.410197	0.708773	-0.175162
PC(40:2)	8.37	8.70303	10.0393	8.79889	12.0216	9.19982	7.11262	9.70983	9.11365		0.393262	0.694424	-0.126139
PC(40:3)	35.3043	39.4051	38.4119	33.7878	31.8994	31.422	22.7252	28.1993	30.3099		0.0199804	0.167188	-0.344557
PC(40:4)	118.028	131.141	136.36	120.06	98.0418	117.452	65.2715	85.2054	116.734		0.153289	0.417888	-0.328143
PC(40:5)	287.589	326.92	337.844	314.773	266.901	297.906	151.867	194.991	300.102		0.153655	0.418147	-0.377215
PC(40:6)	422.983	502.275	504.041	493.936	477.493	463.004	270.087	338.016	495.042		0.192013	0.47253	-0.294322
PC(40:7)	282.841	337.539	339.892	337.054	357.778	338.815	247.708	272.989	363.296		0.44248	0.727852	-0.114797
PC(40:8)	38.7769	46.0139	44.575	40.5583	37.5521	47.3531	28.7595	28.9626	45.0692		0.499695	0.766439	-0.144668
PC(40:9)	2.73099	3.34233	2.98619	2.90403	3.06307	2.98174	1.92848	1.42499	3.12631		0.218659	0.508885	-0.345449
PC(41:3)	1.62805	1.76531	1.77069	1.39588	2.05297	1.76744	1.14288	1.51192	1.3783		0.155291	0.420375	-0.248385
PC(41:4)	3.73498	4.54835	4.35542	3.84713	3.2604	3.98666	2.75357	3.78778	3.88872		0.38251	0.683908	-0.13191
PC(41:5)	5.96687	6.38945	7.10921	6.8163	6.25375	6.35092	3.53494	4.9528	6.43663		0.181033	0.456212	-0.290912
PC(41:6)	9.67053	11.0756	11.0336	11.0293	10.9119	9.42472	6.38532	7.8248	10.0418		0.0606819	0.24447	-0.351809
PC(41:7)	8.40247	9.55579	9.37542	9.01085	10.4986	8.61795	6.17238	7.57908	9.01306		0.0919346	0.319268	-0.255951
PC(41:8)	2.05566	2.42816	2.51729	2.47128	2.92679	2.46809	1.9648	1.71907	2.34438		0.157198	0.424793	-0.223403
PC(41:9)	0.638976	1.11389	0.955936	1.02859	0.868461	0.961238	0.619294	0.743409	0.79108		0.228101	0.520651	-0.242298
PC(42:1)	2.67608	3.19414	2.69198	1.43438	1.69794	2.36757	2.33023	2.81342	1.93495		0.95408	0.97493	0.0138964
PC(42:10)	48.7748	56.5043	52.3169	50.1811	48.8415	58.1445	49.3184	47.9178	57.4324		0.564179	0.800854	0.0518893
PC(42:11)	1.93419	1.71054	2.2731	2.13973	2.41033	2.02547	2.14022	1.9676	2.09976		0.796824	0.910316	-0.0245431
PC(42:2)	3.50558	3.76862	3.8217	2.75802	2.67909	3.6215	2.96893	4.05361	3.10735		0.719018	0.879184	0.0561558
PC(42:3)	6.15878	7.34531	7.58336	5.79786	6.5556	6.29472	4.76015	6.18422	5.61197		0.0876749	0.310994	-0.227425
PC(42:4)	20.017	23.1989	23.9953	20.4328	17.1855	20.5659	13.7834	17.5341	19.4698		0.153158	0.417888	-0.233069
PC(42:5)	36.5548	40.2781	40.2629	38.0649	29.9938	40.6328	22.108	31.0302	40.4297		0.508587	0.771632	-0.142409
PC(42:6)	47.0455	54.459	53.833	51.9607	48.1828	52.0511	33.8283	43.1888	53.6388		0.328313	0.630867	-0.161757
PC(42:7)	58.1412	65.0157	64.9291	64.0909	55.0428	67.1615	42.4258	54.3655	66.4502		0.570907	0.80292	-0.0931829
PC(42:8)	68.0013	74.7527	71.085	64.2505	44.4723	78.9654	37.8176	47.3996	72.5484		0.655202	0.844728	-0.124399
PC(42:9)	83.3234	92.7399	88.0517	81.7357	64.3082	94.6963	56.2472	66.3324	90.3171		0.646383	0.841416	-0.0932325
PC(43:4)	0.451561	0.761851	0.641699	0.409513	0.273521	0.535583	0.445665	0.641735	0.357007		0.908594	0.957027	-0.0363535
PC(43:5)	1.16575	0.776089	1.10406	0.640076	0.717951	1.05906	0.724138	0.531302	1.02439		0.788891	0.908359	-0.077492
PC(43:6)	1.11397	1.1334	1.32557	1.45174	1.26544	1.15982	1.07323	1.70892	1.38078		0.662598	0.850135	0.0810113
PC(43:7)	1.98316	2.05795	1.99282	2.11639	1.39423	2.13485	1.22362	1.62721	1.95027		0.494695	0.766439	-0.138657
PC(43:8)	1.80847	1.73505	1.71504	1.73854	1.19807	1.75479	1.16469	1.23091	1.81359		0.49722	0.766439	-0.136574
PC(43:9)	0.933875	1.2113	1.25533	1.01048	0.872211	1.31216	0.869123	1.08618	1.19616		0.640991	0.839741	0.0787317
PC(44:10)	32.4709	34.1417	31.4971	29.8693	22.0288	39.5128	21.4081	26.6239	36.6773		0.833748	0.932151	0.0498115
PC(44:11)	31.3897	35.4015	32.6963	29.764	31.392	35.1412	31.7038	31.4926	33.0773		0.583384	0.808562	0.032194
PC(44:12)	13.0805	14.215	14.3422	12.6701	18.1306	15.4865	21.243	18.0712	14.0262		0.201388	0.481771	0.248148
PC(44:13)	0.550569	0.628331	0.497553	0.349133	0.283652	0.636062	0.362632	0.311742	0.530679		0.987768	0.990008	-0.00490901
PC(44:3)	0.503574	0.886584	0.866277	0.652903	0.721403	0.42633	0.754652	0.966419	0.58313		0.7614	0.895936	-0.0891545
PC(44:4)	4.22222	5.77106	4.09038	3.49432	2.7943	4.33471	3.52366	4.57924	3.51922		0.884948	0.954432	-0.0305054
PC(44:5)	6.67259	8.5131	7.65957	5.85049	4.51067	7.18179	5.66967	7.07062	6.18391		0.888671	0.954888	-0.0251531
PC(44:6)	7.19047	7.91202	7.85905	6.52197	6.01886	7.63565	5.62982	7.73246	7.00565		0.875702	0.949861	-0.0203756
PC(44:7)	12.4388	13.0258	13.486	10.3812	8.14279	13.1209	7.60231	11.6575	11.7217		0.771639	0.897173	-0.0601402
PC(44:8)	17.3518	19.8967	18.7458	16.0434	9.80723	21.4373	9.96559	14.3597	17.5686		0.864458	0.944192	-0.0480504
PC(44:9)	26.567	28.9755	27.0387	23.0104	13.8257	33.3824	16.0979	21.992	30.3468		0.754036	0.895936	0.0919272
PC(45:7)	0.225906	0.291406	0.347455	0.177643	0.174637	0.343681	0.0971577	0.375605	0.192212		0.910198	0.957027	0.0509764
PC(45:8)	0.232553	0.230164	0.278647	0.253324	0.150588	0.386681	0.255392	0.335051	0.244866		0.111091	0.353429	0.415466
PC(46:10)	4.24326	4.52372	4.72398	3.81436	2.46477	5.21484	3.12914	4.43198	4.36111		0.59361	0.815133	0.115729
PC(46:11)	2.70409	3.01376	3.07845	2.72963	2.33464	3.44676	2.98706	3.53013	3.41672		0.0154108	0.157476	0.271094
PC(46:12)	1.09244	0.805994	1.0139	1.20276	1.18957	1.50182	1.59973	1.60658	0.998339		0.0796001	0.293485	0.427267
PC(46:4)	0.595732	1.15918	0.787168	0.454102	0.360913	0.757647	0.741382	1.25675	0.369137		0.650716	0.843744	0.218532
PC(46:5)	1.72096	2.46825	2.22543	1.26094	0.927578	1.45467	1.45725	2.15135	1.05022		0.617013	0.828488	-0.170942
PC(46:6)	2.95621	3.39273	2.93189	2.28128	1.95397	2.54152	2.62044	3.38721	1.94598		0.845794	0.939995	-0.0430245
PC(46:7)	3.00127	3.32584	3.59285	2.61341	2.29743	2.89395	2.93381	3.71963	2.58657		0.847167	0.940417	0.0323823
PC(46:8)	3.50881	3.56124	3.46137	2.46324	1.59259	3.63195	2.05539	3.31664	2.88438		0.918891	0.958006	0.0267703
PC(46:9)	4.22792	5.07097	4.54026	3.32658	2.04855	5.52227	2.60277	4.14465	3.66844		0.865659	0.944192	0.0522313
PC(48:10)	0.222343	0.341936	0.286484	0.160943	0.0838173	0.31041	0.154176	0.342074	0.238984		0.515142	0.777621	0.254699
PC(48:11)	0.32467	0.250438	0.225989	0.152816	0.0737826	0.242813	0.169109	0.328595	0.177813		0.683477	0.861146	0.159601
PC(48:5)	0.160305	0.23713	0.282583	0.125152	0.136658	0.120122	0.205085	0.402159	0.120013		0.763592	0.895936	0.169473
PC(48:6)	0.207199	0.649745	0.304081	0.263899	0.354923	0.285106	0.375464	0.742007	0.239717		0.706725	0.871226	0.205888
PC(48:7)	0.30014	0.423542	0.537328	0.186329	0.291582	0.315905	0.430157	0.655819	0.165873		0.727362	0.881227	0.172435
PC(48:8)	0.225878	0.223562	0.421984	0.083354	0.145332	0.164138	0.159736	0.40897	0.187149		0.907566	0.957027	0.0639757
PC(48:9)	0.314454	0.252833	0.314971	0.20846	0.122443	0.304031	0.1746	0.355774	0.206538		0.761044	0.895936	0.101048
PC(O-28:0)	4.87082	5.01895	5.01547	4.96567	5.99637	4.20397	3.39048	4.02083	4.43076		0.00722101	0.119807	-0.366982
PC(O-29:0)	3.04893	3.02213	2.51383	2.91996	3.12051	2.41518	2.71986	2.75767	2.93793		0.198944	0.477503	-0.111426
PC(O-30:0)	46.7447	43.6881	49.4545	43.2777	46.9998	46.7051	33.6725	42.6089	40.2372		0.150956	0.41743	-0.17389
PC(O-30:1)	7.20027	7.48655	7.20169	6.73616	9.64369	6.77536	5.31027	6.82065	7.15112		0.126159	0.383195	-0.232531
PC(O-31:0)	21.8531	22.1949	24.2569	19.7443	19.0038	23.9112	13.2988	17.532	19.8311		0.313143	0.612395	-0.199671
PC(O-31:1)	7.49182	7.23468	8.01474	6.76382	8.57361	7.6913	5.09248	6.25067	7.37453		0.194266	0.475296	-0.206027
PC(O-32:0)	180.816	161.785	191.303	132.988	106.03	192.622	98.7395	144.849	145.003		0.720124	0.879184	-0.0893275
PC(O-32:1)	118.186	110.08	117.545	111.801	112.757	115.649	72.5964	102.136	115.402		0.301812	0.601792	-0.169258
PC(O-32:2)	14.9581	15.349	15.4614	12.9791	10.8247	14.5759	7.43793	10.5386	12.4786		0.191717	0.47253	-0.305668
PC(O-32:3)	1.71216	1.60247	1.98659	0.787377	0.671371	1.23148	0.378422	0.708655	1.42549		0.280233	0.580272	-0.530491
PC(O-33:0)	6.04156	5.21404	5.89825	4.22497	4.4503	4.56747	2.77269	3.79589	3.83542		0.0298567	0.183541	-0.464855
PC(O-33:1)	23.6912	24.9586	24.4269	23.5201	23.7782	24.1679	14.1256	19.4148	21.4023		0.135141	0.397245	-0.283665
PC(O-33:2)	4.17378	3.70369	3.55873	4.24279	3.70873	3.94363	2.53903	3.24372	4.07374		0.324949	0.62753	-0.168533
PC(O-34:0)	18.6384	16.2172	21.0547	15.1886	13.4155	15.541	8.86625	13.7657	12.3542		0.0658763	0.256685	-0.420213
PC(O-34:1)	410.738	421.64	478.751	414.082	434.473	459.569	276.867	394.707	426.592		0.371605	0.675335	-0.149443
PC(O-34:2)	95.6112	98.7996	115.019	105.845	113.205	105.739	67.6641	94.838	105.578		0.276207	0.575151	-0.177579
PC(O-34:3)	13.1509	13.7672	16.0099	12.9784	13.0727	13.5605	7.55801	10.6378	10.9896		0.0791393	0.292834	-0.368444
PC(O-34:4)	16.6111	17.6004	19.3012	14.5643	10.1583	19.4119	6.36534	9.1457	15.2787		0.399527	0.698946	-0.318157
PC(O-34:5)	1.03314	1.20229	1.35235	1.28652	1.07701	0.828321	0.662813	0.84066	0.838334		0.00118756	0.0616307	-0.586737
PC(O-35:1)	6.78505	6.24346	6.88242	8.39971	7.9658	7.01278	4.51967	6.99033	5.66195		0.149046	0.414565	-0.263008
PC(O-35:2)	8.95365	9.18022	10.8247	10.378	13.2969	9.26078	7.3869	9.81886	9.91521		0.185899	0.46116	-0.210838
PC(O-35:3)	7.25558	8.25626	8.24486	7.97719	7.88448	7.81521	5.76463	6.5086	8.15689		0.223382	0.513567	-0.166229
PC(O-35:4)	23.5552	22.528	24.9438	20.124	15.7815	26.0516	10.381	13.3099	20.2232		0.368168	0.672289	-0.290052
PC(O-35:5)	2.49184	3.24009	2.95694	2.35275	2.74255	2.6282	1.17053	1.80718	2.82286		0.190833	0.471748	-0.387691
PC(O-36:0)	0.658512	0.638523	0.789959	0.534366	0.345818	0.515373	0.334193	0.277946	0.535662		0.11344	0.356492	-0.513224
PC(O-36:1)	22.4334	19.9542	24.0185	22.8248	26.8898	22.5313	16.7578	23.4273	21.6031		0.295059	0.595912	-0.139757
PC(O-36:2)	138.197	140.2	157.58	170.555	210.24	157.455	132.093	168.649	172.478		0.732974	0.881511	-0.0511093
PC(O-36:3)	166.507	161.545	185.187	165.857	171.471	176.444	129.053	157.619	161.358		0.260895	0.561451	-0.123857
PC(O-36:4)	724.724	722.264	810.824	624.343	428.658	802.004	354.323	466.524	638.868		0.446675	0.728537	-0.227838
PC(O-36:5)	116.337	122.704	135.413	103.962	87.3726	114.423	51.2944	63.4392	93.6315		0.107867	0.348198	-0.487744
PC(O-36:6)	8.02525	8.19974	8.40195	7.78232	7.84445	7.13468	4.69469	5.45108	6.44148		0.0263371	0.172433	-0.440973
PC(O-37:1)	0.234432	0.64869	0.228604	0.682877	0.61615	0.558518	0.573248	0.725039	0.778197		0.180872	0.456212	0.450249
PC(O-37:2)	1.77874	2.23837	1.75628	1.94412	2.81011	2.41683	2.78666	2.29619	1.51088		0.674019	0.858803	0.0974374
PC(O-37:3)	9.38923	10.2193	11.2071	9.92298	11.641	10.4704	8.68369	9.8151	8.84163		0.128378	0.388288	-0.148276
PC(O-37:4)	32.3654	34.1025	35.1993	30.0398	22.6533	36.6999	21.3125	26.6944	30.785		0.631631	0.836469	-0.0965833
PC(O-37:5)	37.9605	42.9477	44.4208	36.9182	29.5369	43.885	21.1335	26.4585	38.2693		0.363285	0.667034	-0.241862
PC(O-37:6)	7.09749	7.17055	8.0582	6.88827	7.77193	6.75121	4.44114	5.514	6.94706		0.0787181	0.292371	-0.323021
PC(O-38:1)	7.56219	6.76437	7.26541	5.80485	6.02124	7.64806	5.37378	6.61389	6.22158		0.719922	0.879184	-0.0481279
PC(O-38:2)	12.9435	11.7837	13.0062	12.9308	13.6484	14.1564	11.7188	15.0291	13.2102		0.434757	0.724439	0.0728408
PC(O-38:3)	70.5275	70.9318	79.1353	67.7366	64.3796	72.9235	59.4135	70.5476	67.7218		0.477522	0.759399	-0.0603619
PC(O-38:4)	289.931	452.701	534.535	265.352	312.26	518.747	366.978	434.971	430.006		0.312908	0.612395	0.238615
PC(O-38:5)	1687.36	1760.15	1946.15	1515.09	1089.43	1915.17	1027.73	1311.41	1617.2		0.603471	0.819708	-0.12401
PC(O-38:6)	263.994	275.997	307.445	254.621	260.001	266.226	177.477	213.333	247.311		0.0937681	0.319391	-0.268913
PC(O-38:7)	25.1403	29.4714	32.4815	25.6561	28.8745	27.1476	15.1606	18.5152	25.2565		0.0890658	0.312338	-0.396389
PC(O-39:2)	0.937417	0.654721	1.02932	0.582331	0.636192	0.490758	0.782738	0.66305	0.716534		0.372025	0.675335	-0.211504
PC(O-39:3)	2.32677	2.328	3.14964	2.034	2.43101	3.36725	1.82867	3.6374	2.64324		0.401614	0.7018	0.225552
PC(O-39:4)	11.6806	11.5062	11.9688	10.6987	9.71053	12.35	9.44534	9.65226	12.4538		0.887729	0.954888	-0.0179769
PC(O-39:5)	21.4885	23.9061	26.2693	21.1385	16.4114	25.748	12.5413	18.9501	21.8222		0.548553	0.790306	-0.144178
PC(O-39:6)	18.4094	20.1993	21.3118	18.9776	18.3821	18.5897	12.1834	16.4077	19.2009		0.169478	0.442478	-0.229431
PC(O-39:7)	10.042	10.4594	11.692	10.2654	11.0343	10.7414	7.46924	8.72168	10.1741		0.148674	0.414565	-0.205756
PC(O-40:1)	4.41994	3.90429	4.6781	2.77363	2.75363	5.21983	3.18269	4.15786	3.29679		0.691055	0.862325	0.0972326
PC(O-40:2)	8.89184	9.00815	10.6059	7.22743	8.25549	10.3111	7.24949	9.24517	8.07065		0.930614	0.963596	-0.012957
PC(O-40:3)	21.1353	20.3067	23.9411	17.6402	17.6433	21.1488	16.7881	22.3842	17.7442		0.740493	0.889128	-0.0449039
PC(O-40:4)	101.421	102.453	117.425	89.8839	69.3925	105.807	74.3657	94.4764	88.3726		0.619836	0.828822	-0.0827774
PC(O-40:5)	215.469	220.342	243.857	199.958	151.619	227.169	133.427	177.915	203.097		0.440488	0.727287	-0.15373
PC(O-40:6)	562.613	600.13	649.878	548.436	484.062	605.077	407.372	532.369	550.986		0.40634	0.706067	-0.119057
PC(O-40:7)	483.682	506.044	566.805	467.394	466.773	519.175	417.139	516.529	476.639		0.620261	0.828822	-0.0464086
PC(O-40:8)	9.15456	8.5881	14.083	6.96819	11.5434	8.97036	5.74231	8.08323	8.21431		0.154782	0.419734	-0.376954
PC(O-41:3)	1.24959	0.961553	0.93778	1.1959	0.854048	0.787593	0.933954	1.26787	0.598528		0.418235	0.713868	-0.213112
PC(O-41:4)	3.96448	3.76741	4.28109	3.50799	3.24676	4.40465	3.25105	3.83605	3.6604		0.911914	0.957027	0.0131972
PC(O-41:5)	2.96505	2.83071	3.45344	2.91801	1.71562	3.74749	2.37018	3.18865	3.01444		0.476413	0.759399	0.149717
PC(O-41:6)	5.84629	4.85301	6.55329	4.52564	4.86102	6.00503	5.40025	6.32132	5.40159		0.34184	0.647984	0.118027
PC(O-41:7)	5.00195	4.46779	5.92749	3.89872	4.76904	4.82965	4.1937	5.70565	4.34294		0.927587	0.96252	-0.0135557
PC(O-41:8)	0.577074	0.829471	0.97051	0.826509	0.67278	0.970747	0.632582	0.849594	0.714718		0.874194	0.949861	0.0306397
PC(O-42:1)	2.00312	2.22858	2.00163	1.13424	0.376304	1.71052	0.990796	1.81319	1.1632		0.758313	0.895936	-0.125818
PC(O-42:10)	1.07843	1.48372	1.57182	1.06257	0.332239	2.6724	1.15383	1.2001	1.49214		0.263655	0.563572	0.559502
PC(O-42:2)	3.89006	4.50197	5.47635	3.40711	2.25822	5.29234	3.45851	4.32828	2.62509		0.981108	0.988153	0.00711443
PC(O-42:3)	6.84285	6.80434	7.82195	6.03288	5.64675	6.96162	6.26232	7.85069	5.754		0.89964	0.957027	0.0167459
PC(O-42:4)	24.3361	23.313	25.7805	22.131	18.6442	23.724	19.3905	24.3425	21.3773		0.714382	0.876922	-0.0405068
PC(O-42:5)	36.6716	34.7879	42.9538	34.1447	28.5209	36.8925	28.6101	36.1508	34.6817		0.669432	0.856495	-0.055307
PC(O-42:6)	43.5638	43.6401	48.0019	41.8817	38.4411	45.3806	39.4162	51.9842	42.5503		0.600763	0.819094	0.0566756
PC(O-42:7)	35.1144	31.3529	36.441	32.0189	30.7927	35.6687	37.5415	45.509	33.021		0.174625	0.447519	0.194786
PC(O-42:8)	5.68689	5.91408	6.81148	5.3727	3.81059	6.05478	4.10813	5.29455	5.52232		0.680891	0.861146	-0.0735179
PC(O-42:9)	2.62482	2.13547	3.45858	1.58495	1.18321	1.9254	2.0405	2.52566	1.83531		0.797214	0.910316	-0.0780265
PC(O-43:4)	1.33872	1.00897	1.16635	1.19913	1.00912	1.11483	1.11053	1.00683	1.02036		0.284812	0.585703	-0.106338
PC(O-43:5)	1.54598	1.60747	1.59277	1.50501	1.43237	1.4098	1.16844	1.61106	1.16659		0.161096	0.427932	-0.198726
PC(O-43:6)	1.42139	1.17959	1.24742	1.11735	1.12897	0.888731	1.13398	1.46767	0.742292		0.396443	0.696709	-0.204065
PC(O-43:7)	0.356925	0.293503	0.334378	0.244968	0.336898	0.359347	0.334853	0.45936	0.356095		0.112873	0.356492	0.268443
PC(O-44:10)	0.18705	0.141745	0.433757	0.24185	0.115258	0.272607	0.273196	0.17524	0.156741		0.946923	0.970921	-0.0291963
PC(O-44:2)	0.526272	0.384575	0.502804	0.283573	0.230068	0.477846	0.318192	0.473355	0.206097		0.856064	0.943505	-0.0634527
PC(O-44:3)	0.823531	0.797142	0.876968	0.661958	0.671526	0.997851	0.788615	0.999855	0.688965		0.302217	0.601792	0.181292
PC(O-44:4)	3.49454	3.26914	4.06016	3.31639	2.89795	3.77046	3.2953	3.6897	3.00048		0.907824	0.957027	0.0132121
PC(O-44:5)	10.1847	8.56906	10.196	8.74858	7.5332	9.66146	8.44026	8.91424	8.41781		0.759989	0.895936	-0.0302747
PC(O-44:6)	11.2109	11.91	12.737	11.0612	9.08663	11.0221	11.1605	11.899	9.28659		0.674915	0.859236	-0.0470089
PC(O-44:7)	5.16232	4.29183	5.22125	4.24808	3.81279	4.76725	4.87668	5.16785	4.22437		0.553155	0.792495	0.0656741
PC(O-44:8)	2.16115	2.21244	2.02499	1.81356	1.00131	2.00412	1.5854	1.91333	1.617		0.807065	0.916336	-0.0499658
PC(O-44:9)	0.360905	0.35314	0.346684	0.387474	0.253966	0.31228	0.402827	0.226127	0.244306		0.383632	0.684328	-0.199901
PC(O-45:5)	0.406108	0.468316	0.44851	0.377024	0.344913	0.298524	0.384552	0.458697	0.386878		0.527436	0.778044	-0.0978216
PC(O-45:6)	0.555287	0.509191	0.558621	0.538694	0.614527	0.462012	0.711852	0.546565	0.390862		0.723028	0.879184	-0.0731202
PC(O-46:4)	0.486138	0.333048	0.319767	0.184391	0.212992	0.355224	0.434844	0.496751	0.283561		0.266735	0.563572	0.353548
PC(O-46:5)	1.48203	1.49619	1.54513	1.33955	1.08642	1.2904	1.49273	1.50942	1.32283		0.89366	0.954929	0.0144374
PC(O-46:6)	2.48646	2.26267	2.77513	2.45387	2.13289	2.19269	2.59142	2.65869	2.12054		0.863501	0.944192	-0.018806
PC(O-46:7)	2.39337	2.0399	2.48236	2.04985	1.70026	2.01014	2.4212	2.44004	1.99056		0.673542	0.858803	0.0546378
PC(O-46:8)	1.25619	1.22803	1.2695	0.871553	0.706711	1.06715	1.30972	1.47468	1.14425		0.25617	0.555936	0.227973
PC(O-46:9)	0.258095	0.249986	0.305925	0.223267	0.142884	0.320845	0.251743	0.298973	0.228474		0.292046	0.591374	0.220498
PC(O-48:6)	0.149998	0.273451	0.254593	0.188234	0.228918	0.152605	0.249234	0.250845	0.205148		0.891124	0.954929	-0.0304907
PC(O-48:7)	0.262523	0.271686	0.355848	0.160234	0.220829	0.258535	0.334445	0.37074	0.208626		0.452984	0.734968	0.205226
PE(26:0)	2.50883	2.62473	3.46353	3.70275	2.63685	2.605	3.31413	2.1129	3.82169	2.75327	0.868486	0.945712	-0.032201
PE(29:0)	0.712741	0.733184	0.587668	0.576673	0.840814	0.864925	0.713592	0.947405	0.747897	1.14182	0.0737073	0.278751	0.355574
PE(30:0)	16.7703	17.6915	19.1837	16.4624	17.2824	22.0024	24.1691	25.0762	23.8154	24.697	1.91602e-05	0.0121201	0.454602
PE(30:1)	4.64263	5.44583	4.76797	5.90535	6.30618	7.4615	8.07416	8.16398	8.82172	9.6387	0.000294829	0.0312467	0.639291
PE(31:0)	8.61957	9.90821	8.66857	9.0777	8.6984	12.6764	12.5992	11.4498	12.8045	10.1712	0.00215953	0.0876882	0.408715
PE(31:1)	3.18746	3.55139	3.35662	4.41484	4.48976	5.31675	5.55779	5.07659	6.54583	5.59357	0.0011971	0.0616307	0.56408
PE(32:0)	68.7659	70.1462	74.1819	62.4904	51.239	104.953	107.151	108.886	98.0714	72.96	0.00426337	0.0981848	0.590209
PE(32:1)	91.8756	95.7564	103.001	113.017	107.399	144.081	136.956	139.18	163.613	144.163	0.000119704	0.0230878	0.510464
PE(32:2)	9.48524	9.46299	10.9588	8.73106	8.22424	14.2345	12.7694	13.0471	13.7891	10.8944	0.00145846	0.0681941	0.466104
PE(32:3)	0.627534	0.119663	0.542961	0.256747	0.194629	0.939696	0.992387	0.497582	0.818786	0.479802	0.0276457	0.174825	1.09814
PE(33:0)	12.0986	13.1571	14.6221	12.7686	10.9583	16.0462	15.3196	14.8947	16.6532	10.548	0.159801	0.426598	0.207858
PE(33:1)	24.8711	28.4827	26.4326	30.339	27.6314	35.0024	35.0673	31.4466	39.2444	32.2358	0.00369186	0.0980798	0.328619
PE(33:2)	1.24889	1.49361	0.838783	2.22316	1.74747	3.20126	2.89825	2.95624	2.868	1.90589	0.00458851	0.0999355	0.872848
PE(34:0)	43.2389	45.9243	44.9583	36.1924	26.5194	54.6026	48.8521	51.0758	45.4447	26.9919	0.350519	0.656448	0.20551
PE(34:1)	504.107	535.872	548.91	530.637	476.718	589.689	617.74	588.776	659.968	569.038	0.00321639	0.0936395	0.22061
PE(34:2)	74.5625	83.0411	80.9529	86.931	83.1271	92.2713	109.778	103.743	123.227	117.057	0.00459846	0.0999355	0.418362
PE(34:3)	7.60635	8.28508	8.68317	7.26407	4.96231	8.1725	11.0143	12.4132	11.2322	7.83933	0.0400675	0.202906	0.461429
PE(34:4)	1.9081	1.7594	2.05962	2.07624	1.37151	2.23826	2.83528	3.73493	2.82616	2.16847	0.0263602	0.172433	0.589233
PE(35:0)	3.72237	3.82011	3.85542	3.65008	2.87415	3.79737	3.82856	3.77176	3.70675	2.82705	0.994506	0.99556	0.000752402
PE(35:1)	57.3827	64.9603	61.3106	61.8539	58.2158	51.435	64.4159	61.3503	70.6388	61.2736	0.762267	0.895936	0.0253796
PE(35:2)	14.0251	16.0046	15.0942	17.0003	17.2946	7.64579	17.905	18.8565	22.2818	23.1688	0.498421	0.766439	0.178166
PE(35:3)	1.52508	2.12911	2.53299	1.81948	1.60015	1.39923	2.50831	1.88794	2.71069	1.59672	0.76163	0.895936	0.072639
PE(35:4)	0.972412	1.43108	1.43447	1.05991	0.857637	1.19833	1.27893	1.57268	1.09699	1.11222	0.51573	0.777621	0.121023
PE(36:1)	746.323	743.033	764.251	745.187	665.087	596.126	750.074	734.316	798.38	697.984	0.66384	0.850752	-0.0346706
PE(36:2)	406.514	421.934	421.561	463.411	487.927	434.809	510.624	490.678	613.648	656.712	0.0674233	0.261241	0.298027
PE(36:3)	72.1389	71.5379	74.787	73.0678	73.5856	81.862	91.4318	88.3261	100.283	96.9066	0.00387602	0.0980798	0.329536
PE(36:4)	128.738	129.998	127.693	107.24	85.2924	134.449	149.491	139.291	135.423	110.766	0.135293	0.397245	0.209442
PE(36:5)	9.98233	9.68905	8.72891	7.76426	8.08961	10.6656	11.0954	10.7192	11.0414	11.2259	0.00696535	0.119417	0.306978
PE(36:6)	1.32259	0.963913	1.21651	1.19308	1.46545	2.18682	1.9478	1.45708	1.66991	1.94396	0.00510175	0.101929	0.579215
PE(37:1)	11.5638	11.5524	11.5515	10.7196	10.4646	10.238	10.9706	11.2046	13.108	10.9653	0.821285	0.927703	0.0163001
PE(37:2)	20.1664	21.2153	20.1352	24.0847	23.923	22.8462	21.8433	22.7479	26.4268	30.917	0.159085	0.426598	0.188146
PE(37:3)	15.9485	15.7112	14.0824	14.515	13.0304	15.544	17.3721	13.4546	17.4381	16.6643	0.159294	0.426598	0.134937
PE(37:4)	23.1547	24.8723	23.0087	21.5645	15.9513	22.4481	25.9094	21.48	22.8672	20.9208	0.584282	0.808562	0.0659075
PE(37:5)	1.92503	1.59151	2.23829	1.86438	1.67492	2.30649	2.61853	2.58364	3.4674	3.03142	0.00606657	0.107837	0.591806
PE(38:1)	23.3699	22.7324	23.7839	22.5918	19.3969	24.0706	24.3519	22.7778	25.1049	22.9052	0.148595	0.414565	0.0916219
PE(38:2)	46.2272	44.4293	44.0371	45.5379	47.8581	48.8236	51.349	45.4795	53.9656	64.3126	0.0882862	0.312276	0.210556
PE(38:3)	220.894	204.431	192.232	188.655	149.704	221.418	236.192	182.25	207.545	199.938	0.258508	0.557872	0.131778
PE(38:4)	600.117	541.276	523.805	474.303	317.597	604.311	670.961	493.291	531.476	435.178	0.405683	0.706067	0.154699
PE(38:5)	167.392	165.969	146.527	150.779	124.14	190.452	231.76	162.24	198.345	191.092	0.0141281	0.154608	0.36765
PE(38:6)	90.211	88.4738	74.7787	79.3417	60.9983	105.69	127.185	84.119	101.072	95.0968	0.029465	0.181858	0.381938
PE(38:7)	2.61795	2.37569	2.6825	0.965772	1.98255	2.24375	3.45324	2.65548	2.80705	3.9804	0.074219	0.28	0.510968
PE(39:2)	1.45295	1.58754	1.60763	1.17859	1.72034	1.54708	1.38882	1.08427	1.06998	2.23504	0.855408	0.943456	-0.0430475
PE(39:3)	7.69565	7.79005	7.02297	6.51228	5.95152	5.55481	8.13809	6.25321	6.5112	7.13724	0.635883	0.837875	-0.0579918
PE(39:4)	13.4202	12.2553	12.2041	12.8417	8.11936	11.3359	13.2717	12.8368	12.6055	10.4187	0.772162	0.897173	0.0393748
PE(39:5)	13.9128	22.2525	18.4858	18.7266	15.3608	13.2255	23.3264	18.9296	14.449	12.2686	0.620061	0.828822	-0.110438
PE(39:6)	12.5829	11.7823	12.1743	10.3625	9.60855	9.1086	14.6778	10.7363	11.4979	10.1468	0.952198	0.973652	-0.0087831
PE(40:1)	4.0781	3.52748	3.72532	3.43022	3.17356	4.27198	4.32009	3.25584	4.42917	3.28465	0.32305	0.626214	0.125282
PE(40:2)	5.09701	4.47514	3.72309	4.71659	4.77354	4.39523	5.16558	4.06711	5.95713	5.54954	0.301689	0.601792	0.141568
PE(40:3)	18.3069	18.1667	18.0134	15.2341	10.7406	16.2068	19.4466	16.2461	13.5079	11.384	0.722689	0.879184	-0.0673557
PE(40:4)	77.7009	83.4556	75.8762	69.3929	43.8908	66.3481	88.3972	68.3846	67.4636	48.7145	0.819787	0.926689	-0.0460626
PE(40:5)	222.317	237.467	206.977	207.215	143.047	182.687	246.535	186.466	194.162	157.069	0.657924	0.847393	-0.0728855
PE(40:6)	285.588	303.916	270.874	278.31	212.908	201.353	310.237	258.972	268.264	229.724	0.508251	0.771632	-0.0914842
PE(40:7)	93.9242	98.0916	90.6422	101.471	83.7155	85.8993	134.965	122.16	129.831	127.173	0.0363621	0.199668	0.359002
PE(40:8)	5.29174	5.386	5.26363	5.44701	3.77443	4.89953	6.92674	6.00917	5.99295	6.17588	0.0649661	0.255071	0.253876
PE(41:5)	8.09347	7.65865	6.36729	8.06612	4.77526	4.83647	6.96894	9.48349	5.76822	4.22962	0.534968	0.782422	-0.160187
PE(41:6)	11.4407	15.9698	10.046	9.76544	12.6225	7.35568	10.8465	9.28365	8.5394	9.0318	0.0577187	0.238198	-0.409463
PE(41:7)	6.16332	6.79721	7.00148	6.02225	6.73573	5.80999	7.06186	6.83029	7.44222	7.83961	0.290463	0.589716	0.0965216
PE(42:1)	1.70373	1.6043	1.16399	1.11558	0.445812	1.58058	1.22411	1.39421	1.06178	0.609274	0.909419	0.957027	-0.0396243
PE(42:10)	4.80533	4.61948	4.24816	3.68155	3.66348	5.51062	6.42077	6.3959	5.91859	4.85663	0.00292065	0.0929877	0.469519
PE(42:2)	1.04102	0.876181	0.764589	1.79137	0.404857	1.12471	0.986302	0.997111	0.727162	0.820241	0.860373	0.944192	-0.0673498
PE(42:3)	1.78364	1.63014	1.73248	1.47384	1.33627	0.829107	1.33889	1.65082	1.59344	0.788835	0.136219	0.39808	-0.359589
PE(42:4)	7.14755	7.80806	7.0399	6.77788	4.48138	5.51453	7.68336	6.41977	6.28202	4.65435	0.497416	0.766439	-0.122199
PE(42:6)	18.107	18.6911	16.1595	18.1509	14.128	13.8908	19.9334	16.8306	17.0838	16.8485	0.92158	0.959001	-0.0110324
PE(42:7)	11.2231	11.1535	10.7568	10.7882	9.66108	13.3652	14.4193	14.5704	15.1116	12.6543	0.000470371	0.0341798	0.388075
PE(44:1)	0.766882	0.392626	0.369877	0.374567	0.233279	0.545071	0.428886	0.545422	0.340076	0.438477	0.754224	0.895936	0.104594
PE(44:10)	2.59434	2.86192	2.6307	2.3341	1.76305	2.676	4.35974	3.83558	3.60202	2.92612	0.0241214	0.171322	0.514041
PE(44:12)	1.21201	1.53716	1.3215	1.46369	1.89294	1.15083	1.76296	1.84	1.82946	2.47569	0.220948	0.51037	0.286505
PE(44:2)	0.414956	0.436781	0.50144	0.376557	0.340804	0.510088	0.524365	0.27946	0.392715	0.397547	0.90167	0.957027	0.023249
PE(44:4)	1.60225	1.70791	1.72542	1.07132	0.516668	1.7257	1.63823	1.69069	0.96258	0.799833	0.903118	0.957027	0.0415356
PE(44:6)	1.64499	1.9685	2.35839	1.76	1.00426	1.39455	1.87423	2.05085	1.41603	1.33563	0.631906	0.836469	-0.114198
PE(44:7)	1.90243	2.09499	1.86357	1.56145	1.42257	1.86573	2.17726	2.03262	2.08441	1.67446	0.228788	0.521448	0.152985
PE(44:8)	1.15962	1.84161	1.44356	1.29574	0.654103	2.2207	2.7722	2.42264	2.31513	1.17771	0.0281321	0.175032	0.770505
PE(44:9)	2.02542	2.44966	2.10022	2.00632	1.07843	2.5994	3.57941	3.56401	3.20447	1.89438	0.0332049	0.19481	0.61955
PE(46:10)	0.517065	0.636076	0.510259	0.435172	0.317349	0.450561	0.613635	0.7258	0.563688	0.446463	0.331061	0.632996	0.21293
PE(46:11)	0.35844	0.243101	0.288522	0.434275	0.292675	0.238464	0.523209	0.460861	0.573817	0.2571	0.299254	0.601517	0.344718
PE(O-30:1)	2.37564	2.64586	2.93916	2.77204	4.06119	2.70899	2.77439	2.64944	2.72427	3.74659	0.918035	0.958006	-0.0186689
PE(O-30:2)	0.941037	0.653339	0.803363	1.51096	1.88289	1.23109	0.713565	1.45464	1.66832	1.48932	0.606984	0.821559	0.179061
PE(O-31:1)	1.48954	1.35578	2.05811	1.93767	2.57234	1.71267	1.98301	2.12971	2.60712	1.91927	0.499467	0.766439	0.137086
PE(O-31:2)	0.947569	1.34126	0.641526	1.51111	2.101	1.63712	0.633792	1.14721	1.95412	1.92757	0.680837	0.861146	0.158023
PE(O-32:0)	0.912576	0.417645	0.624453	0.380396	0.483495	0.77094	1.00848	0.881415	0.454615	0.570843	0.2491	0.546745	0.387209
PE(O-32:1)	18.246	17.4095	18.9514	17.7569	19.6872	22.5847	18.5307	21.6843	20.5239	19.3767	0.0435005	0.208451	0.157938
PE(O-32:2)	57.25	52.3316	53.6891	66.6724	71.3969	55.3467	52.4457	50.2384	74.3749	73.0055	0.902512	0.957027	0.0193604
PE(O-32:3)	2.02593	1.91962	2.38746	2.42606	2.58928	2.29906	2.10507	2.04615	2.32836	3.05524	0.672826	0.858702	0.0604396
PE(O-33:1)	3.08186	2.72004	3.29208	3.09995	4.09902	3.19937	3.48867	2.98457	3.59005	3.27999	0.850595	0.94163	0.0219421
PE(O-33:2)	15.4996	16.4863	15.0941	17.947	21.3955	15.9949	15.0301	14.8669	19.6459	21.4523	0.949978	0.972672	0.00944502
PE(O-33:3)	0.849487	1.34184	1.11754	0.475281	1.37736	0.849895	0.861941	0.677876	1.2821	2.10829	0.70011	0.870484	0.163301
PE(O-34:0)	0.635983	0.722723	0.81622	0.610846	1.06552	0.586215	0.409216	0.599387	0.732274	0.423488	0.0658331	0.256685	-0.485607
PE(O-34:1)	17.2583	17.0915	19.024	15.3876	17.9962	35.8236	17.2765	18.5868	17.2049	18.0469	0.329848	0.632242	0.301722
PE(O-34:2)	506.627	471.283	493.281	537.219	593.273	409.101	477.942	480.103	580.944	637.382	0.945918	0.970921	-0.00901748
PE(O-34:3)	80.7206	74.2596	75.5385	88.407	97.5932	64.274	78.0821	74.6659	95.9216	104.737	0.979128	0.987447	0.00401893
PE(O-34:4)	6.89551	7.38873	6.14396	7.73887	7.77377	6.76295	6.63233	6.69633	8.10712	8.81889	0.70264	0.870542	0.0425875
PE(O-34:5)	6.18392	5.93797	5.17004	5.63622	4.60921	5.22107	5.88852	5.06121	6.59314	5.31977	0.790386	0.908768	0.0283432
PE(O-35:2)	33.9895	32.1853	31.7389	34.5965	38.8479	28.4561	29.0326	27.7911	34.8073	40.4035	0.456696	0.737887	-0.0945267
PE(O-35:3)	10.2344	10.5903	10.276	12.3114	15.6849	10.5199	10.1658	10.7575	13.2612	16.4644	0.799892	0.910316	0.0497101
PE(O-35:4)	9.2376	9.33154	7.76713	9.85038	9.04212	9.54295	9.39845	7.3033	10.6865	10.6672	0.526646	0.777621	0.0736729
PE(O-35:5)	14.5438	13.4803	12.2354	11.9203	12.4175	14.6253	14.0851	11.335	13.1119	14.4645	0.45923	0.741205	0.0660168
PE(O-36:1)	1.56906	1.80063	1.61379	1.33725	1.83924	0.966614	0.712195	0.980851	0.798921	1.18501	0.000429656	0.033148	-0.813321
PE(O-36:2)	214.943	187.168	202.867	216.848	234.088	202.675	186.211	199.17	226.912	256.086	0.842031	0.938725	0.0205388
PE(O-36:3)	180.09	161.514	171.574	184.285	218.2	173.723	165.02	168.356	206.035	257.158	0.601265	0.819094	0.0836023
PE(O-36:4)	217.215	186.27	187.551	193.156	173.614	214.282	204.647	177.334	213.678	215.164	0.221087	0.51037	0.0979659
PE(O-36:5)	1180.23	1007.57	991.102	911.245	674.682	1166.34	1144.99	919.271	1002.77	869.017	0.525997	0.777621	0.0987479
PE(O-36:6)	54.8282	45.5285	42.7734	52.3346	51.537	53.5803	52.4348	39.2836	54.3653	60.9868	0.536769	0.784313	0.077597
PE(O-36:7)	1.92001	1.9976	1.94924	2.04167	2.64341	2.34734	2.28539	2.08575	2.53937	2.88274	0.134154	0.397245	0.202333
PE(O-37:2)	7.51454	6.01091	5.55696	6.70576	8.26019	6.03361	5.58911	6.41668	6.89086	9.67	0.902755	0.957027	0.0231974
PE(O-37:3)	7.36622	7.46486	8.06988	8.33552	9.68085	8.6096	7.99151	6.83322	9.11405	13.1156	0.443233	0.727852	0.158344
PE(O-37:4)	23.0534	19.8192	18.3646	20.462	18.598	22.6124	21.645	17.171	21.5354	22.9724	0.425209	0.719649	0.0789139
PE(O-37:5)	84.9504	74.7024	70.599	67.93	48.7096	79.3022	84.7083	63.6051	71.1885	56.657	0.831841	0.932151	0.035208
PE(O-37:6)	12.7439	12.591	11.0627	10.8727	11.6289	11.4044	14.6158	9.95162	11.9927	13.8074	0.557378	0.794856	0.0687067
PE(O-37:7)	4.11029	4.38079	3.47832	3.80739	4.59722	4.44233	4.81416	4.35465	5.03532	5.82271	0.0401078	0.202906	0.264235
PE(O-38:2)	33.6155	26.2564	27.8398	28.989	28.7897	34.2551	28.7491	26.9879	32.344	39.2984	0.239606	0.533884	0.151811
PE(O-38:3)	34.2868	28.921	29.0167	31.3677	37.2383	32.1307	31.2757	26.8669	34.9425	45.5371	0.592864	0.815133	0.0863691
PE(O-38:4)	119.843	109.346	103.209	101.081	87.0734	96.0219	115.915	92.2359	98.2375	98.2097	0.572108	0.80292	-0.0563273
PE(O-38:5)	639.981	607.946	572.007	518.9	360.986	475.996	608.15	500.764	481.936	375.67	0.428432	0.719777	-0.144496
PE(O-38:6)	848.634	801.504	761.946	724.875	583.971	687.177	847.653	696.103	702.205	657.467	0.655022	0.844728	-0.0514364
PE(O-38:7)	332.273	334.678	310.239	322.737	302.618	250.271	342.826	279.07	292.421	313.934	0.198371	0.477503	-0.116211
PE(O-38:8)	3.85356	4.68821	3.48338	4.61406	3.79924	3.06283	3.86387	4.1588	4.45829	4.44661	0.805294	0.914999	-0.0319784
PE(O-39:2)	1.08851	0.827773	0.937835	0.714836	1.3038	1.14758	0.998172	0.895674	1.46191	1.63459	0.185887	0.46116	0.333013
PE(O-39:3)	1.00154	0.456907	0.877181	0.617585	1.63333	1.2778	0.700905	0.189514	0.822882	1.68241	0.958789	0.975865	0.0271016
PE(O-39:4)	5.22399	4.58403	3.39025	3.80647	5.02424	2.95682	3.5566	3.80752	3.702	4.18017	0.104788	0.342558	-0.275218
PE(O-39:5)	19.2253	19.3838	19.1608	16.5131	12.8658	15.246	19.8569	17.8862	16.5582	13.5853	0.641099	0.839741	-0.0680638
PE(O-39:6)	37.1207	37.7277	36.7445	34.6442	30.001	26.3753	36.0225	30.8046	29.7927	28.3679	0.0497057	0.217833	-0.219514
PE(O-39:7)	35.4867	34.0085	30.1453	33.3776	31.058	21.7972	32.0861	29.4931	30.9947	29.4781	0.0957425	0.324683	-0.189808
PE(O-39:8)	3.27701	3.25088	3.47202	3.57985	3.25352	2.64799	3.25202	4.24209	4.11358	3.73412	0.481243	0.759457	0.0958637
PE(O-40:2)	4.71049	3.74177	4.36884	3.81429	4.18158	4.39044	4.49831	3.55486	5.03176	4.40227	0.496531	0.766439	0.0716973
PE(O-40:3)	9.88088	8.295	7.60933	8.72003	8.54902	7.31132	8.18652	8.02286	8.38633	8.89817	0.351068	0.656604	-0.0774032
PE(O-40:4)	26.4348	24.1816	26.4796	24.2314	18.7103	17.5053	23.3136	23.6059	21.5725	18.1227	0.134476	0.397245	-0.205241
PE(O-40:5)	110.594	98.3541	105.269	93.2708	69.7049	72.883	97.3973	98.5633	87.8663	68.6944	0.302261	0.601792	-0.165738
PE(O-40:6)	315.099	299.5	297.874	271.085	213.126	208.274	296.523	288.102	257.882	205.506	0.317589	0.618737	-0.152839
PE(O-40:7)	555.773	520.944	535.944	502.731	443.52	396.834	523.923	520.74	477.709	440.142	0.234588	0.528422	-0.117142
PE(O-40:8)	469.187	417.956	473.27	448.267	428.219	431.669	495.008	510.283	477.113	511.071	0.0767459	0.287424	0.11657
PE(O-40:9)	8.65241	7.8541	8.97449	7.73196	7.4411	9.19473	10.2142	11.0583	9.66537	8.87893	0.00967764	0.136996	0.269721
PE(O-41:4)	0.556449	0.896459	0.900204	0.813109	0.767207	0.534535	0.76576	0.962179	0.768389	0.940112	0.941682	0.968677	0.0137058
PE(O-41:5)	3.66737	3.46754	3.99782	2.72947	2.53512	2.73201	3.64152	4.20016	3.28969	2.70946	0.931746	0.963596	0.0153622
PE(O-41:6)	7.68534	6.20708	7.51091	7.19102	5.67357	4.40253	6.40007	6.33036	6.4874	5.06669	0.0888372	0.312276	-0.256459
PE(O-41:7)	12.6263	11.943	12.5356	11.4912	10.2305	10.4315	11.3048	12.3209	11.2996	11.3429	0.447081	0.728537	-0.0531287
PE(O-41:8)	11.509	10.823	11.336	10.8528	10.3964	10.5137	10.789	10.5537	10.4635	12.0607	0.77484	0.89838	-0.014169
PE(O-42:3)	2.63885	2.20139	2.11099	2.40242	1.25634	1.61799	2.22936	1.68857	1.63791	1.38115	0.179342	0.455138	-0.310587
PE(O-42:4)	4.81816	4.87097	5.08924	3.91545	3.85864	3.88747	3.70518	3.72972	4.23487	3.7799	0.0663772	0.257985	-0.221911
PE(O-42:5)	13.7833	11.8799	14.045	11.8722	9.26998	11.5775	12.0972	12.936	11.7763	10.1177	0.646262	0.841416	-0.0567145
PE(O-42:6)	25.0561	22.1872	24.5016	22.0819	17.2574	22.7944	23.151	24.9766	22.9892	19.7012	0.764208	0.895936	0.0324683
PE(O-42:7)	36.9396	33.751	36.5609	35.2217	31.8958	35.0305	35.8621	39.6557	37.1118	35.6158	0.190425	0.47163	0.0718734
PE(O-42:8)	28.7686	25.7125	28.7566	26.7431	26.251	29.0113	27.2437	29.6122	30.9793	31.74	0.0417218	0.206335	0.125243
PE(O-42:9)	6.73971	7.04766	7.3817	6.46568	4.59276	6.5919	8.09485	8.09865	6.76356	5.71567	0.392294	0.694163	0.12993
PE(O-43:6)	0.482286	0.336748	0.662678	0.469309	0.214939	0.513591	0.457413	0.484297	0.475045	0.559322	0.445252	0.728537	0.200947
PE(O-43:7)	0.658521	0.839599	0.645765	0.855433	0.695397	0.829028	0.75516	0.636975	0.814353	0.879001	0.493863	0.766439	0.083371
PE(O-43:8)	0.262794	0.476228	0.382429	0.236683	0.514891	0.359318	0.202041	0.36893	0.442765	0.54855	0.905621	0.957027	0.0369415
PE(O-44:5)	0.758296	0.542259	0.843736	0.488355	0.316447	0.286522	0.594939	0.580306	0.52216	0.475589	0.40529	0.706067	-0.261896
PE(O-44:6)	2.17118	2.01761	2.63789	1.93667	1.62489	1.73584	1.88439	2.17549	1.78341	1.56325	0.242987	0.537303	-0.184311
PE(O-44:7)	3.49896	3.78439	3.52753	3.11674	3.0098	2.16564	3.2476	3.3221	3.31333	2.8457	0.165717	0.43635	-0.185448
PE(O-44:8)	2.16932	1.88741	2.30264	1.72097	1.66348	1.62192	1.93671	2.24503	2.09523	1.88473	0.962261	0.977034	0.00588154
PE(O-44:9)	0.47278	0.372403	0.346159	0.386907	0.374265	0.369766	0.472445	0.471946	0.433077	0.373879	0.311969	0.611825	0.119489
PE(O-46:7)	0.512653	0.575076	0.504674	0.454548	0.37481	0.337142	0.439256	0.547139	0.331049	0.412425	0.208281	0.492911	-0.22851
PE(O-46:8)	0.5962	0.725428	0.670804	0.628266	0.501054	0.281204	0.475905	0.620208	0.641197	0.609722	0.24777	0.545376	-0.248262
PE(O-46:9)	0.220924	0.275714	0.29633	0.285181	0.181839	0.110052	0.344272	0.241518	0.174027	0.232298	0.504456	0.769906	-0.193065
PG(30:0)	1.15085	1.21654	1.17758	1.01837	1.87502	1.06778	0.900024	1.00691	1.07995	1.13025	0.173958	0.447363	-0.312375
PG(30:1)	0.183754	0.171328	0.379662	0.0744461	0.303438	0.365565	0.306384	0.296642	0.190992	0.429685	0.193394	0.475084	0.514389
PG(31:0)	0.467155	0.533423	0.661308	0.450836	0.702562	0.422087	0.556043	0.577713	0.341081	0.355869	0.151809	0.417888	-0.321566
PG(32:0)	9.55759	9.90574	9.22509	8.6375	9.55129	8.44415	7.55153	8.39693	6.14789	7.29803	0.00885768	0.130374	-0.309031
PG(32:1)	5.772	5.26623	6.08098	5.46523	7.31419	7.26237	6.6015	6.05344	6.28383	7.54485	0.134774	0.397245	0.174637
PG(32:2)	2.06224	1.97257	2.27643	1.98861	2.05384	2.29789	2.44125	2.30255	2.07211	2.23269	0.0398558	0.202906	0.132102
PG(33:0)	1.29944	1.83823	1.50833	1.49933	1.55252	0.785233	0.857292	1.45701	1.07049	1.18619	0.0151731	0.157468	-0.523243
PG(33:1)	3.35509	4.06727	3.79221	3.78447	4.26009	3.91274	3.78267	3.5955	3.37699	3.93132	0.499152	0.766439	-0.050301
PG(33:2)	0.291039	0.379834	0.472545	0.221741	0.512394	0.519958	0.448462	0.304199	0.616864	0.718715	0.142967	0.408831	0.474201
PG(34:0)	2.51204	2.51372	2.49853	2.0727	2.82336	1.07779	1.3119	0.903137	19.0476	19.4754	0.257029	0.556235	1.75134
PG(34:1)	236.314	257.787	244.803	240.467	256.239	250.818	244.674	243.315	208.123	217.843	0.18355	0.459014	-0.0851737
PG(34:2)	17.4054	17.7532	18.9422	17.3574	20.0406	28.4873	26.9576	29.1172	24.0517	28.7117	0.000104077	0.0229517	0.585776
PG(34:3)	1.37624	1.51772	1.98083	1.30591	1.44126	2.11759	1.52662	2.25402	1.52935	1.59666	0.196313	0.475296	0.243642
PG(35:1)	11.8552	12.8911	12.0723	12.3686	13.1276	10.2969	10.517	10.5265	8.99825	9.39548	0.000294229	0.0312467	-0.325341
PG(35:2)	3.72635	3.8916	3.5335	3.96582	4.41398	4.90291	4.33446	4.63496	4.16901	4.5807	0.0132928	0.152637	0.211944
PG(35:3)	0.427812	0.623279	0.796641	0.546893	0.432875	0.616552	0.348387	0.886028	0.657565	0.539327	0.701815	0.870542	0.108269
PG(36:1)	14.84	15.2027	15.2034	13.6133	17.4241	14.0425	14.0603	15.3222	12.2113	13.6927	0.118641	0.36686	-0.137913
PG(36:2)	36.2274	41.1909	43.7777	40.5711	53.7487	52.9932	49.9083	51.5856	47.6156	62.5598	0.0359849	0.199668	0.296361
PG(36:3)	12.2404	12.3297	14.7383	11.3019	14.8342	14.3408	13.5361	16.4418	11.4341	13.7633	0.471016	0.752357	0.0870766
PG(36:4)	4.39203	4.22593	5.22184	3.6981	3.87755	4.77421	4.1681	5.16488	3.49805	3.42246	0.862814	0.944192	-0.0263608
PG(36:5)	0.942742	0.95708	0.783769	0.818976	0.749362	1.55873	1.30333	1.31283	0.803684	0.882058	0.0862788	0.308161	0.462942
PG(37:2)	1.00597	0.802537	1.18862	0.799395	1.29525	0.959888	0.975572	1.08593	0.822104	1.25783	0.988083	0.990008	0.00270569
PG(37:3)	0.38433	0.556725	0.586233	0.571263	0.77901	0.378905	0.514048	0.508298	0.379736	0.688927	0.363994	0.667034	-0.220386
PG(37:4)	0.326579	0.464942	0.477277	0.52737	0.442093	0.515825	0.347552	0.539578	0.396267	0.401819	0.885154	0.954432	-0.0241916
PG(38:2)	1.01253	0.867529	1.22765	1.13121	1.70783	0.79114	1.18917	1.12362	1.04185	1.38485	0.644571	0.841416	-0.104655
PG(38:3)	3.20267	3.22629	3.70076	3.13272	4.18371	3.40236	3.60723	3.29306	3.11275	3.5946	0.707971	0.871226	-0.036526
PG(38:4)	8.96371	9.44325	10.3735	8.03021	8.65243	9.33358	9.67466	9.61912	7.12207	7.45072	0.528242	0.778489	-0.0736605
PG(38:5)	15.6506	15.5167	17.6822	13.8653	13.102	17.4612	18.2063	17.7427	13.4859	12.6371	0.616518	0.828488	0.0690374
PG(38:6)	5.64762	4.97775	5.57247	5.10384	4.74315	6.44504	5.62748	5.51895	4.47226	3.84824	0.958776	0.975865	-0.00737803
PG(38:7)	1.09111	0.906726	1.17441	1.06096	1.01104	1.72517	1.05746	1.31966	1.20768	1.13074	0.113904	0.357222	0.296487
PG(39:4)	0.92101	0.452751	0.609956	0.29138	0.616144	0.552609	0.3308	0.380186	0.274436	0.481119	0.185058	0.460554	-0.51794
PG(39:5)	0.348618	0.72526	0.513129	0.291596	0.295064	0.529865	0.514405	0.429187	0.354647	0.133454	0.709765	0.871948	-0.148131
PG(39:6)	0.266752	0.309109	0.302832	0.204108	0.269623	0.458689	0.621114	0.183653	0.212687	0.116081	0.64548	0.841416	0.235495
PG(40:4)	0.712066	0.751936	0.784915	0.735596	0.411715	0.639932	0.640115	0.598588	0.511356	0.36244	0.174535	0.447519	-0.303227
PG(40:5)	3.56284	3.94377	4.22172	2.50561	2.28504	3.70379	4.12677	3.87302	2.62128	2.45104	0.923235	0.95994	0.0222659
PG(40:6)	10.2107	10.4159	11.0233	10.0187	8.68518	11.6221	11.2414	10.5674	9.40333	7.82414	0.94092	0.968539	0.00869714
PG(40:7)	16.3519	16.033	17.0555	15.0755	15.2743	19.0708	18.9667	17.3551	14.6777	16.1812	0.211263	0.496164	0.112335
PG(40:8)	6.51826	6.57555	7.42615	5.18548	3.20448	7.21699	6.32614	6.74394	4.79299	3.33493	0.92555	0.961053	-0.0249123
PG(40:9)	1.01414	1.01992	1.04818	0.783886	0.299744	0.95463	0.839547	0.947745	0.611954	0.22772	0.569418	0.80292	-0.218017
PG(41:7)	0.532767	1.00207	0.441687	0.414327	0.298729	0.497393	0.441439	0.462552	0.671833	0.473758	0.833657	0.932151	-0.0785974
PG(42:10)	12.8741	10.974	10.8927	7.26088	4.61926	14.1026	11.1309	11.7712	9.45126	4.60882	0.693499	0.864353	0.131352
PG(42:6)	0.339255	0.416472	0.427604	0.290979	0.202563	0.435817	0.482821	0.465861	0.361565	0.180208	0.493318	0.766439	0.200037
PG(42:7)	1.32101	1.42255	1.20118	0.885745	0.583578	1.27239	1.50244	2.30169	1.61468	0.927403	0.152048	0.417888	0.492817
PG(44:12)	5.00777	5.16637	5.9714	5.22639	3.00337	6.49903	5.84032	5.03187	5.04681	3.45486	0.68484	0.861146	0.0860207
PI(32:1)	0	1.61523	1.37227	0.975199	1.86061	0.155221	1.15378	0.886853	2.20572	0.475109	0.703359	0.870542	-0.255941
PI(32:2)	0.355781	0.31432	0.435011	0.312518	0.348615	0.56492	0.595899	0.53628	0.455894	0.545954	0.000412997	0.033148	0.611713
PI(33:0)	3.04502	2.63539	2.67469	2.73337	2.82588	3.0756	2.46507	2.77724	2.34814	2.6654	0.45412	0.736036	-0.0617377
PI(33:1)	1.57766	2.07341	1.89275	2.15389	2.97441	1.90293	1.78414	1.98058	2.10071	2.43758	0.730354	0.881227	-0.0644366
PI(33:2)	0.0992861	0.103481	0.0919249	0.232089	0.271232	0.208213	0.163417	0.251218	0.175974	0.510025	0.215021	0.502837	0.713814
PI(34:0)	0	0.234502	0.482081	2.72929	1.07088	3.01606	0	0	0	0.228514	0.749738	0.895021	-0.477256
PI(34:1)	14.9479	15.9393	16.9442	15.8197	21.2973	15.4783	10.6013	16.1727	16.3602	21.4495	0.649136	0.843679	-0.0854689
PI(34:2)	10.7301	11.1377	8.48809	11.8814	16.2413	17.1642	14.0598	16.9403	16.4532	23.4873	0.0196663	0.167188	0.591315
PI(34:3)	1.21775	0.99245	1.008	0.842003	1.16513	1.5107	1.38878	1.46263	1.31922	1.36015	0.00294109	0.0929877	0.430354
PI(35:0)	11.709	13.132	13.6429	11.655	12.3318	13.3898	11.8957	10.9679	12.4428	9.64611	0.30966	0.611005	-0.0986364
PI(35:1)	3.41355	4.6452	2.5322	2.25752	4.36892	1.88701	1.7288	2.10708	1.95246	5.7427	0.42916	0.719777	-0.359692
PI(35:2)	2.27432	2.02339	2.30439	2.17854	4.26738	3.40056	2.24047	3.27337	2.87172	4.55792	0.276953	0.575928	0.324934
PI(35:3)	0.798827	0.644135	0.869998	0.657352	1.09459	0.682501	0.609947	0.576463	0.772312	1.00536	0.478622	0.759399	-0.156674
PI(35:4)	0.306579	0.350799	0.289018	0.217996	0.221414	0.294467	0.288515	0.398276	0.240782	0.301583	0.468633	0.751663	0.136782
PI(36:0)	0	0	0.184071	0.162837	0.0608787	0.290522	0.011289	0.123109	0.0880861	0	0.75666	0.895936	0.331159
PI(36:1)	18.5168	17.4467	19.5206	17.203	32.1452	18.9458	14.5968	20.0654	17.2929	24.2693	0.572366	0.80292	-0.1395
PI(36:2)	73.8475	65.7843	70.0863	71.014	128.033	93.1426	78.445	94.1182	89.633	143.847	0.298347	0.600978	0.288305
PI(36:3)	35.4464	32.1643	34.1153	33.5533	52.0151	36.5961	31.8655	37.3474	34.3251	48.4218	0.958124	0.975865	0.00968513
PI(36:4)	74.8636	71.5326	71.3503	64.6526	76.6854	79.9141	73.0378	79.2626	67.4927	72.5424	0.420078	0.714975	0.0519469
PI(36:5)	2.55452	1.97124	2.04313	1.83459	3.01454	2.89642	2.72387	3.19576	2.61151	3.03382	0.0482841	0.215325	0.340893
PI(37:0)	10.085	10.858	11.7598	10.313	11.01	11.0524	10.7787	9.23444	11.083	8.26909	0.301515	0.601792	-0.0997202
PI(37:1)	6.29622	7.59695	7.95044	6.72559	8.64971	8.12579	7.0263	6.60939	7.82007	6.67191	0.722042	0.879184	-0.0379172
PI(37:2)	2.99292	2.86496	2.95371	3.24546	6.64285	3.54055	3.18093	3.39607	3.4286	6.73216	0.758244	0.895936	0.116906
PI(37:3)	11.0074	9.99252	9.53748	10.883	17.7948	9.77551	9.07348	10.1126	10.1124	15.6116	0.650549	0.843744	-0.114807
PI(37:4)	17.9261	16.2639	14.2903	15.9436	20.9172	16.1469	16.1834	16.8052	14.6066	18.9247	0.698395	0.869051	-0.0459325
PI(37:5)	2.64681	2.08419	1.90661	1.93711	3.08873	2.71234	2.67972	2.76889	2.42709	2.92991	0.191084	0.471748	0.212879
PI(38:2)	3.24559	2.93074	2.78064	4.26295	10.6593	3.25122	3.56478	3.68783	4.25019	9.73518	0.951172	0.973248	0.0363888
PI(38:3)	166.029	149.866	160.07	150.089	249.025	152.93	148.894	194.839	143.639	249.228	0.918689	0.958006	0.0236308
PI(38:4)	883.135	790.949	809.63	744.573	838.017	842.337	802.263	901.69	718.171	838.316	0.852959	0.941677	0.0128819
PI(38:5)	270.179	236.583	225.729	244.708	306.428	312.876	284.16	303.362	274.018	354.764	0.0405112	0.203612	0.252532
PI(38:6)	14.7514	13.7807	13.2319	13.8813	18.525	15.3184	13.839	14.8222	12.8772	18.1529	0.900959	0.957027	0.0162336
PI(39:0)	0.539461	1.03792	0.94278	0.881126	0.734628	0.899612	0.764455	0.810846	0.87327	0.701004	0.86092	0.944192	-0.0305752
PI(39:1)	1.20714	1.14409	1.40302	1.0428	1.0382	1.42895	1.02699	1.07389	1.12704	0.974962	0.706555	0.871226	-0.0511943
PI(39:3)	2.62115	2.79531	1.798	2.44456	4.44049	2.13772	2.19005	2.10973	1.88311	3.8533	0.516656	0.777621	-0.211852
PI(39:4)	5.46821	4.52408	4.91008	4.37926	6.95214	4.40806	4.71661	4.99514	4.50103	6.87738	0.827132	0.931449	-0.0410283
PI(39:5)	8.82162	7.62969	7.08291	7.96773	10.0126	7.31857	7.5946	8.25477	6.98118	9.42757	0.579343	0.805339	-0.0689658
PI(39:6)	1.94889	1.6221	1.47745	1.57126	2.58884	1.80115	1.54409	1.98806	1.79046	2.22975	0.904786	0.957027	0.0225349
PI(40:3)	3.63581	3.16316	2.89126	2.787	3.2232	2.19509	2.38595	2.99081	1.84359	2.49905	0.0143672	0.154954	-0.398087
PI(40:4)	20.0766	17.4481	19.1189	16.1865	16.702	17.4326	17.9905	19.0329	15.2826	15.3168	0.416909	0.713868	-0.0740025
PI(40:5)	69.7538	64.0279	62.7534	58.8949	61.1322	58.8474	60.4363	60.5843	51.5309	54.785	0.0438479	0.208993	-0.145546
PI(40:6)	45.8181	43.1821	40.837	40.2752	47.5813	42.9695	46.369	45.0841	38.8804	50.2906	0.630499	0.836469	0.0385792
PI(40:7)	12.0235	10.6056	9.92332	9.21079	10.921	12.596	12.5663	12.7823	10.5427	13.3306	0.0262354	0.172433	0.230651
PI(40:8)	1.27099	1.01842	0.751719	0.836026	0.613492	1.18015	0.99428	1.33491	0.968398	0.869563	0.262451	0.563572	0.251887
PI(42:4)	0.621406	0.471159	0.712528	0.426881	0.471371	0.500503	0.27947	0.656314	0.560038	0.486294	0.606491	0.821559	-0.122883
PI(42:5)	0.714268	0.715345	0.849702	0.507439	0.658584	0.792363	0.743314	0.86708	0.362913	0.766142	0.873067	0.94936	0.0357633
PI(42:6)	0.722581	0.88116	0.897544	1.08354	0.8659	0.923932	0.974704	0.847144	0.867581	0.835259	0.994914	0.99556	-0.000682705
PS(24:0)	3.16717	3.86404	3.28777	3.59624	3.54912	2.18284	3.01798	2.46781	1.97795	2.5068	0.00155089	0.0703829	-0.523054
PS(26:0)	54.8204	67.6572	69.4512	65.8135	53.7216	60.37	66.8275	53.9833	69.7181	59.069	0.947009	0.970921	-0.00694661
PS(32:2)	0.827241	1.91702	1.44992	1.67606	0.721985	1.34033	0.731923	2.00215	1.2745	1.70924	0.777079	0.8995	0.098522
PS(34:0)	183.954	196.242	200.587	162.263	133.021	181.116	172.36	202.914	160.352	128.502	0.733909	0.881949	-0.0516751
PS(34:1)	425.879	473.592	471.34	494.454	527.112	459.619	436.647	523.343	510.496	596.966	0.435424	0.724767	0.0790211
PS(34:3)	2.09297	2.03339	2.08746	2.05321	1.84732	2.3752	1.27918	2.34149	1.88471	1.3372	0.493126	0.766439	-0.133912
PS(36:0)	65.1781	66.2738	61.8579	67.3462	79.9466	60.6478	70.787	66.7981	70.2981	77.5362	0.798853	0.910316	0.022963
PS(36:1)	1662.72	1674.72	1614.68	1785.82	2273.1	1687.47	1564.9	1866.7	1784.19	2263.55	0.858765	0.944192	0.0247275
PS(36:2)	417.764	420.803	420.086	481.074	636.503	447.651	405.648	524.091	509.396	671.272	0.572399	0.80292	0.106374
PS(36:3)	41.1123	41.0954	38.7902	43.5479	54.4803	44.3105	39.6483	47.2393	45.2281	56.4385	0.499581	0.766439	0.0883897
PS(36:4)	41.6709	45.9775	42.1209	38.1041	32.0482	43.0574	46.0547	53.327	38.0251	36.2128	0.410786	0.708997	0.116112
PS(38:0)	42.1244	45.6087	39.7599	42.5938	61.4522	34.7514	37.0894	38.4909	37.9076	50.1715	0.204323	0.486476	-0.222764
PS(38:1)	88.9196	90.6626	82.295	87.0946	122.995	91.3421	82.7587	97.2363	87.5897	127.081	0.799628	0.910316	0.042296
PS(38:2)	95.9812	93.6094	93.6979	97.8299	140.009	96.0539	90.4967	104.311	100.51	141.061	0.862858	0.944192	0.0309625
PS(38:3)	421.511	404.575	422.97	403.719	483.923	415.491	386.35	451.411	388.576	462.206	0.768911	0.896095	-0.0222251
PS(38:4)	715.015	706.115	732.604	644.359	597.174	724.062	637.285	806.841	606.376	558.762	0.815482	0.922499	-0.026563
PS(38:5)	95.3244	95.1901	96.797	91.2142	99.7516	105.052	92.9613	120.376	95.4129	109.198	0.147079	0.414129	0.128965
PS(38:6)	34.9002	36.4758	36.2358	38.067	46.325	43.2067	46.3166	50.3992	42.4516	55.594	0.0209462	0.167188	0.309633
PS(40:0)	2.61484	2.06104	2.09067	1.54281	3.20514	1.82171	1.70266	1.73852	1.36549	2.37845	0.172	0.444548	-0.35436
PS(40:1)	21.7321	21.0289	20.2409	21.1739	32.0092	23.6678	18.7067	21.8462	20.2797	29.9961	0.911661	0.957027	-0.0211216
PS(40:2)	22.2208	24.2266	23.3714	23.9018	32.4854	24.6239	21.5722	23.634	25.9907	30.9199	0.965861	0.978975	0.00609894
PS(40:3)	72.5243	72.7706	83.1606	69.4391	68.5085	67.595	63.7918	78.5356	60.8062	59.7459	0.134298	0.397245	-0.148892
PS(40:4)	238.995	242.852	247.677	222.318	209.117	233.366	244.692	276.016	217.933	200.37	0.88107	0.951576	0.0141212
PS(40:5)	698.754	725.696	732.988	664.481	726.273	649.164	617.376	761.483	609.049	651.391	0.138035	0.401865	-0.10967
PS(40:6)	664.253	681.443	683.484	696.655	863.892	643.303	604.224	744.322	652.287	797.148	0.578362	0.805339	-0.0609271
PS(40:7)	23.9487	26.9237	24.8285	28.6025	40.3669	36.2945	35.7301	36.2156	38.3714	58.0899	0.0550474	0.233538	0.500753
PS(42:2)	3.21842	3.56355	2.94672	3.27194	4.82313	2.10745	2.25774	2.52622	3.2705	4.45595	0.274255	0.57337	-0.286069
PS(42:3)	7.17476	8.44525	9.07785	7.60453	5.85211	7.79646	8.59217	8.00139	7.78182	7.4129	0.646522	0.841416	0.0530911
PS(42:4)	20.1512	23.4861	23.4782	18.9042	19.5221	19.9782	22.7734	24.1807	19.6454	17.4032	0.846178	0.939995	-0.0214973
PS(42:5)	21.0782	20.6713	19.0035	18.8838	17.5183	16.3981	23.0484	17.7936	18.5668	19.5374	0.788293	0.908359	-0.027144
PS(42:6)	19.9132	16.8367	16.0549	17.5321	18.2601	17.2417	21.3376	17.3717	18.2518	22.0483	0.248266	0.545689	0.119547
PS(42:7)	1.39748	0.783932	1.63053	2.00938	1.71331	2.00048	0.54366	1.90943	2.02174	4.29907	0.357172	0.662968	0.515996
PS(44:6)	1.38955	1.18448	0.875875	2.01051	1.6161	1.25705	1.88011	1.77115	1.23067	1.00021	0.962198	0.977034	0.0127211
S1P(16:0)	3.7265	0	3.93337	5.47481	7.13734	9.20928	10.1263	6.69601	6.90473	9.35219	0.016682	0.158929	1.06078
S1P(16:1)	19.0335	19.3784	21.5192	12.9461	30.8117	37.9237	25.2679	19.9796	21.6251	18.6363	0.410075	0.708773	0.25146
S1P(17:0)	88.7513	94.4152	191.819	108.037	108.701	171.869	121.5	118.135	121.504	84.1844	0.833684	0.932151	0.060797
S1P(18:1)	5.03409	5.81207	7.28768	2.54826	4.12062	10.0846	5.4347	3.18052	5.04025	2.06023	0.903962	0.957027	0.0568919
SM(d28:1)	4.49946	4.13552	4.52382	4.56891	3.62551	3.89519	2.59451	3.95484	5.81735		0.782259	0.903462	-0.0710308
SM(d29:1)	1.92567	2.49255	2.24335	2.40895	1.81087	1.959	0.783555	1.43849	2.30742		0.196526	0.475296	-0.423988
SM(d30:0)	1.2301	1.18244	1.63279	1.09778	0.948731	1.28247	0.229529	0.407653	1.43469		0.309478	0.611005	-0.538922
SM(d31:1)	5.06277	5.62485	5.12211	5.98981	5.2296	4.96266	3.57087	3.95078	5.37664		0.108394	0.348782	-0.275779
SM(d32:0)	6.23984	5.35353	6.07027	6.8616	6.21509	5.98364	3.46556	5.74745	7.55948		0.632095	0.836469	-0.11195
SM(d32:1)	183.792	208.027	203.934	206.845	198.366	187.562	147.076	182.705	190.365		0.0994518	0.329577	-0.178235
SM(d32:2)	3.57087	4.0087	3.12253	4.32556	3.77578	3.68774	1.77452	2.52938	3.6892		0.173684	0.447363	-0.364924
SM(d33:0)	6.88776	7.89239	7.72841	8.41578	6.72187	7.56944	4.7042	8.72332	10.5222		0.797067	0.910316	0.0656546
SM(d33:1)	350.325	413.235	398.199	385.781	332.521	375.063	231.969	301.304	356.675		0.162701	0.431352	-0.249702
SM(d33:2)	1.55484	1.4784	1.59369	1.72826	2.31994	1.10644	0.539149	1.20469	1.29242		0.0195504	0.167188	-0.744387
SM(d34:0)	589.177	710.329	651.002	741.304	553.709	669.539	409.759	606.754	676.159		0.451556	0.733423	-0.136385
SM(d34:1)	9591.34	11677.1	11402.3	10934.9	9557.8	10690	6141.96	8674.27	10605.5		0.237454	0.531003	-0.236037
SM(d34:2)	119.581	146.911	142.083	147.466	118.46	106.07	53.7668	80.8407	114.929		0.0352365	0.199668	-0.601609
SM(d35:0)	10.9641	12.751	11.9639	14.6924	10.9935	9.75514	6.88092	11.4052	13.994		0.339766	0.644846	-0.223889
SM(d35:1)	196.798	250.957	234.041	245.557	213.192	205.312	116.1	169.165	222.628		0.121962	0.374129	-0.355406
SM(d35:2)	3.64122	4.03817	4.48788	4.47139	3.52083	2.6711	2.10866	3.03045	3.80055		0.04048	0.203612	-0.474069
SM(d36:0)	28.3036	34.5219	33.5295	38.0751	25.6894	30.428	15.6806	25.3236	36.1968		0.34766	0.653398	-0.251155
SM(d36:1)	879.472	1106.09	1056.41	1071.1	955.653	898.606	520.956	678.765	984.146		0.0990747	0.329577	-0.395604
SM(d36:2)	34.5139	42.6699	38.3751	42.0894	37.5646	35.7699	21.2348	30.5156	39.556		0.164422	0.43368	-0.297423
SM(d37:1)	25.6074	33.407	31.186	30.9444	31.2044	26.1295	16.407	21.5248	30.8279		0.113425	0.356492	-0.361139
SM(d37:2)	2.29496	2.04636	2.11172	2.13669	1.95778	1.95606	1.30663	1.72911	2.20743		0.204616	0.486476	-0.22906
SM(d38:0)	6.96642	8.01736	7.21938	8.77553	6.74213	7.16487	4.11134	6.5319	8.52607		0.389775	0.691291	-0.196497
SM(d38:1)	294.449	374.436	357.088	358.144	357.189	308.541	191.132	248.502	342.054		0.10337	0.338643	-0.353609
SM(d38:2)	20.1737	26.9448	23.8262	26.6546	27.1618	24.0965	16.0088	22.7437	29.6688		0.586869	0.810689	-0.109437
SM(d38:3)	0.746034	0.920417	0.959743	1.16754	1.03128	1.11446	0.499976	1.28351	1.06754		0.892821	0.954929	0.0388957
SM(d39:0)	0.49113	0.92322	0.700932	0.781387	0.833678	0.5179	0.696417	0.946936	0.991492		0.76343	0.895936	0.0792271
SM(d39:1)	37.5999	48.0394	43.3457	46.6659	43.9111	38.2777	22.8518	30.057	42.9377		0.0966631	0.325354	-0.38913
SM(d39:2)	5.48135	6.7038	6.06954	6.42727	7.7608	7.76607	4.50273	5.74295	7.06626		0.799937	0.910316	-0.0495461
SM(d40:0)	50.9547	58.7858	55.2409	60.1042	53.0132	55.0007	46.6071	63.2985	62.2094		0.796699	0.910316	0.029759
SM(d40:1)	1544.32	1933.39	1787.29	1859.47	1752.49	1669.68	968.742	1264.01	1736.45		0.133133	0.397245	-0.332727
SM(d40:2)	312.967	378.95	363.744	389.997	401.851	393.823	242.557	336.824	422.399		0.654249	0.844728	-0.0827662
SM(d40:3)	18.1689	22.7296	22.5862	21.646	19.154	25.3998	11.9166	19.9867	28.3137		0.89135	0.954929	0.0373652
SM(d40:4)	3.59053	1.8396	3.36032	2.47458	2.73698	2.15479	0.946634	2.87583	1.97845		0.159565	0.426598	-0.493644
SM(d41:0)	4.90894	5.62735	5.12276	6.09545	5.09277	4.93307	4.87843	7.35707	6.34603		0.470945	0.752357	0.13071
SM(d41:1)	197.113	247.651	226.561	238.509	199.563	222.73	125.097	177.181	214.94		0.202857	0.48437	-0.26235
SM(d41:2)	294.879	363.22	335.122	351.065	328.395	340.79	191.174	259.831	342.723		0.260249	0.560845	-0.238155
SM(d41:3)	8.38139	10.5238	10.483	10.3762	9.81146	10.0154	5.13077	7.75027	9.67859		0.215434	0.502898	-0.283946
SM(d42:0)	19.5159	20.7998	19.7718	22.3874	18.3708	17.8832	7.11361	15.4901	23.4296		0.306493	0.608324	-0.335962
SM(d42:1)_RT_9.101	217.433	217.834	188.763	326.833	274.646	301.062	320.109	406.631	374.517		0.0191916	0.167188	0.516362
SM(d42:1)_RT_9.19	1631.91	2034.13	1995.36	1926.09	1613.8	1835.21	1040.03	1662.81	1908.96		0.348799	0.65474	-0.191279
SM(d42:2)	4346.68	5294.34	5238.41	5103.49	4449.21	5073.9	2861.89	4030.19	4909.95		0.28933	0.589716	-0.211884
SM(d42:3)	384.178	510.388	480.379	480.52	382.506	457.615	250.83	362.589	479.674		0.358419	0.662968	-0.207337
SM(d42:4)	33.8389	46.0594	43.4046	39.2932	28.527	49.9579	23.5239	42.8199	56.996		0.551372	0.791951	0.180679
SM(d42:5)	5.42093	6.81538	5.68715	2.95446	1.49847	10.8767	1.85807	4.30662	6.79974		0.524974	0.777621	0.413403
SM(d43:0)	0.320077	0.452231	0.212016	0.433973	0.167346	0.293318	0.440046	0.679782	0.46805		0.171448	0.443901	0.568511
SM(d43:1)	19.8624	25.7241	20.6448	19.0734	23.0859	21.7793	16.6145	24.6965	23.2018		0.962471	0.977034	-0.00700991
SM(d43:2)	56.936	69.9528	22.4471	67.4694	62.4061	62.4266	39.9375	59.8538	64.9032		0.930535	0.963596	0.0240315
SM(d43:3)	6.04498	10.0694	7.48244	7.7548	11.9768	11.2392	7.71802	10.8975	13.8084		0.214243	0.502397	0.333029
SM(d43:4)	4.54219	4.92535	5.38316	5.53459	4.17509	6.12491	1.23924	4.35583	5.59126		0.635623	0.837875	-0.182696
SM(d44:1)	7.05746	10.5433	9.43392	7.36613	8.53055	7.79034	7.59919	12.3198	8.85452		0.680943	0.861146	0.0903147
SM(d44:2)	45.7454	63.4164	56.1405	51.4256	49.58	51.8741	39.1622	65.0875	53.4697		0.893342	0.954929	-0.023573
SM(d44:3)	25.7857	35.2193	24.9605	31.0755	34.2068	31.3254	33.1608	45.6092	35.1941		0.169061	0.442478	0.263944
SM(d44:4)	7.88859	12.4359	10.1666	10.316	8.49591	7.94751	11.9792	16.0802	13.3824		0.250276	0.548545	0.32445
SM(d44:5)	6.3216	3.92434	3.18183	4.00703	2.58676	3.71924	6.84853	7.43027	1.94011		0.532312	0.780758	0.315905
SM(d45:2)	0.247409	0.466626	0.22459	0.176168	0.38018	0.258772	0.259623	0.640535	0.332513		0.515497	0.777621	0.318517
SM(d45:3)	0.179604	0.129001	0.116904	0.235515	0.330975	0.118077	0.237568	0.515165	0.243118		0.433236	0.723466	0.489174
SM(t32:1)	1.40175	1.42035	1.34289	1.50965	1.20246	0.917228	1.63126	1.58802	1.6736		0.703212	0.870542	0.0786953
SM(t32:2)	0.148322	0.145616	0.112882	0.130622	0.115908	0.193751	0.13781	0.208061	0.158962		0.0635647	0.252784	0.418502
SM(t33:1)	0.951349	0.999823	0.4328	1.04516	0.931167	0.908861	1.14854	1.23815	1.22769		0.0995354	0.329577	0.374861
SM(t34:0)	3.07108	3.38447	3.84659	3.31145	3.84289	3.39445	3.19738	3.98827	3.1951		0.850701	0.94163	-0.019762
SM(t34:1)	8.77406	6.56038	7.55866	6.81035	8.50275	7.53499	8.70102	10.2403	6.9948		0.427219	0.719649	0.131037
SM(t34:2)	7.0826	7.59775	7.4444	7.52393	7.4731	5.8936	5.6383	6.7962	7.98007		0.207845	0.492635	-0.174827
SM(t42:1)	6.00469	5.49026	5.74208	6.07149	5.80411	5.40342	3.03813	8.64893	8.07615		0.741612	0.889128	0.111794
SM(t42:2)	2.93179	4.02146	3.40054	2.27627	2.92682	3.60669	2.24604	3.29994	3.32651		0.984451	0.988938	0.00389871
SPH(17:0)	211.3	246.556	247.461	248.186	188.88	228.843	241.51	210.484	242.585	205.02	0.852032	0.941677	-0.0177155
SPH(18:0)	11.2314	12.7109	10.755	10.2521	11.6938	9.9878	9.58379	8.62806	10.2551	13.0153	0.264749	0.563572	-0.13817
SPH(18:1)	52.2097	60.9946	56.1198	57.5255	68.614	58.0084	63.5694	60.2429	65.2397	81.6983	0.226076	0.51756	0.154049
SPH(20:0)_RT_7.228	1.16662	2.68621	1.0279	1.23482	0.776298	0.784709	1.37907	1.12478	0.99585	1.29726	0.492267	0.766439	-0.304193
SPH(20:0)_RT_7.72	1.62916	1.67963	1.05312	0.853374	1.11912	0.715583	0.887205	0.916453	0.829594	1.1159	0.0856656	0.3074	-0.504632
SPH(20:1)_RT_6.956	5.56662	6.66681	4.1366	4.4442	3.65025	3.94585	4.30703	3.68506	4.53161	5.62709	0.483924	0.761156	-0.146862
SPH(20:1)_RT_7.422	3.51883	6.01728	3.17565	3.15773	2.47048	2.73114	4.26228	1.83415	2.4216	4.27005	0.494871	0.766439	-0.240936
TG(28:0)	4.00712	5.53988	2.87068	2.79721	1.91363	2.75479	2.81136	1.52266	2.487	3.62621	0.310062	0.611016	-0.375642
TG(30:0)	1.98891	2.39969	1.72486	1.66769	1.25384	1.49358	1.66214	1.30421	1.58258	1.98424	0.391903	0.694163	-0.170708
TG(32:0)	1.204	1.60762	0.92582	0.920742	0.819354	0.818192	1.07538	0.736212	0.878108	1.23764	0.417852	0.713868	-0.206957
TG(33:0)	0.486167	0.412742	0.296399	0.26068	0.225828	0.337388	0.269823	0.246812	0.235589	0.265028	0.263553	0.563572	-0.312112
TG(34:0)	1.63984	2.37844	1.42912	1.2662	1.15034	1.37376	1.54566	1.24757	1.33097	1.75741	0.626239	0.833006	-0.116204
TG(34:1)	0.399024	0.582526	0.340327	0.416693	0.346111	0.404091	0.485716	0.307181	0.376069	0.428468	0.762441	0.895936	-0.0587268
TG(35:0)	0.445566	0.418798	0.092009	0.347344	0.246984	0.272977	0.269228	0.162836	0.185492	0.393766	0.507896	0.771632	-0.271939
TG(36:0)	1.99499	2.75988	1.51881	1.52718	1.3885	1.51717	1.6324	1.28904	1.39401	2.10887	0.420737	0.714975	-0.210554
TG(36:1)	0.91734	1.12009	0.717966	0.612748	0.569128	0.730214	0.67762	0.641949	0.664136	0.694228	0.362906	0.667034	-0.208209
TG(37:0)	0.359417	0.71199	0.254236	0.236972	0.101195	0.366672	0.33925	0.161662	0.283824	0.304039	0.718657	0.879184	-0.193028
TG(37:1)	0.126897	0.230775	0.130211	0.11626	0.0973807	0.0940817	0.121885	0.0585075	0.113732	0.173792	0.380506	0.682178	-0.319927
TG(38:0)	2.51174	3.3566	1.97869	2.03689	1.66319	2.03199	2.13789	1.66993	1.70045	2.49863	0.398716	0.698852	-0.201932
TG(38:1)	0.654757	0.9356	0.489744	0.474466	0.409722	0.539421	0.555532	0.407471	0.422787	0.675785	0.521143	0.777621	-0.188622
TG(38:2)	0.197889	0.29578	0.11521	0.148731	0.0942816	0.154432	0.161757	0.121657	0.131494	0.155365	0.52368	0.777621	-0.233278
TG(39:0)	0.786104	1.13947	0.637074	0.674324	0.49452	0.754146	0.759625	0.537258	0.543881	0.719428	0.514139	0.777621	-0.171032
TG(39:1)	0.329041	0.343797	0.166888	0.155696	0.219863	0.184982	0.219434	0.156402	0.174034	0.326505	0.556113	0.794856	-0.195384
TG(40:0)	3.41091	3.95977	3.32768	3.63761	3.06416	3.5306	3.8599	3.38538	3.24812	3.29813	0.935656	0.966343	-0.00648251
TG(40:1)	1.07822	1.50067	0.82184	0.785962	0.615298	1.08488	1.03848	0.712595	0.781413	1.03058	0.863681	0.944192	-0.0470376
TG(40:2)	0.303276	0.330123	0.190577	0.172664	0.126651	0.21022	0.206859	0.148398	0.163832	0.247408	0.523052	0.777621	-0.201719
TG(41:0)	3.05029	3.42696	3.53826	3.9139	3.19303	3.52731	3.88689	3.24981	3.45518	3.38867	0.686638	0.861367	0.0321139
TG(41:1)	0.769601	0.874643	0.486655	0.482539	0.471283	0.534711	0.68694	0.422823	0.448964	0.686971	0.571306	0.80292	-0.149844
TG(41:2)	0.394195	0.188388	0.134985	0.110929	0.0822484	0.1025	0.154738	0.164723	0.0991843	0.226181	0.610634	0.823609	-0.285308
TG(42:1)	2.60641	3.10619	1.8539	1.97089	1.93732	1.95181	2.30041	1.72328	1.92257	2.74811	0.60037	0.819094	-0.108122
TG(42:2)	0.727058	1.12259	0.513238	0.478092	0.411383	0.61793	0.663089	0.420196	0.445043	0.681479	0.570444	0.80292	-0.201838
TG(43:0)	14.4513	15.9144	13.1974	14.4178	11.3743	11.1916	13.3153	10.8574	12.2251	15.3554	0.282665	0.582313	-0.139916
TG(43:1)	3.44831	4.05526	2.29377	2.65159	2.05725	1.56054	2.96147	2.08653	2.17719	3.40055	0.378094	0.681725	-0.25141
TG(43:2)	0.774605	0.983617	0.479247	0.497974	0.541378	0.587636	0.67014	0.52935	0.518698	0.675702	0.592336	0.815133	-0.136246
TG(44:0)	11.3376	15.3049	8.12414	8.61019	7.45454	8.39831	10.0663	7.23378	8.32062	11.3357	0.52361	0.777621	-0.164466
TG(44:1)	7.6519	10.7635	5.15313	5.24096	4.76483	5.67944	6.90913	4.73141	5.30106	7.52869	0.603701	0.819708	-0.155212
TG(44:2)	2.84675	3.14254	2.0802	2.38464	1.94023	1.85823	2.67152	1.83987	2.16736	3.08509	0.654588	0.844728	-0.0928164
TG(44:3)	0.347512	0.460296	0.265095	0.318855	0.258226	0.261377	0.314814	0.267386	0.261564	0.409094	0.574804	0.8041	-0.123863
TG(45:0)	13.231	18.7877	9.53683	9.50316	7.99018	10.7034	12.1676	8.16188	9.77577	13.1705	0.653118	0.844728	-0.129506
TG(45:1)	10.2683	15.3739	7.08381	7.32495	6.58648	7.16577	9.22972	6.19027	6.98222	10.5686	0.50522	0.770311	-0.216571
TG(45:2)	3.92164	5.57395	2.88701	2.89974	2.46971	2.58289	3.67531	2.41642	2.71727	3.94989	0.478759	0.759399	-0.21052
TG(45:3)	0.346724	0.612532	0.290226	0.364146	0.28579	0.339671	0.356133	0.219459	0.285987	0.366192	0.356362	0.662911	-0.277146
TG(46:0)	25.9287	33.1998	18.7034	19.4577	17.1223	21.5235	24.3663	16.7957	23.0724	26.329	0.895323	0.956044	-0.029619
TG(46:1)	24.4143	33.5368	16.8672	16.8866	15.5687	19.3768	24.1149	16.1978	21.1398	26.1002	0.986216	0.990008	-0.00463543
TG(46:2)	9.56224	13.4009	6.69672	6.54571	5.90652	7.2977	9.20083	6.00582	6.99812	9.79709	0.731655	0.881298	-0.0997207
TG(46:3)	2.22569	2.56167	1.55955	1.5469	1.34279	1.63957	2.16641	1.47358	1.6738	2.41349	0.931405	0.963596	0.0202031
TG(47:0)	20.8945	28.2622	14.844	15.1242	13.4671	15.2181	17.8341	12.7238	15.7404	21.2519	0.549296	0.790638	-0.16181
TG(47:1)	24.5978	32.6415	17.1534	16.3581	14.6212	19.2816	22.8527	15.3038	19.3886	24.7128	0.844247	0.939202	-0.0534493
TG(47:2)	12.3694	17.4858	8.29388	8.39438	7.45809	8.84034	10.8205	7.56485	8.94387	12.5495	0.628962	0.835908	-0.148514
TG(47:3)	1.83789	2.88181	1.349	1.30057	1.11869	1.44803	1.79119	1.2458	1.28104	1.85195	0.632956	0.83689	-0.156001
TG(48:0)	54.3283	67.64	38.3113	48.1284	42.3221	40.8253	46.0989	36.0523	43.002	54.8678	0.355937	0.662911	-0.183093
TG(48:1)	53.5696	66.2072	38.0806	43.1321	40.0444	56.972	67.1646	40.6134	65.5002	69.4176	0.152963	0.417888	0.314128
TG(48:2)	27.3035	36.1271	19.9969	20.327	17.6428	28.7629	33.7853	21.3679	32.1615	34.6773	0.198528	0.477503	0.312469
TG(48:3)	6.96295	9.86629	4.93375	5.14477	4.43428	7.01561	8.73502	5.469	7.1951	8.44724	0.37315	0.67658	0.234034
TG(48:4)	0.639211	0.595905	0.361861	0.407982	0.308003	0.710833	0.98442	0.561229	0.6739	0.733655	0.0223216	0.167195	0.663693
TG(49:0)	14.1352	20.3461	11.218	11.9128	11.2564	10.1303	11.3236	8.15894	11.1244	13.9148	0.196493	0.475296	-0.33357
TG(49:1)	29.3558	39.508	21.5197	23.9103	21.4118	26.0692	30.6179	19.9132	29.5086	34.1242	0.834284	0.932151	0.0473474
TG(49:2)	20.5054	26.5815	14.0388	13.7633	12.3389	17.8959	21.4161	13.4495	19.676	22.5113	0.636959	0.837875	0.122359
TG(49:3)	5.74943	8.06726	3.99684	3.98168	3.43311	4.83431	6.12586	3.95152	5.2054	5.87953	0.87518	0.949861	0.0432802
TG(49:4)	0.646081	1.03587	0.552383	0.530386	0.392322	0.675763	0.936476	0.53118	0.648785	0.779318	0.540309	0.785133	0.177966
TG(50:0)	35.6586	41.0178	28.843	39.4739	36.0032	24.6552	27.482	18.8335	27.5357	27.9075	0.0041442	0.0980798	-0.517807
TG(50:1)	149.338	172.832	103.478	124.93	110.56	131.364	150.7	101.701	162.285	176.358	0.520953	0.777621	0.127864
TG(50:2)	76.2948	90.9603	54.6058	64.5512	56.378	101.497	118.364	70.1857	127.543	126.736	0.0164343	0.158929	0.667144
TG(50:3)	20.0313	24.9231	15.2776	15.8744	11.6235	30.7573	34.9692	20.4576	34.9119	27.6793	0.00895632	0.130374	0.761995
TG(50:4)	4.17261	5.50883	3.29847	3.4861	2.36987	8.01401	9.13355	5.10636	8.26976	5.4554	0.00938603	0.134099	0.933675
TG(50:5)	0.863949	0.58115	0.424185	0.627474	0.292862	1.74195	1.73011	0.885623	1.58611	0.778196	0.016533	0.158929	1.26882
TG(50:6)	0.115927	0.149721	0.0730626	0.0843625	0.054303	0.341001	0.474773	0.197288	0.28648	0.107413	0.0388391	0.200431	1.55938
TG(51:0)	6.58027	8.16262	4.85502	6.03166	5.5296	4.07342	4.42208	3.39811	4.37447	5.38893	0.0241002	0.171322	-0.524822
TG(51:1)	19.8829	25.8268	15.6362	20.3717	18.8365	18.7298	21.362	13.3221	22.8426	23.7926	0.968775	0.980209	-0.00726407
TG(51:2)	21.555	27.4418	15.5968	19.9167	18.0882	26.4828	31.616	18.9807	33.3972	34.3523	0.0444247	0.210848	0.497341
TG(51:3)	8.75098	11.5276	6.25217	7.14539	5.61844	10.5758	12.8857	7.46161	12.4358	11.7763	0.0587507	0.240457	0.488647
TG(51:4)	2.03164	2.8084	1.7454	1.76071	1.24912	3.6303	4.09643	2.29161	3.7246	2.59649	0.0158596	0.158854	0.767963
TG(51:5)	0.478603	0.346772	0.34357	0.483465	0.213199	0.916459	1.21115	0.667578	1.01012	0.462348	0.0179694	0.16504	1.1938
TG(51:6)	0.0468766	0.0605196	0.0370505	0.0600099	0.0420901	0.203285	0.225482	0.132173	0.182927	0.0739662	0.0127478	0.15028	1.72995
TG(52:0)	15.7584	19.3296	12.4301	18.0518	16.2154	9.19398	9.26371	6.38136	8.79403	10.9013	0.00117733	0.0616307	-0.876922
TG(52:1)	79.1242	90.5417	59.0554	81.2515	72.3521	70.1299	77.3419	46.8375	82.6231	73.5646	0.454901	0.73653	-0.125397
TG(52:2)	184.841	206.326	124.588	154.089	139.911	213.591	242.053	149.625	279.225	286.05	0.0438845	0.208993	0.531621
TG(52:3)	79.4053	97.2186	55.5164	66.9513	49.6384	107.564	123.902	74.0409	133.261	123.374	0.0140383	0.154608	0.688824
TG(52:4)	34.5982	41.9266	24.3149	26.8299	17.1886	50.0323	57.9933	32.4621	55.6982	38.8472	0.0247754	0.171405	0.698222
TG(52:5)	8.88885	10.6986	6.67061	7.42139	4.36451	19.678	22.5428	11.4148	20.4606	10.6725	0.0152733	0.157468	1.15587
TG(52:6)	2.62196	3.26964	2.04316	2.6512	1.48088	6.31343	7.51705	3.70781	6.66608	3.6128	0.0137407	0.154608	1.20493
TG(52:7)	0.309931	0.51119	0.202616	0.292229	0.159083	1.06294	1.22039	0.600263	0.957523	0.490445	0.0109287	0.14537	1.55412
TG(53:0)	3.52063	4.47691	2.33963	2.82361	2.1763	2.07801	2.27516	1.8185	2.01565	3.10065	0.140639	0.407644	-0.442238
TG(53:1)	9.71935	11.3849	7.04599	8.7564	8.50877	7.76391	8.20962	5.329	8.49959	8.99316	0.206042	0.489113	-0.227301
TG(53:2)	15.613	18.8169	12.569	17.1879	16.6975	20.1009	23.6314	14.0867	27.3294	28.3451	0.0647857	0.255011	0.488678
TG(53:3)	10.5454	12.9477	7.9549	10.849	8.60498	15.4729	18.649	11.1992	21.2693	19.6759	0.0125955	0.15028	0.761076
TG(53:4)	5.4725	6.73757	4.15923	5.23587	3.24962	9.99801	12.1889	6.26027	11.4235	7.01807	0.0159679	0.158854	0.915718
TG(53:5)	2.35237	2.9077	1.79413	2.36753	1.29731	5.84253	6.66461	3.25307	6.21799	2.80354	0.0214264	0.167188	1.2091
TG(53:6)	0.911337	1.07648	0.753479	1.0104	0.576636	2.32449	2.93969	1.39006	2.66803	1.24249	0.0192639	0.167188	1.28738
TG(53:7)	0.0856065	0.206674	0.101129	0.197	0.100305	0.596625	0.639073	0.364676	0.48655	0.363132	0.00173777	0.0766107	1.82665
TG(54:0)	5.9803	7.5519	4.03869	4.30728	3.77914	3.22135	3.72464	2.87052	3.1514	5.04775	0.108569	0.348782	-0.510119
TG(54:1)	21.6912	27.5261	15.5078	23.2042	20.4345	15.6297	17.8478	10.9763	17.5223	19.103	0.0567681	0.236111	-0.418479
TG(54:2)	62.8825	70.6486	48.2938	67.4806	62.144	76.3577	84.7383	51.2755	97.5944	91.1479	0.0930939	0.319391	0.365014
TG(54:3)	162.344	205.309	117.529	135.242	110.573	185.648	206.789	127.969	241.423	253.464	0.0809768	0.294687	0.47396
TG(54:4)	125.784	154.371	86.647	98.238	66.3248	139.899	160.664	97.3225	161.513	139.031	0.124473	0.380321	0.394413
TG(54:5)	92.5601	112.499	63.4394	71.1146	46.2877	113.56	132.528	74.7874	123.688	97.0596	0.0788246	0.292371	0.489057
TG(54:6)	41.8451	49.2781	29.2089	32.3769	21.2071	58.6596	67.6407	36.2865	64.1899	45.3852	0.0346557	0.199133	0.646074
TG(54:7)	10.503	12.2957	7.03585	7.98643	5.09897	17.7	20.2217	11.1713	19.214	13.4809	0.00788934	0.124217	0.93024
TG(54:8)	0.769399	0.996666	0.942881	1.01212	0.400214	2.48029	2.82819	1.58503	2.36596	1.41597	0.00562519	0.107837	1.37313
TG(54:9)	0.261009	0.0810361	0.0561079	0.0481427	0.00775631	0.288694	0.326809	0.150519	0.203726	0.0475178	0.129546	0.39041	1.16377
TG(55:0)	5.09874	5.88846	2.47948	2.33325	2.01269	2.45597	2.83774	1.96947	2.1273	3.73277	0.32401	0.626501	-0.440775
TG(55:1)	5.18982	6.60863	3.63523	3.66525	3.02315	3.32927	3.62839	2.66148	3.09002	4.83566	0.265336	0.563572	-0.334442
TG(55:2)	6.33213	7.97253	4.28782	5.77042	5.58516	6.28959	6.88985	4.16212	7.43819	8.14169	0.529577	0.779711	0.136565
TG(55:3)	8.05589	9.9556	6.36431	8.58904	7.371	11.0998	13.0112	7.71901	14.7434	14.809	0.0301046	0.183602	0.605763
TG(55:4)	7.65678	9.93622	6.20888	7.92021	5.13805	12.7658	14.8073	8.04763	15.6142	10.7268	0.0181993	0.16522	0.749318
TG(55:5)	6.59407	7.97459	4.96162	6.92005	3.82766	12.1953	14.4409	7.53635	14.1907	7.63049	0.0241348	0.171322	0.886995
TG(55:6)	3.86977	4.71871	3.16608	4.25147	2.41071	9.67728	11.3112	5.33124	10.9486	5.2849	0.0197205	0.167188	1.20825
TG(55:7)	1.34271	1.55866	1.05241	1.48763	0.793214	3.70865	4.45313	2.25027	4.53785	2.24099	0.0104611	0.141591	1.46327
TG(55:8)	0.188464	0.170271	0.170493	0.194547	0.0638252	0.620928	0.788964	0.334689	0.690386	0.25472	0.0195759	0.167188	1.7719
TG(56:0)	3.87976	5.8877	2.64639	2.75296	2.30494	2.6191	2.87026	2.16147	2.20574	4.18612	0.394687	0.694714	-0.315206
TG(56:1)	7.84051	10.6141	5.42014	5.39186	4.72773	5.11662	6.38005	3.83224	4.96562	6.52669	0.279801	0.580272	-0.341921
TG(56:10)	0.107582	0.152924	0.0760648	0.144759	0.0123755	0.508844	0.595924	0.236236	0.404644	0.101904	0.0368801	0.200373	1.90389
TG(56:2)	12.3092	14.0582	8.50995	11.6417	10.413	11.7305	13.2208	8.56239	14.1846	16.1923	0.406678	0.706067	0.166364
TG(56:3)	21.6754	25.5435	17.1639	23.2205	19.5265	29.9143	32.7285	20.1298	37.4946	36.9562	0.0300099	0.183602	0.553456
TG(56:4)	37.2513	45.375	31.5932	42.6092	27.2521	62.9606	70.756	38.7805	73.4672	48.6117	0.0252615	0.171405	0.678301
TG(56:5)	55.0193	69.8073	46.7076	61.5856	33.8462	116.539	130.042	69.3487	131.121	67.2312	0.0222123	0.167188	0.945902
TG(56:6)	46.4509	61.2242	38.8306	56.8344	29.3322	125.648	144.115	71.0675	138.456	67.1791	0.016574	0.158929	1.23183
TG(56:7)	23.2325	28.4749	19.532	27.7576	14.8772	67.7484	78.8393	37.9966	79.1874	37.7627	0.0140073	0.154608	1.40488
TG(56:8)	4.25615	5.64576	3.61979	4.70323	1.97272	16.8899	19.6746	9.1571	18.3212	7.55501	0.0126993	0.15028	1.82573
TG(56:9)	0.971385	1.22459	0.636422	0.923885	0.261985	3.45994	3.9479	1.95905	3.23164	1.14836	0.016995	0.158929	1.77446
TG(57:0)	2.73276	3.49886	1.71487	1.88446	1.51978	1.69911	1.83066	1.55975	1.5144	3.07807	0.499701	0.766439	-0.229412
TG(57:1)	4.04323	6.16086	2.71516	2.53576	2.09039	3.79205	3.15054	2.09328	2.29576	4.12878	0.636754	0.837875	-0.182514
TG(57:10)	0.0101613	0.0462384	0.024081	0.0302207	0	0.17033	0.324252	0.0818562	0.208821	0.016091	0.059047	0.241031	2.85576
TG(57:2)	2.9222	4.16468	2.11028	2.1012	2.00167	2.21474	2.56508	1.75133	2.31121	3.06774	0.571226	0.80292	-0.159243
TG(57:3)	3.59867	4.1029	2.38026	2.56285	2.37937	3.21948	3.29605	2.12298	3.1269	2.87139	0.857638	0.944192	-0.0376742
TG(57:4)	4.4467	5.11959	3.22584	4.32447	2.79831	6.0654	6.78605	3.78084	6.61623	5.15492	0.0429375	0.207996	0.512216
TG(57:5)	5.44535	7.24181	4.692	6.12126	3.56203	10.3086	11.4517	6.26722	11.6935	7.14034	0.0204623	0.167188	0.792106
TG(57:6)	6.00454	7.09039	4.71296	9.55105	5.37527	11.4362	13.4941	7.23894	13.9239	7.36885	0.0454201	0.213077	0.707715
TG(57:7)	3.75993	4.07959	3.12579	3.72697	2.44189	8.0766	9.94148	4.86523	11.0537	4.94448	0.0245143	0.171405	1.18221
TG(57:8)	0.960943	1.27998	0.75327	1.11741	0.412523	3.26524	4.06923	1.72806	3.60457	1.48447	0.0179023	0.16504	1.64525
TG(57:9)	0.199888	0.291867	0.205191	0.255599	0.0908867	0.985537	1.08577	0.499978	0.96334	0.207336	0.0315694	0.188076	1.84246
TG(58:0)	1.90159	2.73353	1.19831	1.4531	1.14784	1.16985	1.47262	1.19469	1.06891	2.21723	0.48998	0.766439	-0.243736
TG(58:1)	4.25937	6.57678	2.85183	3.11409	2.63505	2.91967	4.14749	2.40009	2.61967	4.32563	0.492972	0.766439	-0.244015
TG(58:10)	2.10936	2.82886	1.58263	1.8693	0.594985	7.28609	8.81209	3.7309	6.84269	1.71879	0.0370749	0.200431	1.6598
TG(58:11)	0.430718	0.712966	0.33999	0.479139	0.192805	1.70839	2.0451	0.941244	1.57194	0.57344	0.0218357	0.167188	1.66592
TG(58:2)	6.1993	8.92052	4.33897	4.31981	3.70196	4.93555	6.5631	3.47664	4.99751	5.6986	0.748817	0.895021	-0.0982502
TG(58:3)	5.75495	7.18197	3.96196	5.19804	4.08037	6.55012	7.40991	4.5031	7.41332	7.90291	0.109986	0.350636	0.367827
TG(58:4)	9.58949	12.438	7.65654	10.4321	6.23591	15.9986	17.0231	9.63495	15.5214	10.5584	0.0460787	0.213771	0.568444
TG(58:5)	22.0033	26.0793	18.2602	24.3913	12.6686	41.1143	46.2386	24.8974	43.4485	21.3443	0.0423265	0.207749	0.775826
TG(58:6)	35.1599	46.533	30.6258	42.2498	22.2011	78.9107	89.3414	45.8428	88.0381	43.0846	0.0261167	0.172433	0.965636
TG(58:7)	31.7833	41.3035	25.9391	38.1393	18.2351	86.1628	98.3305	50.6231	98.4542	47.1372	0.0134034	0.152637	1.29269
TG(58:8)	16.5225	22.2733	13.3432	19.3609	8.17237	55.0886	64.9979	30.3069	59.746	26.2437	0.0142756	0.154954	1.56898
TG(58:9)	6.28559	8.07495	4.77838	6.13821	1.67032	21.9181	25.5176	10.9484	20.9207	5.74772	0.0325592	0.192486	1.65821
TG(59:0)	0.917864	1.5164	0.6235	0.725078	0.563507	0.529513	0.785207	0.587333	0.532506	1.11817	0.466302	0.750265	-0.290875
TG(59:1)	2.5271	3.00566	1.24766	1.39711	1.1423	1.18888	1.51386	1.12921	1.14812	2.24868	0.370687	0.67529	-0.366556
TG(59:10)	0.27707	0.45565	0.23978	0.370309	0.0990448	1.27026	1.47613	0.645366	1.22808	0.344159	0.0271923	0.174364	1.78358
TG(59:11)	0.0526373	0.133771	0.0513738	0.118913	0.0308845	0.330005	0.474911	0.191309	0.43725	0.0766456	0.0376179	0.200431	1.9621
TG(59:2)	1.85056	3.37394	1.23378	1.23682	1.12881	1.28886	1.53672	0.96908	1.16139	1.96525	0.439782	0.727287	-0.350375
TG(59:3)	1.10058	1.30161	0.572085	0.715034	0.609857	0.91247	1.18056	0.655942	0.937357	1.09612	0.589375	0.813421	0.153694
TG(59:4)	0.900114	1.2006	0.655573	0.818819	0.548269	1.19591	1.35622	0.803324	1.26305	1.12027	0.0597647	0.241406	0.476916
TG(59:5)	1.46854	1.62	1.09866	1.46004	0.722729	2.72109	2.90463	1.60139	2.74961	1.71135	0.0152356	0.157468	0.875679
TG(59:6)	2.25664	3.07757	1.99189	2.71174	1.45759	4.93036	5.18916	2.85417	5.26059	2.81107	0.0238066	0.171322	0.87244
TG(59:7)	2.29592	3.00841	1.89729	2.81589	1.48971	6.19779	6.9818	3.51694	6.79836	3.64657	0.0118951	0.15028	1.23796
TG(59:8)	1.74705	2.0706	1.27536	1.96209	0.817606	4.64673	5.29968	2.66003	4.86853	2.40282	0.0127389	0.15028	1.33622
TG(59:9)	0.883115	1.19559	0.616511	0.915656	0.260753	2.77546	3.17706	1.46955	2.59746	0.957801	0.0240677	0.171322	1.50352
TG(60:0)	0.552692	0.815701	0.409543	0.498849	0.380364	0.363212	0.402012	0.475213	0.345118	0.68589	0.460428	0.741626	-0.226269
TG(60:1)	1.61726	2.56763	1.09038	1.26089	0.970363	0.978681	1.46277	0.964532	0.884641	1.75125	0.412233	0.710699	-0.313148
TG(60:10)	8.45221	10.5914	6.24369	8.37311	2.36484	27.3565	32.4956	14.0545	26.1922	7.1597	0.035657	0.199668	1.57401
TG(60:11)	3.49429	4.62174	2.87515	3.64602	1.15305	12.3368	14.5431	6.26109	12.2563	3.20429	0.0347159	0.199133	1.62197
TG(60:12)	1.15052	1.46044	1.09203	1.18339	0.53076	3.18984	3.5514	1.86871	3.11428	1.13492	0.0282922	0.175321	1.24719
TG(60:13)	0.0498837	0.065968	0.0268585	0.0769631	0.0114764	0.262366	0.298255	0.14379	0.263217	0.145118	0.00365418	0.0980798	2.26723
TG(60:2)	2.51946	4.16565	1.84343	2.0492	1.54725	2.0468	3.09848	1.60564	1.90015	2.61033	0.75696	0.895936	-0.106598
TG(60:3)	2.48466	4.30578	2.02489	1.92728	1.48865	2.59699	4.0612	1.69121	2.51449	2.65275	0.690942	0.862325	0.144164
TG(60:4)	2.86684	3.93347	2.26895	2.35926	1.58418	3.54014	4.61207	2.41507	3.39405	2.9532	0.182318	0.458127	0.378343
TG(60:5)	3.96851	4.97156	3.02523	4.03162	1.91998	7.8422	9.08208	4.8426	7.589	4.30137	0.0232579	0.170891	0.909596
TG(60:6)	6.33042	7.49255	5.10942	6.88154	3.37715	15.1516	16.5472	9.3363	15.4594	7.0985	0.0182032	0.16522	1.12334
TG(60:7)	9.01218	11.4341	7.28152	10.1541	4.487	23.6241	27.3893	14.387	25.1497	11.7554	0.0146179	0.155554	1.27181
TG(60:8)	11.2039	14.4717	9.04747	11.6081	3.79415	31.2181	36.0356	17.9137	31.938	11.4148	0.0253074	0.171405	1.35838
TG(60:9)	11.7778	15.7591	8.9058	12.2218	3.13612	34.4898	41.3985	19.7244	33.0943	9.98625	0.0339492	0.197674	1.42086
TG(61:0)	0.332881	0.500577	0.267161	0.251718	0.208361	0.20498	0.23339	0.201018	0.180288	0.345186	0.225329	0.516617	-0.422033
TG(61:1)	0.767642	0.987291	0.667818	0.652927	0.460142	0.448351	0.570093	0.469524	0.435925	0.907324	0.286275	0.587281	-0.320623
TG(61:10)	0.656817	0.99228	0.429557	0.667338	0.166539	1.85565	2.09529	1.1632	1.88062	0.636182	0.0216563	0.167188	1.38959
TG(61:11)	0.2526	0.411262	0.325189	0.321362	0.114572	0.990376	1.20183	0.504296	0.9593	0.23844	0.0467753	0.213937	1.4504
TG(61:12)	0.0879627	0.0499953	0.0679507	0.113205	0.0257313	0.355776	0.380049	0.186518	0.340633	0.094236	0.0199126	0.167188	1.97663
TG(61:2)	0.924533	1.23154	0.842935	0.597622	0.485959	0.504292	0.726347	0.498708	0.682545	1.01665	0.443264	0.727852	-0.251891
TG(61:3)	0.448547	0.904085	0.355999	0.576036	0.307165	0.393537	0.473784	0.293911	0.332989	0.550121	0.386804	0.68681	-0.342336
TG(61:4)	0.249732	0.559515	0.180717	0.202868	0.120717	0.292171	0.485529	0.24247	0.306149	0.265339	0.551106	0.791951	0.27706
TG(61:5)	0.353703	0.525096	0.134618	0.247858	0.155527	0.481436	0.734552	0.273439	0.494639	0.379467	0.109251	0.34974	0.738307
TG(61:6)	0.41502	0.576613	0.323653	0.552242	0.254808	1.01864	1.12388	0.490133	0.848728	0.403626	0.0680616	0.261241	0.872265
TG(61:7)	0.653402	0.812809	0.454342	0.685225	0.399937	1.65481	2.04869	0.995751	1.70339	0.869617	0.0160316	0.158854	1.27469
TG(61:8)	0.808377	1.17589	0.682334	0.838738	0.244336	2.33784	2.68572	1.41169	2.28379	0.905558	0.0195908	0.167188	1.35996
TG(61:9)	0.815664	1.1854	0.635592	0.887446	0.298963	2.58307	2.71769	1.48743	2.4947	0.86819	0.0215114	0.167188	1.40883
TG(62:0)	0.223966	0.374171	0.162972	0.241209	0.217478	0.162067	0.263892	0.18538	0.145007	0.335271	0.62201	0.829525	-0.160173
TG(62:1)	0.605016	1.03834	0.440079	0.45695	0.348269	0.406746	0.567583	0.417092	0.394153	0.58576	0.460452	0.741626	-0.284696
TG(62:10)	6.33651	8.05938	4.67852	6.0815	1.52715	17.9869	20.8443	10.3139	16.6532	4.72873	0.036169	0.199668	1.40225
TG(62:11)	5.1176	6.439	3.73777	4.95712	1.39016	14.9307	17.5835	8.15815	14.5255	4.34888	0.0329793	0.194225	1.46021
TG(62:12)	2.43337	2.97759	1.92092	2.37173	0.827411	7.57618	8.83951	3.96505	7.71873	2.33297	0.0304763	0.183645	1.53097
TG(62:13)	0.579549	0.736121	0.48552	0.578388	0.204201	1.90601	2.31098	1.06575	1.89524	0.595741	0.0272337	0.174364	1.58912
TG(62:14)	0.0901282	0.0932175	0.0299989	0.0306409	0	0.247913	0.385221	0.127471	0.232416	0.00839893	0.0729865	0.276851	2.03718
TG(62:2)	0.790104	1.33464	0.576773	0.699912	0.496245	0.569822	0.927673	0.577982	0.505109	0.941733	0.681992	0.861146	-0.146089
TG(62:3)	0.798384	1.5064	0.552729	0.611207	0.465351	0.698805	1.09981	0.575627	0.573945	0.949058	0.973793	0.983352	-0.0135684
TG(62:4)	0.896719	1.96867	0.677755	0.672019	0.402883	1.03206	1.79488	0.731661	0.85724	0.675458	0.788549	0.908359	0.140748
TG(62:5)	1.54645	2.56993	1.16201	0.964821	0.514778	1.96158	3.47794	1.30226	1.70908	0.954134	0.370427	0.67529	0.476832
TG(62:6)	1.62191	2.58339	1.19124	1.53104	0.662949	3.01706	4.10571	1.99558	2.82744	1.619	0.0593908	0.241158	0.837596
TG(62:7)	1.99392	2.92345	1.59186	1.91786	0.800688	5.4051	6.22726	3.07981	4.67985	1.87688	0.0344322	0.198985	1.20469
TG(62:8)	3.27116	4.35293	2.63019	3.14947	0.985806	9.27027	10.6626	5.4182	7.85457	2.71513	0.034877	0.199316	1.3198
TG(62:9)	4.65578	6.67783	3.84589	4.58961	1.12251	14.6842	16.3473	8.1963	12.9714	3.64622	0.0362758	0.199668	1.41851
TG(63:0)	0.0963831	0.144481	0.0691015	0.154137	0.0823376	0.114535	0.135015	0.122167	0.104757	0.199847	0.309478	0.611005	0.307644
TG(63:1)	0.362014	0.483168	0.215053	0.253669	0.215439	0.229567	0.324366	0.208903	0.201878	0.519709	0.912537	0.957027	-0.0430083
TG(63:10)	0.201073	0.337152	0.15599	0.228438	0.0324392	0.679357	0.854333	0.375364	0.681377	0.169409	0.0393511	0.201055	1.53087
TG(63:11)	0.131243	0.221216	0.134225	0.169305	0.039803	0.505593	0.601827	0.340828	0.587065	0.152541	0.021402	0.167188	1.65279
TG(63:12)	0.101067	0.117558	0.0752074	0.0983215	0.0230069	0.612754	0.729561	0.192773	0.384436	0.0929385	0.0565073	0.236111	2.27722
TG(63:13)	0.0691841	0.0440678	0.0288107	0.0394066	0	0.0812621	0.156409	0.0260859	0.132468	0.0157147	0.18346	0.459014	1.18271
TG(63:2)	0.629489	0.806653	0.280548	0.447889	0.255516	0.269965	0.279962	0.276025	0.260794	0.534161	0.223015	0.513567	-0.578262
TG(63:3)	0.300638	0.439673	0.198971	0.210293	0.19896	0.183977	0.230778	0.180356	0.212955	0.352698	0.525691	0.777621	-0.216318
TG(63:4)	0.122617	0.284035	0.142263	0.107861	0.072241	0.149834	0.219647	0.113091	0.105121	0.228657	0.707503	0.871226	0.163236
TG(63:5)	0.147853	0.245745	0.115282	0.0938145	0.05833	0.155809	0.241374	0.09906	0.12046	0.0731016	0.897406	0.956944	0.0614871
TG(63:6)	0.0199085	0.0807441	0.111477	0.0933838	0.0421519	0.222498	0.321774	0.168207	0.124411	0.0544239	0.0730254	0.276851	1.35824
TG(63:8)	0.238277	0.287595	0.163932	0.194356	0.0415718	0.580258	0.630716	0.315668	0.44277	0.184774	0.0381503	0.200431	1.21848
TG(63:9)	0.207477	0.324923	0.17517	0.218245	0.055779	0.769824	0.819783	0.39596	0.66017	0.234483	0.024316	0.171322	1.55298
TG(64:0)	0.140258	0.190409	0.112772	0.130634	0.101927	0.0894867	0.190395	0.113359	0.0791538	0.155979	0.723631	0.879184	-0.105398
TG(64:1)	0.350828	0.696393	0.263952	0.234371	0.180701	0.214635	0.576656	0.256154	0.177708	0.359409	0.814527	0.922095	-0.123553
TG(64:10)	1.00901	1.31934	0.847649	0.975819	0.213366	3.42789	3.87934	2.14166	3.09022	0.827007	0.0263084	0.172433	1.61447
TG(64:11)	1.09032	1.53885	0.858041	1.07901	0.249433	3.38477	4.02195	1.93739	3.1995	0.969308	0.0305876	0.183645	1.48854
TG(64:12)	0.835061	1.05189	0.532662	0.738208	0.180261	2.70704	3.15835	1.61608	2.56544	0.83614	0.0194091	0.167188	1.70499
TG(64:13)	0.483009	0.624342	0.325827	0.454404	0.0730866	1.8203	2.26609	0.996225	1.6337	0.350553	0.0356963	0.199668	1.84973
TG(64:14)	0.244913	0.383998	0.166184	0.22865	0	1.07998	1.39374	0.544922	0.938423	0.0905872	0.0532031	0.229308	1.98323
TG(64:15)	0.0960357	0.115611	0.0399233	0.0743303	0	0.438691	0.456959	0.199857	0.365177	0.0514072	0.0352467	0.199668	2.21404
TG(64:2)	0.564167	0.950975	0.406054	0.385314	0.316153	0.372897	0.671954	0.394141	0.322565	0.609	0.717771	0.879184	-0.145806
TG(64:3)	0.388191	0.620387	0.297967	0.314995	0.263028	0.278954	0.489019	0.236585	0.269567	0.438364	0.685454	0.861146	-0.138138
TG(64:4)	0.339348	0.441857	0.184711	0.25771	0.142106	0.325393	0.550497	0.277347	0.188484	0.28708	0.53449	0.782422	0.254136
TG(64:5)	0.411778	0.92275	0.310063	0.298034	0.132807	0.596924	1.08888	0.401526	0.365343	0.232881	0.561423	0.798373	0.371811
TG(64:6)	0.627831	1.45652	0.593953	0.449536	0.187508	1.02806	1.85971	0.569083	0.728046	0.314287	0.508173	0.771632	0.440503
TG(64:7)	0.878013	1.31947	0.515562	0.631226	0.226369	1.35153	1.80042	0.890577	1.14181	0.497066	0.179014	0.455056	0.670064
TG(64:8)	0.659982	1.06183	0.540207	0.619582	0.195278	1.82542	2.35894	1.12476	1.47809	0.575775	0.0448346	0.211559	1.25882
TG(64:9)	0.879286	1.29785	0.696649	0.8275	0.22908	2.78777	3.24576	1.74365	2.30372	0.636714	0.0365945	0.19995	1.44725
TG(65:0)	0.155212	0.141835	0.0830328	0.109281	0.0931708	0.0788139	0.0908756	0.0758238	0.0850548	0.126489	0.175469	0.447519	-0.349964
TG(65:1)	0.185405	0.256827	0.124369	0.141686	0.107349	0.0667878	0.172023	0.125383	0.110858	0.220391	0.540355	0.785133	-0.229991
TG(65:10)	0.466359	0.493034	0.318175	0.343844	0.046318	1.06319	0.990141	0.539819	0.877958	0.299643	0.0423456	0.207749	1.17697
TG(65:11)	0.332037	0.423342	0.290975	0.381087	0.0825357	0.90317	1.06257	0.456097	0.804711	0.297446	0.0445473	0.210848	1.22268
TG(65:12)	0.149835	0.10089	0.0753141	0.119656	0.0505409	0.598149	0.499436	0.281024	0.604448	0.127176	0.0252824	0.171405	2.0883
TG(65:13)	0.0248326	0.0139419	0.0413976	0.0644145	0.00521981	0.0981072	0.160583	0.0628527	0.12065	0.0114784	0.0745556	0.280584	1.59855
TG(65:2)	0.27394	0.39605	0.208631	0.24516	0.140382	0.135897	0.22137	0.197102	0.16033	0.278071	0.306725	0.608324	-0.34865
TG(65:3)	0.258813	0.337814	0.154311	0.186364	0.129462	0.148993	0.261547	0.184041	0.138744	0.298547	0.89116	0.954929	-0.0479794
TG(65:4)	0.143896	0.175972	0.103364	0.152677	0.0942312	0.111835	0.148347	0.108307	0.0747363	0.178213	0.690117	0.862325	-0.108851
TG(65:5)	0.0862481	0.141741	0.0686679	0.0696978	0.0358339	0.0781087	0.16722	0.0544819	0.130988	0.0528555	0.584119	0.808562	0.266103
TG(65:6)	0.0270372	0.061383	0.0226652	0.0271879	0.00958557	0.0385311	0.108738	0.0338599	0.0443405	0.0131578	0.35824	0.662968	0.690537
TG(65:7)	0.110523	0.192602	0.0941257	0.1132	0.0378574	0.285495	0.341148	0.214754	0.269944	0.0643264	0.0564756	0.236111	1.10042
TG(65:8)	0.199363	0.306064	0.165049	0.174096	0.0585449	0.437265	0.54457	0.283877	0.250303	0.134769	0.117452	0.364413	0.870166
TG(65:9)	0.302619	0.509923	0.280114	0.281379	0.053651	0.684999	0.75994	0.46534	0.652739	0.276681	0.0386218	0.200431	0.99206
TG(66:0)	0.121421	0.064289	0.0453961	0.0722685	0.0756775	0.0623427	0.0944216	0.0590585	0.0596724	0.120306	0.853185	0.941677	0.0623801
TG(66:1)	0.160904	0.0973561	0.11225	0.104574	0.104517	0.10038	0.207801	0.104709	0.0830425	0.17661	0.516891	0.777621	0.214567
TG(66:10)	0.131034	0.288132	0.106197	0.108242	0.00993125	0.574031	0.689362	0.342262	0.354927	0.0946448	0.0495051	0.217833	1.6752
TG(66:11)	0.119118	0.170729	0.177154	0.112062	0.0172172	0.679531	0.781846	0.394135	0.516767	0.0903519	0.0344125	0.198985	2.04614
TG(66:12)	0.161853	0.259006	0.11592	0.192524	0	0.807914	0.884808	0.387941	0.632953	0.0363097	0.0568705	0.236111	1.9148
TG(66:13)	0.108595	0.232044	0.10209	0.129248	0	0.846484	0.817282	0.475346	0.601785	0.0717417	0.0310523	0.185712	2.29789
TG(66:14)	0.15792	0.233065	0.0881153	0.122408	0.00771627	0.823214	0.890011	0.372447	0.589635	0.0801497	0.0430011	0.207996	2.17724
TG(66:15)	0.0692052	0.0555431	0.062574	0.0798772	0.0113601	0.587705	0.645951	0.249273	0.465016	0.041708	0.0373995	0.200431	2.83646
TG(66:16)	0	0	0.0147693	0.046919	0.00634271	0.199828	0.249115	0.095159	0.177934	0	0.0391481	0.201055	3.40781
TG(66:2)	0.245301	0.490495	0.194821	0.18592	0.157076	0.172394	0.43113	0.21104	0.13591	0.236061	0.832155	0.932151	-0.102172
TG(66:3)	0.301034	0.493863	0.196519	0.20778	0.163211	0.213125	0.408158	0.216946	0.173086	0.313694	0.92171	0.959001	-0.0401547
TG(66:4)	0.221535	0.364244	0.142364	0.174208	0.121544	0.152703	0.239557	0.164483	0.142053	0.237547	0.729281	0.881227	-0.128961
TG(66:5)	0.170011	0.290091	0.124124	0.101898	0.0710982	0.123654	0.272234	0.138785	0.108936	0.133253	0.937402	0.966852	0.0369422
TG(66:6)	0.128181	0.24811	0.0980468	0.0893633	0.0492018	0.171696	0.328615	0.119208	0.106488	0.0763125	0.520022	0.777621	0.388517
TG(66:7)	0.0903759	0.348158	0.060404	0.0715744	0.0246684	0.23639	0.42528	0.125195	0.144187	0.0543834	0.393792	0.694424	0.727434
TG(66:8)	0.110213	0.353227	0.088548	0.0803028	0.0184982	0.383039	0.417655	0.102499	0.265652	0.0627884	0.244241	0.538377	0.920312
TG(66:9)	0.152968	0.273731	0.133888	0.0699889	0.00695292	0.392232	0.590471	0.328764	0.21559	0.0652047	0.10122	0.332304	1.32052
TG(67:0)	0.0497173	0.03299	0.0283037	0.0568081	0.05324	0.0293563	0.0382637	0.0340961	0.051012	0.0325953	0.330604	0.632906	-0.254388
TG(67:1)	0.0712749	0.0678609	0.0262373	0.0572539	0.0492553	0.0484279	0.0543956	0.037345	0.0391879	0.0911413	0.983093	0.988815	-0.00736577
TG(67:2)	0.0947299	0.0692808	0.0438214	0.0681683	0.0648508	0.0543096	0.0950959	0.0521221	0.0491679	0.0956952	0.936342	0.966405	0.0232584
TG(67:3)	0.123199	0.154811	0.0705415	0.097783	0.0557454	0.0706098	0.107196	0.0765847	0.0636006	0.121803	0.574317	0.8041	-0.191087
TG(67:4)	0.10846	0.105971	0.057412	0.0821265	0.0609775	0.0650505	0.0961846	0.0581816	0.0607746	0.125178	0.912417	0.957027	-0.0336903
TG(67:5)	0.0623358	0.0632186	0.0221817	0.0363891	0.0244791	0.0392933	0.0753912	0.0455619	0.0317095	0.0830045	0.356589	0.662911	0.398455
TG(67:6)	0.0398259	0.0140063	0.0178488	0.0216373	0.00897874	0.0349631	0.0738585	0.0334541	0.0302339	0	0.320492	0.622037	0.753914
TG(68:1)	0.0198267	0	0.0333038	0.0410229	0.0311666	0	0.0558872	0.0131165	0.0186092	0.0444963	0.916786	0.958006	0.076115
TG(68:2)	0.0791102	0.114443	0.0422271	0.0484412	0.0382179	0.0330175	0.10956	0.0510457	0.0204869	0.0559034	0.630964	0.836469	-0.255996
TG(68:3)	0.109836	0.112559	0.0744393	0.0716555	0.0592394	0.0654915	0.158088	0.0723185	0.0611566	0.115526	0.690337	0.862325	0.143864
TG(68:4)	0.114829	0.132163	0.0944411	0.100721	0.0651567	0.0841535	0.129773	0.0869118	0.0806598	0.136516	0.899963	0.957027	0.0301204
TG(68:5)	0.105647	0.186331	0.085557	0.0724884	0.0607009	0.0696218	0.149113	0.0907784	0.0697473	0.0824982	0.7253	0.880517	-0.145404
TG(68:6)	0.0604578	0.147189	0.0412212	0.0288318	0.0314669	0.0485285	0.103016	0.0517269	0.0313937	0.0544774	0.878318	0.950602	-0.0966037
TG(68:8)	0.00508074	0.0186754	0.0136502	0.00310572	0.00299346	0.0401897	0.0855653	0.0362187	0.011511	0	0.154276	0.419098	1.99554
TG(70:5)	0.0294692	0.0746097	0.0221655	0.0394518	0.0264097	0.0297534	0.0613481	0.0297908	0.0217625	0.039766	0.872951	0.94936	-0.0746321
TG(O-44:1)	0.201537	0.139816	0.128851	0.118326	0.10011	0.198105	0.167194	0.14435	0.1721	0.165232	0.152465	0.417888	0.298579
TG(O-45:1)	0.227208	0.186593	0.122451	0.146381	0.11974	0.106534	0.224785	0.105549	0.2356	0.247427	0.556745	0.794856	0.197196
TG(O-46:2)	0.258844	0.25456	0.0861521	0.0903522	0.108287	0.261122	0.243247	0.203437	0.21955	0.255984	0.126093	0.383195	0.568049
TG(O-47:2)	0.148306	0.139192	0.130346	0.123908	0.115675	0.186364	0.217078	0.109905	0.236825	0.157452	0.0887611	0.312276	0.465263
TG(O-48:0)	1.87439	1.75273	1.51803	2.05909	2.18026	2.65939	2.50124	1.82928	2.6701	2.56623	0.021434	0.167188	0.381628
TG(O-48:2)	0.909509	0.909035	0.724351	0.941603	0.930185	2.08938	1.86845	1.42357	2.38505	2.75587	0.00505449	0.101929	1.25307
TG(O-48:3)	0.123512	0.18904	0.154789	0.168123	0.106802	0.479912	0.467845	0.309514	0.469468	0.416634	0.000269932	0.0312467	1.52987
TG(O-49:0)	0.639998	0.670819	0.425736	0.662318	0.661304	0.620696	0.636913	0.456739	0.612685	0.630305	0.732251	0.881329	-0.0493155
TG(O-49:3)	0.0850389	0.160454	0.0543361	0.0595399	0.0963172	0.218822	0.193028	0.137699	0.269306	0.188562	0.00501333	0.101929	1.14455
TG(O-50:0)	2.92763	2.90928	2.20192	3.08153	2.90597	3.08067	2.66275	1.81637	2.66852	2.50672	0.347243	0.653398	-0.139335
TG(O-50:5)	0.110349	0.108712	0.12968	0.0987735	0.0880702	0.354574	0.21771	0.157896	0.226605	0.179673	0.0230938	0.170496	1.08536
TG(O-51:0)	0.527194	0.656213	0.47435	0.495272	0.50945	0.646244	0.404014	0.2735	0.389445	0.4868	0.232145	0.52522	-0.275265
TG(O-51:1)	1.75002	1.92475	1.29502	2.24578	2.41163	2.67734	2.62306	1.75169	2.89537	3.242	0.0552865	0.233655	0.454196
TG(O-51:2)	1.88991	2.27005	1.61222	2.32659	2.45123	4.20178	4.15909	2.92107	5.11858	5.64406	0.00579148	0.107837	1.06318
TG(O-51:3)	0.64198	0.671099	0.472847	0.602416	0.575133	1.08717	1.03943	0.682563	1.2207	1.24093	0.00768284	0.123486	0.830729
TG(O-51:4)	0.23002	0.22997	0.157953	0.218886	0.109149	0.37259	0.427608	0.313151	0.452153	0.265347	0.00396564	0.0980798	0.952635
TG(O-51:5)	0.0633196	0.0964827	0.0730669	0.122387	0.0439328	0.170176	0.219821	0.118606	0.224257	0.081295	0.0385308	0.200431	1.02823
TG(O-52:0)	1.44871	1.7149	1.18968	1.49748	1.44135	1.25349	1.08286	0.758677	1.03799	0.876552	0.00510929	0.101929	-0.54165
TG(O-52:1)	10.1406	10.1018	7.38769	10.8677	10.5	12.483	10.7364	7.39703	11.9538	11.3154	0.398235	0.698852	0.137185
TG(O-52:2)	17.1888	19.7504	14.3951	20.4555	21.4658	43.9378	41.3969	27.0679	47.536	51.5022	0.00339391	0.096978	1.18099
TG(O-52:3)	5.17362	5.87987	4.44894	6.44976	5.54852	12.326	12.2188	8.3267	14.5272	13.7859	0.00215203	0.0876882	1.1537
TG(O-52:4)	2.56722	2.9555	2.22845	2.90631	1.84687	5.47096	5.59463	3.47102	5.30813	3.84367	0.0045716	0.0999355	0.921752
TG(O-52:5)	2.28511	2.35959	1.88615	2.25855	1.59915	3.69612	3.75812	2.37478	3.66364	1.93328	0.0577356	0.238198	0.570365
TG(O-52:6)	0.722916	0.768531	0.659945	0.789687	0.563684	1.45624	1.43356	0.874998	1.54346	0.975374	0.0131815	0.152637	0.842281
TG(O-52:7)	0.0695996	0.104918	0.0536446	0.0722152	0.0567382	0.277987	0.222021	0.0926905	0.185272	0.0845105	0.0518844	0.224251	1.2721
TG(O-53:0)	0.13103	0.14327	0.100639	0.149282	0.129924	0.0942885	0.127549	0.0876849	0.113284	0.162185	0.409525	0.708773	-0.161196
TG(O-53:1)	0.851601	1.11314	0.612185	0.78605	0.837464	0.914519	0.921283	0.575656	0.942188	0.979098	0.81444	0.922095	0.0447403
TG(O-53:2)	1.69255	1.85144	1.26831	2.11564	2.25577	2.73908	2.93468	2.02736	3.47857	4.47707	0.0303459	0.183622	0.769636
TG(O-53:3)	1.12745	1.17818	0.867983	1.17743	1.17237	1.95675	2.04461	1.25947	2.10099	2.32991	0.00759307	0.123327	0.811191
TG(O-53:4)	0.882104	0.922555	0.740948	1.00787	0.596578	1.70689	1.68729	1.03532	1.71346	1.28065	0.0057767	0.107837	0.838993
TG(O-53:5)	0.790484	0.895435	0.753303	0.861176	0.625271	1.64599	1.68319	1.0648	1.57596	1.00746	0.0119785	0.15028	0.829753
TG(O-53:6)	0.443637	0.416628	0.448567	0.511919	0.394554	0.868404	0.934532	0.621117	0.869084	0.812813	0.00112411	0.0616307	0.89021
TG(O-53:7)	0.0604966	0.0366474	0.118474	0.0644399	0.0470254	0.230084	0.262365	0.12265	0.140703	0.100504	0.0249026	0.171405	1.38847
TG(O-54:0)	0.247631	0.299418	0.164591	0.255194	0.246449	0.216177	0.210175	0.15225	0.161772	0.167411	0.0498348	0.217833	-0.418493
TG(O-54:1)	1.29472	1.53476	1.07068	1.41633	1.41555	1.74586	1.58538	0.931678	1.42316	1.4523	0.62338	0.830635	0.0845532
TG(O-54:2)	4.185	4.41023	3.56577	4.32713	5.42964	6.34192	6.15017	4.13652	6.65888	8.32452	0.0411549	0.204845	0.528372
TG(O-54:3)	5.72484	5.86237	4.5608	6.72433	5.90641	11.3065	10.5055	7.12229	11.9816	13.2776	0.00586197	0.107837	0.913115
TG(O-54:4)	7.89491	8.15245	6.22807	8.05035	4.71473	15.9268	15.0493	9.97601	14.9139	9.95175	0.00604696	0.107837	0.909452
TG(O-54:5)	9.65286	10.9095	8.17096	9.77382	5.78004	18.9467	19.0997	12.0172	17.5287	9.82366	0.0217908	0.167188	0.805742
TG(O-54:6)	7.3628	8.18437	6.71063	7.85843	6.01536	11.743	12.3465	7.86585	11.9832	8.98024	0.0167232	0.158929	0.550518
TG(O-54:7)	1.75622	1.93137	1.48976	1.76064	1.45309	3.48481	3.54575	2.35102	3.48431	2.73669	0.00247128	0.0929877	0.894857
TG(O-54:8)	0.185244	0.245784	0.160256	0.118483	0.126368	0.433619	0.521023	0.299848	0.281458	0.184305	0.0378194	0.200431	1.04081
TG(O-55:1)	0.259758	0.210694	0.122365	0.166702	0.208195	0.161877	0.157157	0.12351	0.162688	0.214776	0.316975	0.618345	-0.238944
TG(O-55:2)	0.42315	0.591095	0.367101	0.367711	0.431452	0.462044	0.590511	0.342665	0.535623	0.6921	0.25702	0.556235	0.266521
TG(O-55:3)	0.888882	0.803698	0.609966	0.839038	0.8025	1.21992	0.761734	0.675475	1.23535	1.54269	0.140813	0.407644	0.462634
TG(O-55:4)	1.39161	1.49127	1.11504	1.42448	1.01658	2.49425	2.38554	1.58496	2.17307	1.87138	0.00487528	0.101929	0.706749
TG(O-55:5)	1.8425	2.09522	1.51147	1.81958	1.31719	3.04034	3.13136	1.98823	2.91012	1.89404	0.0275058	0.174656	0.594469
TG(O-55:6)	1.82798	2.05052	1.60835	2.21281	1.47977	3.27801	3.24945	2.05735	3.58845	2.54057	0.0127587	0.15028	0.680698
TG(O-55:7)	0.764859	0.86764	0.598761	0.886408	0.64703	1.52568	1.52027	0.967892	1.57465	1.28374	0.00285213	0.0929877	0.868243
TG(O-56:0)	0.0867777	0.125693	0.0786924	0.103214	0.0742806	0.0982946	0.0915743	0.0747307	0.0478878	0.0705936	0.221023	0.51037	-0.290884
TG(O-56:1)	0.493633	0.523464	0.328957	0.428484	0.369851	0.524886	0.470154	0.368166	0.365898	0.478516	0.800582	0.910316	0.0419254
TG(O-56:2)	0.80027	0.961469	0.652829	0.833965	0.922121	1.3974	1.28835	0.804733	1.13138	1.40077	0.0253275	0.171405	0.530121
TG(O-56:3)	2.37288	2.6378	1.95831	2.02298	1.73032	3.29698	3.02921	1.94048	2.86812	2.87051	0.0504058	0.218982	0.385361
TG(O-56:4)	6.86031	6.62763	5.32917	6.00468	3.821	11.5956	9.92153	7.17102	10.0342	7.316	0.0115064	0.15028	0.684665
TG(O-56:5)	13.0491	14.4202	10.4852	12.2701	7.26863	23.9063	22.0925	14.3076	20.0002	11.5222	0.0411265	0.204845	0.675552
TG(O-56:6)	19.6611	21.4416	16.205	19.6721	13.2005	38.0099	37.2122	23.6481	35.2597	22.8903	0.0125126	0.15028	0.800068
TG(O-56:7)	10.8496	12.3218	9.64572	11.5836	8.94963	20.023	20.9654	13.0861	20.0483	16.3592	0.00480811	0.101929	0.762133
TG(O-56:8)	2.42158	2.87945	2.02866	2.16823	1.70491	4.32262	4.31648	2.7981	3.94057	2.9317	0.0090879	0.131053	0.708728
TG(O-56:9)	0.354616	0.43493	0.275751	0.380823	0.1372	0.722582	0.841748	0.490947	0.533775	0.208388	0.091835	0.319268	0.821153
TG(O-57:0)	0.0218288	0.0321802	0.0149109	0.026757	0.0251609	0.0227889	0.0282116	0.0237606	0.0166682	0.00728459	0.366617	0.670248	-0.291747
TG(O-57:1)	0.0755588	0.115034	0.0653259	0.0734604	0.053539	0.0830682	0.0685065	0.0646347	0.0559478	0.119824	0.908574	0.957027	0.0337506
TG(O-57:2)	0.126643	0.185948	0.0847273	0.150537	0.115942	0.071083	0.124455	0.113032	0.108125	0.220628	0.865691	0.944192	-0.058714
TG(O-57:3)	0.237504	0.289968	0.189043	0.235374	0.203829	0.342528	0.304923	0.184461	0.276833	0.310604	0.145172	0.412709	0.296441
TG(O-57:4)	0.824641	0.914799	0.73385	0.639413	0.511291	1.2356	1.02996	0.716006	0.960673	0.865213	0.0678212	0.261241	0.407692
TG(O-57:5)	0.416738	1.49726	1.03117	1.37619	0.917691	2.23134	3.36579	2.09174	3.02268	1.5879	0.00808239	0.125971	1.23122
TG(O-57:6)	2.1619	2.44209	1.76576	2.16755	1.58343	3.96305	3.69137	2.27894	3.39647	2.5003	0.0221178	0.167188	0.645359
TG(O-57:7)	1.50908	1.63931	1.23612	1.47791	1.17723	2.51235	2.51635	1.49781	2.50733	2.04088	0.0122489	0.15028	0.653695
TG(O-57:8)	0.551267	0.644018	0.466174	0.558326	0.376508	0.981859	1.04982	0.718848	1.02117	0.638932	0.00884198	0.130374	0.764532
TG(O-57:9)	0.124807	0.171707	0.0997203	0.106984	0.0443834	0.201317	0.370117	0.181007	0.227663	0.0820266	0.09355	0.319391	0.955764
TG(O-58:0)	0.0565586	0.0623838	0.020885	0.0429351	0.0351108	0.0410677	0.0440213	0.0475035	0.0311592	0.0266905	0.538789	0.785133	-0.194138
TG(O-58:1)	0.240197	0.297524	0.21279	0.195199	0.15173	0.284708	0.286295	0.190527	0.200927	0.206131	0.670989	0.857776	0.0906238
TG(O-58:10)	1.46708	1.6742	1.17871	1.20243	0.485068	2.37991	2.51546	1.51077	1.8973	0.777992	0.14519	0.412709	0.596159
TG(O-58:11)	0.336659	0.456846	0.290651	0.359315	0.145223	0.525635	0.449286	0.295283	0.420195	0.1587	0.545036	0.788922	0.218981
TG(O-58:2)	0.482707	0.546185	0.326564	0.383069	0.314223	0.558367	0.542879	0.398323	0.381034	0.444588	0.376495	0.681045	0.179792
TG(O-58:3)	0.62829	0.724854	0.508663	0.585916	0.48721	0.847961	0.74186	0.567164	0.672476	0.672843	0.109964	0.350636	0.254976
TG(O-58:4)	2.11162	2.77917	1.71385	1.69663	1.05917	3.32205	2.97344	1.86872	2.54756	1.65616	0.194832	0.475296	0.401957
TG(O-58:5)	6.35238	6.18978	4.95723	5.1042	3.04214	9.29695	8.33821	6.04243	7.7738	5.12613	0.0550925	0.233538	0.51224
TG(O-58:6)	10.1254	10.883	7.75136	9.83958	6.14653	17.1578	16.2034	10.6709	14.637	9.93295	0.0280783	0.175032	0.616495
TG(O-58:7)	10.1382	11.0088	8.35412	10.4767	7.26611	20.5445	19.8961	12.6057	18.8897	13.706	0.00662177	0.116107	0.858191
TG(O-58:8)	6.43967	7.61798	5.60062	6.5017	4.08616	13.422	13.5109	8.48053	12.4757	9.28374	0.00406149	0.0980798	0.918582
TG(O-58:9)	3.41827	4.10981	2.62473	2.86607	1.37986	5.83077	6.20406	3.77117	5.07185	2.25734	0.0817737	0.296556	0.684148
TG(O-59:1)	0.0951675	0.0702935	0.0521572	0.0363831	0.0367081	0.0472608	0.0537841	0.0412361	0.0295966	0.0880117	0.689712	0.862325	-0.161681
TG(O-59:10)	0.199231	0.338128	0.178899	0.221132	0.0821384	0.504861	0.521601	0.274005	0.314104	0.14924	0.116302	0.36187	0.790792
TG(O-59:5)	0.459202	0.191081	0.31981	0.356546	0.175084	0.640463	0.538733	0.366542	0.477644	0.318303	0.0656606	0.256685	0.640928
TG(O-59:7)	0.726225	0.735781	0.59007	0.721131	0.525	1.35751	1.25217	0.804925	1.1378	0.74897	0.0263735	0.172433	0.684685
TG(O-59:8)	0.91752	1.03495	0.712585	0.724264	0.436944	1.57685	1.34276	0.896721	1.26791	0.813897	0.0487921	0.216963	0.624323
TG(O-59:9)	0.507112	0.621926	0.420908	0.467222	0.202274	0.938723	0.955058	0.536692	0.744274	0.324316	0.112628	0.356492	0.656772
TG(O-60:1)	0.0697215	0.0791854	0.057267	0.0495517	0.05633	0.0394926	0.0700376	0.0502754	0.0477978	0.0411574	0.134833	0.397245	-0.327044
TG(O-60:10)	3.99168	4.53593	3.08898	3.23635	1.23782	7.94303	7.79423	4.57298	5.83095	2.57299	0.07001	0.268053	0.835532
TG(O-60:11)	2.51698	2.55786	1.91956	1.99732	0.866991	3.89154	3.9705	2.48874	3.26808	1.26345	0.13471	0.397245	0.594127
TG(O-60:12)	0.657094	0.627439	0.4761	0.520544	0.304684	0.76398	0.829342	0.542444	0.716858	0.321991	0.32347	0.626241	0.295936
TG(O-60:2)	0.147549	0.10997	0.098152	0.0957454	0.0660072	0.154394	0.173994	0.119066	0.129024	0.108668	0.0965601	0.325354	0.405064
TG(O-60:3)	0.216623	0.298572	0.156702	0.183638	0.0943071	0.250583	0.260263	0.172311	0.180546	0.18982	0.609058	0.822921	0.149463
TG(O-60:4)	0.492782	0.466583	0.326496	0.384473	0.230947	0.625773	0.538572	0.448478	0.418121	0.325642	0.23031	0.52337	0.309726
TG(O-60:5)	1.11177	1.22408	0.920011	0.878778	0.498677	1.90808	1.72768	1.02446	1.15972	0.799359	0.153118	0.417888	0.514635
TG(O-60:6)	2.47262	2.43107	2.06803	1.85608	1.05981	3.71127	3.47335	2.29593	2.99469	1.71516	0.0971115	0.325746	0.521221
TG(O-60:7)	3.14194	2.83005	2.24627	2.71478	1.30943	4.81043	4.44359	3.19703	3.88649	2.72531	0.0267034	0.173124	0.638867
TG(O-60:8)	3.66508	3.79432	2.78468	2.98769	1.2953	6.98085	6.32338	4.27253	5.03233	2.54728	0.0537666	0.23045	0.792179
TG(O-60:9)	4.24489	4.41386	3.18165	3.49389	1.23252	8.26088	8.21599	5.13963	6.08576	2.51208	0.0646419	0.255011	0.866937
TG(O-61:10)	0.373783	0.47446	0.414549	0.287559	0.12982	0.663973	0.687034	0.311457	0.555004	0.202187	0.237257	0.531003	0.526193
TG(O-61:11)	0.178468	0.21402	0.129235	0.126312	0.041141	0.210566	0.322806	0.152953	0.2491	0.0552316	0.29972	0.601517	0.523509
TG(O-61:6)	0.180291	0.250545	0.137973	0.155017	0.0816186	0.358853	0.314136	0.165775	0.202976	0.0960863	0.27398	0.57337	0.498423
TG(O-61:8)	0.312343	0.291964	0.229114	0.251498	0.0999943	0.571679	0.506429	0.327874	0.411706	0.1811	0.0807811	0.294687	0.754343
TG(O-61:9)	0.623885	0.73714	0.416626	0.497717	0.184908	0.935677	0.953496	0.546199	0.627597	0.306185	0.275566	0.574592	0.453566
TG(O-62:10)	2.09348	2.4582	1.59101	1.63776	0.585913	4.23279	4.12285	2.66371	3.04309	1.12706	0.0776252	0.28992	0.860403
TG(O-62:11)	1.73333	2.05287	1.47347	1.5153	0.627673	3.59557	3.47629	2.12632	3.0163	1.17339	0.0586414	0.240457	0.854813
TG(O-62:12)	0.959281	1.04301	0.718483	0.885315	0.395713	1.77128	1.83867	1.22352	1.48672	0.783077	0.0302278	0.183622	0.827835
TG(O-62:13)	0.19544	0.233281	0.170725	0.111823	0.0959539	0.29988	0.307112	0.170554	0.374394	0.126674	0.122329	0.374512	0.663542
TG(O-62:3)	0.0582408	0.0449215	0.047266	0.0489111	0.0250023	0.0855726	0.0749059	0.0477221	0.0479033	0.0242816	0.393613	0.694424	0.321715
TG(O-62:4)	0.208591	0.243608	0.169977	0.133013	0.0523534	0.271725	0.27253	0.196593	0.132454	0.0896219	0.546372	0.789213	0.253883
TG(O-62:5)	0.527249	0.634947	0.370955	0.347813	0.135132	0.68822	0.682564	0.462618	0.349184	0.180829	0.606904	0.821559	0.229309
TG(O-62:6)	0.869177	1.06614	0.618216	0.576412	0.266485	1.37038	1.20755	0.754877	0.718448	0.392744	0.377255	0.681622	0.387839
TG(O-62:7)	1.02034	1.19049	0.847422	0.682278	0.307757	1.66206	1.55902	0.919693	0.94966	0.554283	0.254751	0.554415	0.479591
TG(O-62:8)	1.42279	1.59522	1.11091	0.915741	0.421532	2.26075	1.96878	1.41378	1.52388	0.7716	0.170907	0.443901	0.538384
TG(O-62:9)	1.64277	1.99957	1.3224	1.24759	0.44126	3.38312	2.93297	2.04283	2.23172	0.973533	0.0852349	0.306568	0.797458
TG(O-64:10)	0.199675	0.346888	0.154623	0.169	0.0331751	0.608056	0.499599	0.351034	0.390937	0.156503	0.0460564	0.213771	1.15104
TG(O-64:11)	0.173275	0.224566	0.155768	0.174912	0.0391341	0.516931	0.448277	0.288796	0.378773	0.106045	0.0504591	0.218982	1.17958
TG(O-64:12)	0.112094	0.0657445	0.0875756	0.0376656	0	0.250175	0.232645	0.162872	0.202532	0.0528107	0.0235476	0.171322	1.57188
TG(O-64:4)	0.0665845	0.0337247	0.0456674	0.0432267	0.0105673	0.0742305	0.0838719	0.0605019	0.0226933	0.0142699	0.523463	0.777621	0.35536
TG(O-64:5)	0.182061	0.181112	0.1076	0.105696	0.0398504	0.238393	0.238507	0.175946	0.101803	0.0271904	0.520558	0.777621	0.343191
TG(O-64:6)	0.341336	0.34878	0.270695	0.201348	0.0882962	0.447703	0.4337	0.285239	0.22343	0.0977274	0.578876	0.805339	0.250727
TG(O-64:7)	0.351441	0.403398	0.26421	0.25156	0.101452	0.54286	0.461694	0.320508	0.277695	0.160333	0.386786	0.68681	0.361761
TG(O-64:8)	0.279323	0.247165	0.208384	0.168685	0.0694138	0.495412	0.414392	0.269065	0.311828	0.129618	0.12091	0.37164	0.735807
TG(O-64:9)	0.308571	0.317511	0.193645	0.185714	0.0762145	0.595859	0.501875	0.311989	0.34173	0.117994	0.142609	0.408831	0.789371

## Sheet: Ether lipid subset analysis
	Group1_WT_sample_1	Group1_WT_sample_3	Group1_WT_sample_5	Group1_WT_sample_7	Group1_WT_sample_9	Group2_WT_GW_sample_2	Group2_WT_GW_sample_4	Group2_WT_GW_sample_6	Group2_WT_GW_sample_8	Group2_WT_GW_sample_10	P_Value	FDR	Log2_fold_change
	Wt DMSO	Wt DMSO	Wt DMSO	Wt DMSO	Wt DMSO	WT + GW3965	WT + GW3966	WT + GW3967	WT + GW3968	WT + GW3969
alkyl
LPE(O-16:0)	2.87658	2.63182	2.75392	2.97707	2.68714	2.72098	2.22122	2.44772	2.11255	1.72483	0.0282912	0.326437	-0.310825
LPE(O-16:2)	0.606772	0.431157	0.549586	0.139208	0.274978	0.50178	0.316807	0.103661	0.15636	0.14162	0.208012	0.832047	-0.714076
LPE(O-18:0)	4.01802	3.57133	4.34618	3.37499	3.34498	5.05763	3.79447	4.01799	4.20401	2.98279	0.49462	0.946957	0.104497
LPE(O-18:1)	3.1626	2.70967	3.58277	2.96558	2.85797	3.81177	2.54049	3.60607	3.07215	2.76619	0.727536	0.946957	0.0481091
LPE(O-20:0)	1.31271	1.33375	1.79887	1.39411	1.42887	1.74421	1.40922	1.24195	1.49127	1.18214	0.77258	0.965725	-0.0401567
LPE(O-22:0)	0.909809	1.45461	0.712847	1.22224	0.845649	1.03393	1.02291	0.463703	1.12983	0.752837	0.438671	0.946957	-0.224659
	12.8865	12.1323	13.7442	12.0732	11.4396	14.8703	11.3051	11.8811	12.1662	9.55041	0.616796	0.946957	-0.0591752
alkenyl
LPE'(O-14:1)	0.716906	1.19934	0.687055	0.642084	1.13505	0.520002	0.773784	0.725783	0.57081	0.520933	0.105379	0.658619	-0.493551
LPE'(O-15:1)	2.65054	2.51351	2.36719	2.26078	3.29147	1.58118	1.57197	2.04762	1.26989	1.85473	0.00347017	0.122597	-0.652158
LPE'(O-15:2)	1.68046	3.16439	2.69455	1.77043	1.49726	2.76377	2.87335	1.82689	2.28149	1.29855	0.916613	0.982915	0.0312912
LPE'(O-16:1)	261.368	269.781	279.3	214.649	267.904	181.763	140.879	178.676	137.875	162.273	0.000179587	0.0269381	-0.690011
LPE'(O-16:2)	1.48448	1.31569	1.50319	1.70269	1.70575	1.84622	1.17927	1.08327	1.41701	1.53566	0.429983	0.946957	-0.127107
LPE'(O-17:1)	15.9003	18.4557	17.4877	14.8566	18.7581	11.6085	9.51411	11.6132	8.57318	8.55414	0.000117554	0.0269381	-0.777249
LPE'(O-17:2)	0.739987	0.927527	1.21406	0.759328	1.4521	0.931482	0.497914	0.955003	0.608083	0.867193	0.180319	0.816751	-0.400037
LPE'(O-18:1)	190.828	214.848	217.057	157.435	167.006	180.826	138.558	154.807	123.821	117.866	0.0239177	0.298971	-0.403916
LPE'(O-18:2)	177.101	179.513	197.75	132.155	176.925	129.788	105.712	134.663	104.575	130.677	0.00541507	0.124963	-0.512178
LPE'(O-18:3)	0.827957	2.14074	2.18549	1.16093	1.57504	1.22703	0.62031	2.33493	0.534189	0.696758	0.28279	0.885278	-0.543568
LPE'(O-19:1)	2.2177	1.20189	4.33659	4.3792	2.74383	1.38044	1.38465	0.282053	0.49562	0.779926	0.0231915	0.298971	-1.7833
LPE'(O-19:2)	1.97817	1.88156	2.89662	1.37025	3.04739	2.03282	1.44874	1.44161	0.602293	1.44865	0.0682477	0.586946	-0.680063
LPE'(O-20:1)	12.1696	13.6997	14.7238	15.0291	13.1218	13.4854	12.7979	12.2396	13.1649	11.2778	0.117334	0.667036	-0.12667
LPE'(O-20:2)	3.9789	3.34296	3.79803	1.69035	2.67357	3.31138	2.58241	2.35813	1.58071	1.71769	0.173129	0.816751	-0.422828
LPE'(O-22:1)	2.98865	4.12896	3.85538	3.72481	3.08821	3.96859	4.21774	2.62091	3.36472	2.48192	0.600783	0.946957	-0.0948846
LPE'(O-22:2)	0.382559	0.443071	0.406023	0.329776	0.242627	0.228325	0.208213	0.280418	0.319	0.334377	0.0801722	0.632803	-0.396718
	677.013	718.557	752.263	553.915	666.167	537.262	424.819	507.955	401.053	444.184	0.00132085	0.0990635	-0.540673
alkyl
LPC(O-12:0)	0.147627	0.165376	0.168839	0.130846	0.114065	0.10769	0.111056	0.101948	0.116689	0.0583975	0.0138776	0.260206	-0.551764
LPC(O-13:0)	0.125438	0.112499	0.0941316	0.087427	0.0547946	0.0600199	0.0598158	0.0637403	0.0474519	0.0369135	0.022899	0.298971	-0.823853
LPC(O-14:0)	3.51201	3.18431	3.1844	2.58704	2.4488	2.76697	2.14357	2.20292	2.01854	1.87117	0.0157874	0.263123	-0.438996
LPC(O-15:0)	5.29344	5.15492	5.06565	4.04017	3.67338	4.2922	3.45008	3.42515	2.98731	2.42142	0.0184327	0.291042	-0.486728
LPC(O-16:0)	155.445	141.115	147.905	104.546	91.9224	127.633	93.9608	100.245	79.9282	62.6568	0.067031	0.586946	-0.464733
LPC(O-16:1)	4.24305	4.00741	4.39472	2.82674	2.70012	3.93291	2.9933	3.47172	2.45788	2.0822	0.225284	0.842514	-0.282732
LPC(O-16:2)	0.0392951	0.0376202	0.0539038	0.038833	0.0218703	0.028453	0.0202763	0.0358333	0.0254689	0.0085829	0.0651583	0.586946	-0.691234
LPC(O-17:0)	3.6813	3.48755	3.72184	2.72355	2.74048	3.25937	2.41416	2.35084	2.16317	1.6	0.0313787	0.3362	-0.472444
LPC(O-17:1)	3.358	3.38104	3.52727	2.31424	2.2194	2.93907	2.29922	2.47932	1.89823	1.64888	0.0893401	0.653708	-0.393781
LPC(O-18:0)	30.0383	29.4457	30.1729	22.588	19.6382	27.6271	20.9158	22.4272	17.1926	13.972	0.100437	0.6578	-0.368787
LPC(O-18:1)	144.548	138.531	151.22	91.4521	86.2089	128.287	94.3873	112.316	79.0248	66.1453	0.178694	0.816751	-0.349921
LPC(O-18:2)	0.993636	0.991506	1.1353	0.932242	0.54207	1.22463	0.667434	0.79126	0.557806	0.429697	0.309101	0.914011	-0.323882
LPC(O-19:0)	0.164112	0.169516	0.19821	0.200068	0.152405	0.165911	0.151932	0.16274	0.121103	0.0995407	0.0543948	0.543948	-0.334673
LPC(O-19:1)	1.16627	1.07455	1.24349	0.819224	0.765803	1.00325	0.788914	1.02557	0.685138	0.604954	0.167617	0.816751	-0.303422
LPC(O-19:2)	0.029141	0.0499646	0.0695384	0.0395942	0.0320222	0.0599726	0.025715	0.0428266	0.0240741	0.0213886	0.397709	0.946957	-0.340314
LPC(O-20:0)	3.64531	3.68377	3.91457	3.29888	3.02549	3.29115	2.99761	2.48349	2.79062	1.86156	0.0252678	0.303213	-0.388091
LPC(O-20:1)	1.27069	0.990434	1.34537	0.764774	0.640419	1.16171	0.786147	0.958626	0.69108	0.544841	0.348964	0.946957	-0.274828
LPC(O-20:2)	0.438743	0.401403	0.48284	0.265316	0.230354	0.40492	0.292746	0.33409	0.261073	0.114535	0.267166	0.885278	-0.369877
LPC(O-20:3)	0.0987666	0.0693763	0.119962	0.082373	0.0726444	0.0656245	0.069015	0.066167	0.0406016	0.0336545	0.0237811	0.298971	-0.687945
LPC(O-21:0)	0.45311	0.445887	0.631946	0.372643	0.265721	0.147893	0.389856	0.289949	0.481557	0.4115	0.312863	0.914011	-0.334193
LPC(O-22:0)	6.75505	7.35138	6.96768	6.77891	5.41143	6.89295	6.19082	4.65414	5.71194	3.95822	0.103055	0.6578	-0.27938
LPC(O-22:1)	0.428684	0.379639	0.498298	0.340469	0.257432	0.374203	0.31636	0.287613	0.267091	0.166858	0.101235	0.6578	-0.431561
LPC(O-22:2)	0.137161	0.206491	0.143738	0.0997623	0.0898665	0.134096	0.109128	0.107972	0.0820523	0.082001	0.207707	0.832047	-0.393925
LPC(O-23:0)	0.863133	0.852375	0.685877	0.893663	0.612077	0.710041	0.598523	0.594687	0.591368	0.519187	0.0296301	0.329223	-0.374521
LPC(O-24:0)	2.22802	2.07375	2.15792	2.41732	1.87025	2.19544	2.01086	1.74664	1.95003	1.42007	0.117764	0.667036	-0.205097
LPC(O-24:1)	0.7644	0.822125	0.838738	0.64934	0.450232	0.88436	0.773892	0.514436	0.633208	0.375519	0.569078	0.946957	-0.147887
LPC(O-26:1)	0.267531	0.205948	0.181114	0.339118	0.152246	0.251274	0.177542	0.191795	0.121507	0.0904271	0.189905	0.825673	-0.460953
	370.135	348.391	370.123	251.629	226.313	319.901	239.102	263.372	202.871	163.236	0.101494	0.6578	-0.398509
alkenyl
LPC'(O-12:1)	0.017574	0.0429694	0.0364068	0.0352601	0.0521478	0.023048	0.0491018	0.0242235	0.0268977	0.0234169	0.34864	0.946957	-0.329761
LPC'(O-14:1)	0.222979	0.390274	0.272328	0.236001	0.409976	0.260702	0.177899	0.2877	0.253463	0.218906	0.179601	0.816751	-0.353565
LPC'(O-15:1)	1.15363	1.22535	1.15297	1.17272	1.22873	1.07096	0.913344	0.892391	0.980347	0.883264	0.00101107	0.0990635	-0.323879
LPC'(O-16:0)	2.87037	0.450404	4.14928	0.341192	0.22379	0.445771	0.45491	0.284014	0.268573	0.104366	0.182408	0.816751	-2.36695
LPC'(O-16:1)	14.3396	14.5267	15.0905	10.2924	11.5892	10.0782	8.15253	8.50849	7.14789	6.98594	0.00311284	0.122597	-0.687779
LPC'(O-16:2)	0.163337	0.13542	0.161223	0.161864	0.132968	0.15415	0.0911144	0.104256	0.156563	0.0732841	0.108608	0.664945	-0.381639
LPC'(O-17:1)	1.14073	1.24059	1.27124	1.14231	1.01501	1.02727	0.991419	0.823389	0.873471	0.902864	0.00387595	0.122597	-0.331111
LPC'(O-17:2)	0.113341	0.0932102	0.0635332	0.113752	0.123795	0.0581455	0.0755037	0.059859	0.0623961	0.0476536	0.0152169	0.263123	-0.74181
LPC'(O-18:1)	5.20729	6.29606	6.09157	5.18678	5.28871	5.1198	4.84249	4.42487	4.28229	4.01123	0.00894643	0.191709	-0.307586
LPC'(O-18:2)	1.73309	1.76747	1.81582	1.28034	1.54729	1.24644	1.11741	1.19856	1.01145	1.04992	0.00416904	0.122597	-0.534199
LPC'(O-19:1)	0.076165	0.0771658	0.0905007	0.0692164	0.0746704	0.0993587	0.056858	0.0738731	0.0729142	0.0582347	0.554183	0.946957	-0.102056
LPC'(O-19:2)	0.0496158	0.0207193	0.0503306	0.0295929	0.0274474	0.0362525	0.037646	0.056575	0.025794	0.024438	0.944629	0.990869	0.024148
LPC'(O-20:1)	1.08832	1.24572	1.34457	1.15983	1.27811	1.06963	1.00168	0.849226	0.923482	0.800636	0.00224128	0.122597	-0.397147
LPC'(O-20:2)	0.0301899	0.0509833	0.0923534	0.0511585	0.068543	0.0297978	0.0298647	0.070652	0.0207752	0.0863744	0.522721	0.946957	-0.304314
LPC'(O-22:1)	0.792013	0.935611	0.681158	0.742669	0.63155	0.418536	0.593534	0.498488	0.454633	0.524012	0.00449521	0.122597	-0.603847
	28.9982	28.4986	32.3638	22.0151	23.6919	21.1381	18.5853	18.1566	16.5609	15.7945	0.00529344	0.124963	-0.587248
PC(O-26:0)	0.12972	0.211502	0.20026	0.126514	0.164728	0.161225	0.169618	0.117113	0.14441	0.117362	0.272967	0.885278	-0.230572
PC(O-27:0)	0.153613	0.191647	0.10982	0.123236	0.267033	0.13979	0.139274	0.170773	0.122574	0.103864	0.31381	0.914011	-0.321937
PC(O-28:0)	7.82828	7.6108	9.25281	9.85497	12.3645	8.79034	8.24233	7.98479	8.20981	8.35187	0.283289	0.885278	-0.174077
PC(O-28:1)	0.396557	0.322825	0.354512	0.640836	0.143732	0.626038	0.39646	0.279106	0.504399	0.48125	0.41216	0.946957	0.299507
PC(O-28:2)	0.0525723	0.0548148	0.096814	0.0402428	0.0351119	0.0481078	0.0592048	0.0529812	0.0442354	0.0198481	0.418134	0.946957	-0.31721
PC(O-29:0)	8.32761	8.14953	7.27795	7.73638	9.87856	7.62302	7.48348	6.71952	7.78229	9.25358	0.430012	0.946957	-0.0902299
PC(O-29:1)	0.355614	0.637221	0.710213	0.694516	0.788329	0.744157	0.580216	0.670757	0.64714	0.725698	0.667166	0.946957	0.0801806
PC(O-30:0)	111.224	84.7805	98.139	87.0081	100.298	84.7773	77.3677	84.5049	86.1179	107.976	0.282863	0.885278	-0.127445
PC(O-30:1)	12.1722	11.8835	11.1567	11.0826	12.5428	11.065	10.4581	9.87141	11.0934	14.4251	0.666885	0.946957	-0.0479848
PC(O-30:2)	1.50376	1.56295	2.01122	1.66212	1.29738	2.0395	1.7283	2.02429	1.38059	1.1162	0.822411	0.981095	0.0444429
PC(O-30:4)	0.144165	0.141437	0.25195	0.129279	0.08514	0.194213	0.135927	0.0963549	0.0942476	0.041008	0.339746	0.946957	-0.420748
PC(O-31:0)	51.1215	54.0842	48.0624	38.3452	37.5241	43.7966	41.1264	35.4975	37.8592	43.4989	0.194841	0.82837	-0.18344
PC(O-31:1)	20.3043	19.1987	18.714	19.8563	23.1314	18.6731	17.0494	16.6739	18.3259	25.0147	0.543935	0.946957	-0.0801278
PC(O-32:0)	467.254	462.664	426.215	309.617	261.867	444.477	396.194	383.413	331.604	337.836	0.889166	0.982915	-0.0257447
PC(O-32:1)	237.967	269.532	227.559	207.951	236.681	234.767	218.583	181.255	222.191	314.809	0.948978	0.991963	-0.00992154
PC(O-32:2)	13.2199	14.4555	13.5744	12.3159	16.7386	12.6311	12.2415	11.6193	14.1047	19.4202	0.972518	0.993713	-0.0059118
PC(O-32:3)	0.397321	0.446317	0.460176	0.490442	0.667792	0.339826	0.476048	0.459977	0.398167	0.55621	0.456266	0.946957	-0.142668
PC(O-32:4)	3.08954	3.21004	3.34803	3.04222	2.19966	3.3391	3.7368	3.34383	2.92871	1.52339	0.993772	0.999394	-0.00171216
PC(O-32:5)	0.201433	0.120634	0.189064	0.136308	0.131831	0.166827	0.0860652	0.0322728	0.128883	0.0630446	0.0744143	0.620119	-0.707854
PC(O-33:0)	25.7978	25.1606	24.8153	21.8584	21.6664	23.6243	22.2525	20.2061	20.6998	22.9132	0.118132	0.667036	-0.121066
PC(O-33:1)	56.3583	60.2171	49.3908	49.4529	56.4345	47.6373	50.5755	40.9969	51.3257	73.5022	0.800816	0.974145	-0.0420865
PC(O-33:2)	8.28067	8.10009	9.72919	8.21504	10.8331	9.21947	9.06819	7.88719	9.16431	12.8489	0.563452	0.946957	0.0936913
PC(O-33:6)	0.127508	0.130895	0.182761	0.140483	0.12402	0.235086	0.187762	0.118392	0.134501	0.0887725	0.692935	0.946957	0.115554
PC(O-34:0)	108.707	97.1484	111.861	98.2756	96.5546	94.9849	89.7791	90.9046	84.815	74.9966	0.0113648	0.227297	-0.235076
PC(O-34:1)	1201.79	1220.52	1133.57	1127.92	1223.83	1114.39	1126.76	1018.77	1148.51	1587.84	0.86962	0.982915	0.0214859
PC(O-34:2)	162.045	168.696	143.692	150.141	155.845	133.343	132.49	115.585	150.099	212.11	0.69035	0.946957	-0.0696697
PC(O-34:3)	21.4641	27.5635	27.2627	14.8105	15.0749	23.739	21.327	13.5434	21.5289	17.708	0.631093	0.946957	-0.117864
PC(O-34:4)	46.3408	50.5562	44.5398	36.7468	23.8618	42.3391	42.5847	36.3976	35.5483	27.5746	0.540419	0.946957	-0.131494
PC(O-34:5)	2.62812	2.48822	2.00894	4.95176	4.42152	2.17456	4.13541	2.18767	1.96006	1.53189	0.257106	0.885278	-0.460558
PC(O-34:6)	0.550636	0.683831	0.783766	0.782971	0.706893	0.701122	0.711	0.612756	0.653962	0.441592	0.267238	0.885278	-0.168943
PC(O-35:0)	2.50712	2.38074	2.64294	2.22126	2.69607	2.21586	2.00365	2.16045	1.94037	2.4289	0.0237776	0.298971	-0.211696
PC(O-35:1)	31.3452	30.8721	30.108	30.077	39.6408	28.3661	26.9004	25.5705	30.1704	42.6591	0.654897	0.946957	-0.0765749
PC(O-35:2)	20.4804	23.112	19.1693	22.1011	26.5829	19.0641	18.7048	15.6902	22.0596	32.7326	0.84946	0.981095	-0.0419566
PC(O-35:3)	10.6028	12.7011	8.76656	7.32087	5.93792	8.87848	9.36155	6.28789	7.21499	7.44741	0.389975	0.946957	-0.209945
PC(O-35:4)	49.2081	59.8791	51.3918	35.3155	23.3869	53.135	53.7273	36.7136	38.4174	28.5906	0.837805	0.981095	-0.0577302
PC(O-35:5)	3.95858	3.76326	3.42485	3.48022	3.17869	2.94622	3.53332	2.9383	1.43116	2.9155	0.0822644	0.632803	-0.371379
PC(O-36:0)	3.68948	3.10269	5.02017	3.68282	4.27701	4.66955	3.8764	4.29501	3.38913	2.20645	0.63301	0.946957	-0.100903
PC(O-36:1)	86.0271	79.0892	83.4191	87.4297	102.849	82.6399	77.6892	72.5844	85.2962	101.414	0.561769	0.946957	-0.0645137
PC(O-36:2)	390.545	385.264	368.887	399.724	464.907	366.86	360.539	321.103	419.553	564.089	0.923913	0.982915	0.0162903
PC(O-36:5)	141.843	128.614	130.415	116.684	89.3682	114.515	116.089	109.871	102.112	95.9739	0.214359	0.835166	-0.172407
PC(O-36:6)	13.9359	21.2004	14.283	13.3347	12.5167	12.3569	15.4928	11.4604	12.3844	13.8032	0.301702	0.914011	-0.200644
PC(O-37:0)	0.434944	0.340499	0.471424	0.532969	0.479372	0.530419	0.424355	0.449951	0.395596	0.282755	0.513668	0.946957	-0.117102
PC(O-37:1)	2.9941	2.77711	3.1191	3.1449	4.34042	3.2308	2.74352	2.70764	3.20759	3.56821	0.58401	0.946957	-0.0832191
PC(O-37:2)	10.928	11.0754	10.4163	11.8509	14.9372	10.3834	9.84085	9.52812	11.4404	14.7732	0.617941	0.946957	-0.0812374
PC(O-37:3)	27.0973	26.5841	25.3322	23.8849	22.7771	23.4369	23.4539	20.381	23.0587	24.7872	0.0880744	0.653708	-0.126595
PC(O-37:4)	61.0149	63.9675	54.2797	46.346	30.9531	53.2544	52.8784	44.6451	43.6207	39.1018	0.508495	0.946957	-0.135878
PC(O-37:5)	48.324	56.1054	45.3369	36.7772	26.2369	42.5352	44.9182	35.1913	36.9352	35.5469	0.547504	0.946957	-0.124953
PC(O-37:6)	13.2638	14.1246	11.7919	9.96922	9.91649	10.4909	10.5598	9.6667	10.7464	12.0359	0.280685	0.885278	-0.142797
PC(O-38:0)	2.50385	2.19633	2.93926	1.81287	1.55114	3.09622	2.60068	2.97725	1.80399	1.11156	0.802046	0.974145	0.0748873
PC(O-38:1)	23.6127	20.5458	26.859	21.9244	23.7195	29.4147	23.5448	25.506	22.5325	19.7292	0.686316	0.946957	0.0494235
PC(O-38:2)	34.2955	30.0571	32.5921	32.0816	34.8318	34.6297	31.5144	27.7182	31.8115	35.2356	0.721263	0.946957	-0.0261984
PC(O-38:3)	187.382	174.516	184.749	160.615	137.134	179.455	166.491	161.788	152.967	142.865	0.486063	0.946957	-0.0715032
PC(O-38:4)	911.403	893.783	867.836	681.553	462.396	856.619	826.849	751.643	699.655	569.572	0.828282	0.981095	-0.0432125
PC(O-38:5)	1701.86	1850.21	1598.43	1155.69	707.104	1512.05	1483.35	1313.09	1168.57	967.849	0.642497	0.946957	-0.121932
PC(O-38:7)	22.2435	20.7399	21.743	19.5423	17.3909	18.5969	18.9535	19.1751	18.074	20.3458	0.22271	0.842514	-0.0955422
PC(O-38:8)	0.266428	0.344679	0.335638	0.214611	0.145368	0.413374	0.235222	0.378921	0.148916	0.207842	0.813029	0.979553	0.0831761
PC(O-39:0)	0.202608	0.207081	0.247433	0.148232	0.116958	0.335804	0.228787	0.253298	0.143137	0.0921606	0.608501	0.946957	0.191434
PC(O-39:1)	0.719939	0.538753	0.910074	0.747882	0.748406	0.995695	0.495662	0.953426	0.453817	0.584738	0.788957	0.974145	-0.073364
PC(O-39:2)	1.85963	1.72102	2.11361	1.9887	2.33833	2.15581	1.66555	2.28993	1.91695	1.92876	0.934285	0.983458	-0.0092852
PC(O-39:3)	3.44727	4.23745	5.06866	5.21581	2.66297	2.97092	2.72693	5.06124	2.73327	3.01355	0.244749	0.874105	-0.321912
PC(O-39:4)	24.2553	22.3504	23.3912	19.3392	15.2543	22.3184	22.6608	20.3427	18.6677	16.7719	0.710591	0.946957	-0.0538059
PC(O-39:5)	33.8151	35.5098	32.3159	26.4773	19.0326	32.3591	33.0553	27.3589	25.7107	23.1873	0.767773	0.963732	-0.0547469
PC(O-39:6)	9.52203	11.4374	8.19608	6.24782	5.61565	8.68735	8.38157	7.20004	8.20627	6.45275	0.729157	0.946957	-0.0754841
PC(O-39:7)	7.16578	9.95694	6.89374	5.66401	5.4439	6.27885	6.51143	5.49663	5.3945	7.10056	0.360542	0.946957	-0.190387
PC(O-40:0)	2.13784	1.95791	2.68499	1.23587	0.710206	2.88472	2.46174	2.72748	1.39773	0.529457	0.666564	0.946957	0.196635
PC(O-40:1)	14.0753	12.0089	17.1414	10.0476	7.91134	18.3639	14.8432	17.1573	10.6883	7.08701	0.61276	0.946957	0.155329
PC(O-40:2)	22.4097	20.3385	27.204	19.0557	17.5263	26.5749	22.6384	24.7076	19.5495	15.699	0.841803	0.981095	0.0352519
PC(O-40:3)	41.1854	37.646	52.4489	37.1722	35.0598	47.2139	42.0057	45.9349	35.7163	28.2551	0.856245	0.981095	-0.0314351
PC(O-40:4)	122.015	113.802	170.295	93.3315	87.4209	118.523	149.864	117.13	125.965	72.1068	0.973839	0.993713	-0.008075
PC(O-40:5)	307.492	306.833	308.128	240.077	163.689	298.186	287.905	278.121	243.505	193.237	0.887199	0.982915	-0.0277491
PC(O-40:6)	440.668	476.327	413.684	345.331	262.407	403.456	413.237	369.997	355.38	347.481	0.817446	0.980935	-0.0368355
PC(O-40:8)	3.50539	5.68238	5.17807	3.31083	2.55447	5.14907	3.05442	4.01266	3.43721	4.09224	0.892429	0.982915	-0.0350464
PC(O-41:0)	0.0680624	0.0927139	0.149552	0.0687875	0.0339785	0.134269	0.112317	0.132556	0.0735763	0.0185885	0.69942	0.946957	0.190195
PC(O-41:1)	0.590153	0.56054	0.710491	0.352456	0.295361	0.798629	0.658914	0.655772	0.420722	0.240864	0.68438	0.946957	0.145323
PC(O-41:2)	0.99209	0.89776	1.2332	0.834583	0.806581	1.35811	1.15567	1.15349	0.857258	0.55291	0.708947	0.946957	0.0918625
PC(O-41:3)	0.434393	0.484041	0.579432	0.38979	0.46719	0.802013	0.694271	0.5581	0.337476	0.414026	0.36877	0.946957	0.252824
PC(O-41:4)	1.39889	2.44375	3.09925	2.35237	1.82406	2.86781	2.68071	2.79469	1.9334	1.474	0.759559	0.961607	0.0797968
PC(O-41:5)	3.55911	3.03734	4.01152	3.34887	2.48002	4.07347	3.49937	3.69474	3.04217	2.21411	0.967205	0.993704	0.00761602
PC(O-41:6)	5.36207	5.18847	5.26802	4.23114	3.41884	4.93865	5.17156	4.43438	4.26098	3.9745	0.762875	0.961607	-0.0429559
PC(O-41:7)	3.28254	3.73302	3.41655	2.59634	2.29814	3.38796	3.29663	3.13996	2.51267	3.07072	0.959435	0.993026	0.00763724
PC(O-42:0)	0.350627	0.404976	0.550302	0.234691	0.14635	0.509226	0.51928	0.552326	0.282858	0.123611	0.596274	0.946957	0.236397
PC(O-42:1)	4.15784	3.77875	5.27232	2.50363	1.60121	5.53832	4.88624	5.41391	2.75249	1.36912	0.62723	0.946957	0.205199
PC(O-42:2)	8.37504	7.8071	10.8742	5.49522	3.86869	11.2359	9.43131	10.8563	6.21076	3.16886	0.659026	0.946957	0.16747
PC(O-42:3)	5.91742	5.41568	8.42809	5.69369	5.02166	8.32895	6.93211	8.25242	5.71169	4.05436	0.594644	0.946957	0.126936
PC(O-42:4)	12.7696	11.6033	18.08	11.6274	10.3395	15.4683	14.1041	15.9971	11.6438	8.44891	0.901371	0.982915	0.0275591
PC(O-42:6)	30.4285	30.193	33.132	27.6511	20.5348	30.955	30.4502	29.8371	26.9293	22.4803	0.925543	0.982915	-0.0131461
PC(O-42:7)	20.3539	18.1979	19.2962	16.5249	14.4979	19.8639	18.3459	17.6623	17.4006	16.8144	0.840946	0.981095	0.0196111
PC(O-42:8)	2.29859	2.49274	2.38908	1.61618	0.896521	2.02549	2.3008	1.95505	1.7524	1.28034	0.833962	0.981095	-0.0575465
PC(O-43:1)	0.0775084	0.0935966	0.131774	0.0663021	0.0463054	0.121355	0.105405	0.130735	0.0663173	0.0342136	0.722845	0.946957	0.140628
PC(O-43:2)	0.122579	0.0970861	0.171984	0.0590677	0.0967209	0.144048	0.119608	0.129814	0.115467	0.0495804	0.930883	0.983327	0.0289074
PC(O-43:3)	0.101009	0.159971	0.199021	0.172233	0.162062	0.245867	0.176917	0.250772	0.134283	0.117456	0.441165	0.946957	0.220237
PC(O-44:0)	0.0137729		0.0414888	0.0250101	0.0212142	0.0457717	0.054658	0.0502159	0.0212456	0.00408823	0.417305	0.946957	0.472198
PC(O-44:1)	0.25757	0.321678	0.361154	0.195996	0.141602	0.418786	0.404139	0.435637	0.235618	0.106551	0.423968	0.946957	0.324843
PC(O-44:2)	0.508471	0.530861	0.714056	0.407239	0.301491	0.712617	0.664821	0.711954	0.458536	0.228471	0.605913	0.946957	0.173315
PC(O-44:4)	2.18562	2.06874	2.65502	2.00348	1.74606	2.63116	2.26428	2.53021	2.16666	1.39263	0.812196	0.979553	0.0434657
PC(O-44:6)	2.983	2.95175	4.25434	3.34014	2.03263	4.44796	4.23035	4.35726	3.25762	1.53709	0.512217	0.946957	0.196315
PC(O-44:8)	0.650958	0.857461	0.936822	0.60778	0.321049	0.946974	0.643511	1.05475	0.766973	0.269516	0.733228	0.94814	0.125892
PC(O-45:4)	0.0329602	0.0377693	0.0234681	0.0395099	0.0542054	0.0275967	0.0379227	0.0554942	0.032358	0.0106423	0.604963	0.946957	-0.196246
PC(O-45:8)	0.126023	0.0662409	0.15138	0.115497	0.0787586	0.136252	0.0751386	0.100649	0.0802423	0.0774817	0.50349	0.946957	-0.195402
PC(O-46:1)	0.0232864	0.0281469	0.0368909	0.0254009	0.016451	0.0656061	0.0333706	0.045375	0.0191326	0.0128694	0.399396	0.946957	0.438007
PC(O-46:2)	0.0702147	0.0794094	0.113342	0.027928	0.0361741	0.075031	0.0952346	0.0990829	0.0457316	0.0608633	0.61322	0.946957	0.200924
PC(O-46:3)	0.0176469	0.0513525	0.0423752	0.0318774	0.0468009	0.0494615	0.0904673	0.0817039	0.0636184	0.0164732	0.174983	0.816751	0.66683
PC(O-46:4)	0.191647	0.197971	0.237683	0.187352	0.201941	0.260798	0.200608	0.23813	0.227559	0.12454	0.791571	0.974145	0.0488904
PC(O-46:6)	0.781092	0.849525	1.10129	0.94125	0.633532	1.01957	1.01977	1.00231	0.851165	0.489998	0.908663	0.982915	0.025278
PC(O-46:8)	0.272137	0.338277	0.525198	0.425556	0.239866	0.526401	0.676527	0.527184	0.397688	0.157102	0.373791	0.946957	0.343307
PC(O-48:6)	0.0413671	0.0288072	0.0689278	0.0483228	0.0595984	0.0500523	0.0392141	0.06066	0.0493658	0.0217361	0.602272	0.946957	-0.160416
	7514.97	7683.51	7223.44	6061.09	5298.67	6961.24	6809.31	6173.21	6171.03	6500.19	0.653501	0.946957	-0.0507065
PC'(O-28:1)	0.0879659	0.0174186	0.075231	0.143778	0.163257	0.0929462	0.0906555	0.0477354	0.0828044	0.0918769	0.57688	0.946957	-0.264302
PC'(O-30:1)	4.03171	2.69323	2.92026	2.86455	4.81595	3.25492	2.87428	2.84585	2.73124	3.85589	0.473566	0.946957	-0.154869
PC'(O-30:3)	0.0996817	0.151346	0.258783	0.159777	0.0871735	0.15145	0.206538	0.156476	0.0848428	0.0474788	0.609668	0.946957	-0.226551
PC'(O-31:1)	2.97678	3.55186	2.73982	2.54078	2.7667	2.80754	3.00668	2.37896	2.2112	3.29908	0.528484	0.946957	-0.0890487
PC'(O-31:2)	2.24263	2.38554	2.34122	1.8958	1.78593	2.19516	2.23015	2.26346	1.72662	1.23321	0.421353	0.946957	-0.142614
PC'(O-32:1)	31.3445	41.1806	29.6163	21.1304	23.0972	26.8806	28.0937	18.9677	21.1641	23.3244	0.206915	0.832047	-0.305569
PC'(O-32:2)	34.2243	30.7531	38.0719	20.8755	19.7635	29.5441	29.3252	27.3576	22.3127	19.8011	0.484408	0.946957	-0.162964
PC'(O-32:3)	5.64586	3.2361	3.12919	2.79809	1.73229	2.38516	2.09956	1.91281	0.921667	1.29394	0.0681728	0.586946	-0.941482
PC'(O-34:2)	26.3586	28.7398	23.7959	22.0118	27.1806	19.0889	20.8877	17.0956	19.1931	31.1477	0.187483	0.825673	-0.253952
PC'(O-34:3)	5.85972	6.19189	4.86119	2.66713	3.35689	4.01075	3.85598	2.91185	3.82385	5.28035	0.465368	0.946957	-0.206146
PC'(O-35:3)	1.29162	0.658589	0.893995	1.01974	0.842931	0.71962	0.681689	0.660971	0.804664	1.46994	0.701373	0.946957	-0.118111
PC'(O-35:4)	1.7332	5.02467	3.27683	0.6391	1.4267	1.84075	3.30571	0.916225	1.83058	1.31207	0.534151	0.946957	-0.394525
PC'(O-36:3)	347.572	355.984	312.089	285.137	249.792	288.428	278.627	244.282	265.294	286.578	0.135789	0.740666	-0.185796
PC'(O-36:5)	92.8216	110.409	83.8874	58.5283	43.2966	60.4882	65.1387	54.4555	49.8695	51.3547	0.14903	0.784367	-0.467415
PC'(O-36:7)	0.509363	0.314843	0.49534	0.426761	0.599476	0.396171	0.298569	0.467789	0.358132	0.664467	0.695477	0.946957	-0.102352
PC'(O-37:5)	8.15727	11.2342	8.77912	5.54485	4.59489	7.02334	7.14148	5.25839	5.7288	5.52176	0.277581	0.885278	-0.320728
PC'(O-37:7)	0.689964	1.52289	2.02234	1.41386	1.54587	0.393213	1.13331	0.957689	1.1071	1.45268	0.159397	0.816751	-0.512413
PC'(O-38:6)	257.804	277.16	229.021	205.472	165.253	192.507	195.773	164.493	164.881	185.857	0.0776494	0.62959	-0.32871
PC'(O-38:7)	26.6192	24.0516	25.1245	13.036	14.4905	13.8419	16.8909	11.7246	9.08786	16.2038	0.068477	0.586946	-0.608872
PC'(O-39:6)	10.6173	11.9797	10.0107	8.03121	8.02828	8.53921	9.14685	8.20257	7.34979	9.73911	0.23652	0.865319	-0.179367
PC'(O-39:7)	2.47518	3.29099	1.96531	1.83453	1.68963	1.47163	2.23832	0.895996	1.53062	1.89118	0.120066	0.667036	-0.487581
PC'(O-40:6)	81.7793	93.7936	88.3535	69.8111	56.0011	81.5632	81.1751	68.729	67.1272	64.5074	0.514474	0.946957	-0.102132
PC'(O-40:7)	297	318.197	281.12	219.527	180.876	256.602	258.44	238.535	220.199	242.306	0.571896	0.946957	-0.0926265
PC'(O-41:3)	0.492774	0.625221	1.12974	0.986947	0.621172	0.888902	0.583811	0.907912	0.443652	0.610982	0.596125	0.946957	-0.166632
PC'(O-41:4)	1.3608	0.929298	2.58936	1.22691	0.944743	1.65263	1.46606	1.61386	1.72922	0.56624	0.990471	0.999394	-0.00473435
PC'(O-41:6)	1.07652	1.18638	1.16788	1.19701	1.04329	1.09878	1.17237	1.11583	1.07931	0.882383	0.306932	0.914011	-0.0844425
PC'(O-42:3)	2.63512	2.62837	3.20538	2.26841	2.55943	3.13557	2.69933	2.5742	2.30204	1.64035	0.536769	0.946957	-0.106384
PC'(O-42:4)	11.3826	10.9949	15.1695	12.3193	9.83934	15.845	14.0722	14.5356	12.7268	7.23105	0.608045	0.946957	0.109432
PC'(O-42:5)	22.4347	33.4654	40.0354	24.3711	23.5911	36.7156	34.9291	25.2136	30.6788	13.8318	0.927216	0.982915	-0.0255788
PC'(O-42:6)	11.6703	11.4484	13.3278	11.9439	11.5758	11.5871	11.4484	10.7388	10.5739	9.86825	0.0385742	0.399043	-0.145419
PC'(O-43:4)	0.758222	0.736107	1.04192	0.802326	0.706728	0.96109	0.899448	0.927188	0.813868	0.535764	0.855482	0.981095	0.032462
PC'(O-43:5)	1.00993	1.1475	1.22697	0.956382	0.907428	1.32504	1.06994	1.14427	1.07573	0.861205	0.646515	0.946957	0.0613457
PC'(O-44:3)	0.610353	0.295285	0.845708	0.575688	0.546948	0.755047	0.703792	0.804939	0.61015	0.233897	0.737354	0.949383	0.112854
PC'(O-44:5)	5.31717	5.12875	7.41421	5.87577	4.65293	7.47196	6.41318	7.02182	5.78515	3.50646	0.68001	0.946957	0.0891568
PC'(O-44:6)	3.31204	3.26437	5.12537	3.7285	4.14443	3.94025	3.77622	3.973	3.34833	2.93646	0.447283	0.946957	-0.123059
PC'(O-44:7)	3.66413	3.55107	4.25369	0.887649	2.08406	3.09093	3.18147	3.58527	2.57587	1.66769	0.925592	0.982915	-0.0343096
PC'(O-45:5)	0.166011	0.238295	0.292238	0.197146	0.109716	0.261012	0.219999	0.223382	0.257755	0.126897	0.675927	0.946957	0.118158
PC'(O-46:5)	0.515892	0.606076	0.79162	0.584797	0.455325	0.725934	0.43827	0.709874	0.672203	0.348889	0.906308	0.982915	-0.0288801
PC'(O-46:6)	0.24682	0.369327	0.388353	0.273177	0.370909	0.361986	0.109808	0.373241	0.287983	0.263473	0.395034	0.946957	-0.239423
PC'(O-46:7)	0.662218	0.555995	0.840243	0.801592	0.590314	0.793894	0.733765	0.800852	0.674207	0.56727	0.745742	0.954084	0.0491715
PC'(O-48:7)	0.024646	0.0337083	0.0775064	0.0337857	0.0439454	0.0540415	0.0299911	0.0828239	0.0443888	0.0210764	0.79792	0.974145	0.121268
	1309.28	1409.73	1253.77	1016.54	877.974	1094.89	1096.61	951.863	945.1	1003.93	0.196048	0.82837	-0.204351
PE(O-32:0)	1.40837	2.1862	1.30909	1.80056	2.04303	1.87749	1.32146	1.34233	1.43091	2.70435	0.965314	0.993704	-0.0117097
PE(O-34:0)	5.10909	4.73107	3.68641	3.76388	5.29371	3.71809	2.06452	2.70182	2.12443	2.97253	0.00416739	0.122597	-0.73368
PE(O-34:1)	17.3661	18.0747	15.9175	16.3187	25.1642	25.7795	21.4142	19.9541	23.9073	42.4258	0.119962	0.667036	0.523796
PE(O-36:1)	4.29579	4.98386	4.72012	4.63325	9.03738	3.80454	3.64071	2.88722	3.13879	5.71672	0.142734	0.764648	-0.528141
PE(O-38:0)	0.450889	0.366127	0.637701	0.484175	0.621886	0.589034	0.448229	0.51464	0.408716	0.486242	0.717082	0.946957	-0.06565
PE(O-38:1)	2.23378	2.20312	2.05646	1.49734	2.90734	2.3866	1.84713	1.37895	1.63362	2.03862	0.289998	0.896901	-0.231107
PE(O-40:0)	0.293032	0.423776	0.447382	0.282413	0.407102	0.674073	0.484154	0.53598	0.256809	0.21644	0.528603	0.946957	0.225591
PE(O-40:1)	1.91572	2.08972	2.29205	1.64348	2.90828	2.51958	2.05114	2.02213	1.61454	1.31655	0.39663	0.946957	-0.187965
PE(O-42:1)	0.32822	0.476382	0.27926	0.234327	0.134836	0.554706	0.202534	0.462126	0.197337	0.22778	0.694423	0.946957	0.178575
	33.401	35.535	31.346	30.6581	48.5178	41.9036	33.4741	31.7993	34.7125	58.105	0.50479	0.946957	0.156315
PE'(O-30:1)	1.20837	2.64351	2.61825	1.12385	2.82791	1.64194	1.30062	1.2178	2.55003	4.78299	0.788014	0.974145	0.141186
PE'(O-32:1)	25.8696	29.1042	21.008	21.7204	27.4104	23.5232	24.7954	20.8289	21.8013	44.1859	0.682538	0.946957	0.111171
PE'(O-32:2)	83.1445	89.2008	61.2458	81.0269	106.434	68.0775	63.9657	52.8852	87.207	162.635	0.901137	0.982915	0.0462553
PE'(O-32:3)	2.45231	3.18356	1.61189	1.88482	2.25722	1.40926	1.15691	1.49493	2.14412	2.49078	0.179927	0.816751	-0.389319
PE'(O-33:1)	6.67211	7.17516	4.93212	5.96197	7.68157	5.5993	5.56976	4.72153	5.29154	9.8456	0.79767	0.974145	-0.0634563
PE'(O-33:2)	31.2513	32.4561	24.7258	32.6411	43.7374	25.6187	27.4522	19.0339	30.9743	69.7119	0.87337	0.982915	0.0682094
PE'(O-34:1)	38.7413	37.9667	39.8763	34.8502	46.1864	33.5625	32.6425	33.1585	30.6451	42.2697	0.102303	0.6578	-0.197995
PE'(O-34:2)	1588.08	1622.3	1346.2	1536.3	1981.21	1426.73	1367.11	1163.6	1685.99	2767.42	0.832297	0.981095	0.0589519
PE'(O-34:3)	194.87	218.259	158.647	201.614	235.485	156.881	163.821	131.01	208.341	360.189	0.959925	0.993026	0.016164
PE'(O-34:4)	14.1106	18.7716	13.9973	18.1344	20.0308	11.5157	14.3064	8.61058	15.0745	28.6963	0.724791	0.946957	-0.120989
PE'(O-34:5)	23.1067	19.4472	15.4742	20.9995	19.3805	14.9987	16.8343	14.3832	17.5122	27.4293	0.607725	0.946957	-0.110413
PE'(O-35:2)	128.095	127.4	102.74	130.788	179.458	110.109	108.523	95.0465	132.309	223.243	0.995633	0.999394	0.00161664
PE'(O-35:3)	41.0679	45.6629	31.2356	41.13	51.3231	34.6237	34.7751	26.9105	39.84	74.3058	0.999394	0.999394	0.000244063
PE'(O-35:4)	30.3073	32.1551	21.4848	27.3269	30.6811	23.8115	25.2337	17.8517	27.147	41.0893	0.761314	0.961607	-0.0710535
PE'(O-35:5)	44.3438	61.6153	37.4289	39.243	36.8893	36.5676	38.4565	29.8566	36.539	53.5921	0.442886	0.946957	-0.170793
PE'(O-36:1)	3.48627	4.86995	4.58835	4.14303	6.43558	4.40545	4.59907	4.07234	4.35198	5.54428	0.848798	0.981095	-0.0341363
PE'(O-36:2)	1053.98	1022.14	886.759	1022.42	1207.61	905.033	870.295	754.911	1008.68	1549.84	0.893626	0.982915	-0.0292291
PE'(O-36:3)	800.412	837.354	694.42	827.28	1078.15	703.147	705.002	615.432	864.602	1456.82	0.901127	0.982915	0.0361043
PE'(O-36:4)	1052.54	1126.62	872.016	923.908	917.011	852.95	874.213	721.72	924.242	1233.49	0.578114	0.946957	-0.0867454
PE'(O-36:5)	4556.64	5226.04	3785.78	3512.65	2810.48	3494.02	3492.51	2949.81	3384.56	3878.85	0.279984	0.885278	-0.209771
PE'(O-36:6)	244.919	291.314	192.144	215.637	242.751	163.146	183.976	131.466	207.664	290.512	0.227479	0.842514	-0.280952
PE'(O-36:7)	4.0952	5.44631	4.03409	5.90465	7.82914	3.20267	6.49691	4.12941	6.39858	10.4136	0.656722	0.946957	0.166074
PE'(O-37:1)	6.34673	21.3196	7.89334	5.00409	7.65418	13.9573	20.4418	6.06203	8.51506	7.73924	0.679571	0.946957	0.234171
PE'(O-37:2)	33.7341	37.5908	36.6833	41.091	56.9539	41.6758	38.0746	36.8656	41.8485	60.8974	0.668862	0.946957	0.0902968
PE'(O-37:3)	42.527	47.2119	37.8074	45.2261	61.4782	42.122	41.1722	35.0282	46.4284	74.8709	0.897776	0.982915	0.0327058
PE'(O-37:4)	136.023	141.331	116.245	123.147	127.383	113.921	113.92	98.8552	120.211	157.617	0.492891	0.946957	-0.0915496
PE'(O-37:5)	489.82	542.755	413.055	378.658	300.054	391.865	408.33	332.672	369.653	390.795	0.347753	0.946957	-0.166102
PE'(O-37:6)	54.1127	59.0944	44.8059	42.762	44.5648	38.985	41.6552	32.6323	45.5762	68.8811	0.631763	0.946957	-0.107458
PE'(O-37:7)	11.1059	10.1182	7.4335	8.61974	12.0656	6.44965	10.5721	4.63509	7.94243	15.1584	0.665717	0.946957	-0.140709
PE'(O-38:1)	2.30091	1.56999	3.00456	2.32415	2.99477	3.27792	2.67036	3.01786	2.36723	2.94332	0.222236	0.842514	0.227445
PE'(O-38:2)	236.625	220.43	237.41	252.365	325.68	246.356	216.288	216.632	257.645	344.085	0.95608	0.993026	0.00960024
PE'(O-38:3)	230.946	229.858	234.439	258.537	351.156	235.709	227.413	217.606	267.694	393.766	0.856823	0.981095	0.0406077
PE'(O-38:4)	902.888	934.777	867	800.863	765.08	812.752	806.328	742.295	783.278	917.278	0.358099	0.946957	-0.0722757
PE'(O-38:5)	4556.33	4948.37	4097.95	3486.86	2818.95	3736.15	3758.1	3357.77	3412.92	3505.25	0.327246	0.934989	-0.163923
PE'(O-38:6)	4975.5	5652.18	4227.9	3921.22	3536.1	3939.8	4072.12	3562.15	3824.75	4948.96	0.409578	0.946957	-0.133007
PE'(O-38:7)	1821.19	2085.22	1509.18	1486.58	1460.89	1396.87	1464.82	1191.95	1452.73	2105.56	0.467444	0.946957	-0.135769
PE'(O-38:8)	34.4207	21.7232	22.4967	23.2008	24.0499	25.6515	27.7467	18.9432	33.8577	45.8085	0.345176	0.946957	0.271965
PE'(O-39:2)	9.07418	13.5107	11.9519	10.8142	14.3332	15.9371	16.783	11.0266	11.8121	13.3541	0.244581	0.874105	0.207425
PE'(O-39:3)	13.9064	17.9437	15.9163	14.6039	20.4584	18.0335	19.5502	14.2575	15.5941	19.6642	0.609736	0.946957	0.0725337
PE'(O-39:4)	42.7565	59.129	54.8353	44.7916	47.1759	56.6984	50.6239	49.2758	44.8549	49.6523	0.898506	0.982915	0.0139538
PE'(O-39:5)	114.835	124.845	106.343	95.8866	86.5858	102.862	104.89	94.5028	92.7949	103.436	0.442089	0.946957	-0.0843388
PE'(O-39:6)	201.566	222.967	181.042	163.943	163.357	164.016	170.362	148.83	162.172	198.765	0.248202	0.87575	-0.144193
PE'(O-39:7)	94.4033	103.826	84.1157	85.7708	90.3211	76.3591	79.752	65.4388	86.7649	150.523	0.996095	0.999394	0.00126108
PE'(O-40:1)	1.10071	0.862475	1.19183	0.930129	0.834542	1.28278	3.19348	1.12212	2.34541	0.7412	0.170974	0.816751	0.819958
PE'(O-40:2)	43.386	45.6841	51.1951	42.8544	50.6856	59.9535	47.7267	49.2945	49.4908	47.3487	0.2121	0.835166	0.118466
PE'(O-40:3)	77.237	74.7293	87.0618	86.6215	110.367	94.3504	82.2216	79.4623	91.0432	104.533	0.698158	0.946957	0.050696
PE'(O-40:4)	143.461	146.271	181.013	137.653	151.942	154.12	139.899	152.161	136.126	137.339	0.375921	0.946957	-0.0793593
PE'(O-40:5)	607.482	613.003	606.271	508.1	444.864	547.487	539.8	506.769	512.835	508.717	0.396113	0.946957	-0.0877932
PE'(O-40:6)	1687.15	1787.47	1597.54	1437.91	1297.34	1463.98	1531.44	1428.43	1423.95	1500.58	0.359669	0.946957	-0.0874178
PE'(O-40:7)	927.787	1064.34	840.751	816.666	831.557	872.05	974.708	838.078	904.151	1464.76	0.398415	0.946957	0.1735
PE'(O-40:8)	1059.7	1271.08	966.92	912.828	957.543	962.008	1029	886.713	978.131	1566.91	0.725434	0.946957	0.069402
PE'(O-40:9)	25.2037	18.0817	16.0292	11.4541	11.4731	12.4899	11.3247	15.2443	14.3371	15.9714	0.382237	0.946957	-0.245614
PE'(O-41:3)	4.76698	6.86817	5.83349	4.44477	5.81219	7.02198	6.1242	5.17373	4.7252	5.1471	0.879949	0.982915	0.0240779
PE'(O-41:4)	10.2822	23.535	14.6898	9.5495	9.71858	16.8625	21.2528	11.2449	10.8863	9.30864	0.921143	0.982915	0.0374022
PE'(O-41:5)	23.5317	55.0437	33.1637	21.2671	18.336	47.2931	38.2321	40.5555	20.5035	20.7083	0.72129	0.946957	0.144558
PE'(O-41:7)	25.0896	32.153	26.2634	24.4626	25.3426	24.9204	20.6048	21.5032	20.2496	30.005	0.204922	0.832047	-0.184804
PE'(O-41:8)	10.9892	11.0547	7.7031	8.18058	7.52367	7.25816	6.75781	7.84507	6.78944	10.7789	0.30283	0.914011	-0.205049
PE'(O-42:2)	3.90049	3.76319	4.68189	3.4188	3.33156	5.13801	4.21378	4.54408	3.92781	3.03042	0.433501	0.946957	0.127066
PE'(O-42:3)	11.4473	12.6769	13.5338	10.6978	11.837	16.5587	13.0984	13.9139	12.3684	10.9452	0.251048	0.87575	0.152083
PE'(O-42:4)	17.3958	17.8115	21.6685	18.6698	19.894	22.1874	18.3878	20.3148	18.9853	17.6724	0.714301	0.946957	0.0315199
PE'(O-42:5)	42.0718	42.0128	47.3621	38.4919	39.184	43.3418	38.6708	42.6127	40.8482	42.0585	0.862762	0.982915	-0.0110152
PE'(O-42:6)	59.4439	66.6246	68.3488	61.412	59.5725	70.3618	68.8315	67.0789	65.7716	64.2279	0.0964308	0.6578	0.0924365
PE'(O-42:7)	66.9682	69.1217	67.1357	62.9624	63.4891	65.1507	68.0882	60.5854	66.7014	86.46	0.488816	0.946957	0.0738225
PE'(O-42:8)	43.5329	44.1157	38.109	39.6363	40.7614	41.0349	36.208	34.1767	44.4809	59.7751	0.702532	0.946957	0.0651314
PE'(O-42:9)	14.225	17.7114	10.1941	7.63638	5.90101	9.29122	10.8482	6.91607	10.4806	13.4622	0.711989	0.946957	-0.126397
PE'(O-43:2)	2.18076	3.29599	4.63484	1.98101	2.29761	3.99529	4.29522	3.47695	2.03935	0.676272	0.982914	0.999394	0.00928099
PE'(O-43:5)	1.03188	4.21624	1.17129	1.23788	0.745598	3.4753	2.73205	1.52541	1.46635	0.804666	0.700584	0.946957	0.251587
PE'(O-43:6)	1.82585	3.04788	3.90632	1.86369	1.6295	5.55981	4.09602	3.47693	2.16631	1.49255	0.3208	0.925385	0.452225
PE'(O-43:8)	0.936092	3.11686	1.01471	0.88782	0.429984	0.855067	0.956743	0.718055	0.813649	0.87261	0.410002	0.946957	-0.598875
PE'(O-44:5)	0.492974	0.535537	0.891092	0.600173	0.575342	0.729899	0.824582	0.982022	0.496727	0.297498	0.747366	0.954084	0.105843
PE'(O-44:6)	1.265	1.76123	2.16097	1.41568	1.75902	1.80956	1.14529	1.83157	1.6301	1.4004	0.606411	0.946957	-0.0972305
PE'(O-44:7)	0.986487	0.875345	1.55687	1.04427	0.904627	1.21528	1.67449	1.65468	0.506728	0.824203	0.710101	0.946957	0.130406
	28894.7	31797.8	25362.5	24273.8	23554.2	24141.8	24481	21350	24281.5	31639.2	0.509612	0.946957	-0.0887678

## Sheet: Explanation
The reported lipid abundances are semi-quantitative and calculated by dividing the response of analyte by that of the corresponding internal standard multiplied by the concentration of that internal standard (arbitrary unit, A.U). Although this can be regarded as a concentration we use arbitrary response as unit because the response of lipid species in the mass spectrometer varies considerably de…
