# Supplementary material for: Sterol-regulated transmembrane protein TMEM86a couples LXR signaling to regulation of lysoplasmalogens in macrophages
Source: J Lipid Res. 2022 Dec 31;64(2):100325. doi: 10.1016/j.jlr.2022.100325 (PMC9926310; doi:10.1016/j.jlr.2022.100325)
Supplement: Supplementary Table 7 [file mmc6.xlsx]

## Sheet: Lipid species (over-expression)
																		GFP control vs Myc.mTMEM86a statistical analysis						GFP control vs mTMEM86a.V5 statistical analysis
Metabolite	GFP control	GFP control	GFP control	GFP control	GFP control	MYC.mTMEM86a	MYC.mTMEM86a	MYC.mTMEM86a	MYC.mTMEM86a	MYC.mTMEM86a	mTMEM86a.V5	mTMEM86a.V5	mTMEM86a.V5	mTMEM86a.V5	mTMEM86a.V5			Metabolite	P_Value	FDR	Log2_fold_change			Metabolite	P_Value	FDR	Log2_fold_change
1-acyl LPC(14:1)	0.105847	0.1079	0.113761	0.119033	0.102848	0.103185	0.0906379	0.0949976	0.0885128	0.0785372	0.0940184	0.103329	0.11207	0.0617199	0.0945555			1-acyl LPC(14:1)	0.00659597	0.0265671	-0.269204			1-acyl LPC(14:1)	0.123037	0.199729	-0.238449
1-acyl LPC(15:0)	9.54818	9.10388	9.50719	9.18717	8.67225	6.68896	6.71589	7.08695	7.03483	6.77458	7.4821	7.72615	8.24505	4.48225	7.16923			1-acyl LPC(15:0)	1.14853e-05	0.000346953	-0.42396			1-acyl LPC(15:0)	0.0275422	0.0746648	-0.390552
1-acyl LPC(15:1)	0.161328	0.156101	0.142923	0.16702	0.154012	0.118401	0.111953	0.12235	0.11698	0.126881	0.124605	0.152361	0.157343	0.0762679	0.132622			1-acyl LPC(15:1)	0.000134899	0.00139716	-0.389352			1-acyl LPC(15:1)	0.129072	0.205832	-0.280767
1-acyl LPC(15:2)	0.0147053	0.0113497	0.0128814	0.012394	0.00928408	0.0116483	0.0119523	0.0117323	0.00783593	0.0130734	0.0132763	0.0139471	0.0166983	0.00515976	0.011648			1-acyl LPC(15:2)	0.507893	0.627295	-0.108009			1-acyl LPC(15:2)	0.991736	0.993983	0.00273407
1-acyl LPC(16:0)	571.847	548.616	586.069	548.907	562.426	394.438	416.962	432.309	443.37	430.336	450.781	488.771	509.496	286.984	436.814			1-acyl LPC(16:0)	1.71161e-06	0.000176018	-0.412298			1-acyl LPC(16:0)	0.028737	0.0758914	-0.375017
1-acyl LPC(16:1)	22.9949	23.5381	24.5611	23.3516	21.4263	15.4615	18.8627	17.9621	17.8073	16.7656	19.1516	22.2194	21.7703	12.5407	18.5963			1-acyl LPC(16:1)	7.56162e-05	0.000996759	-0.415781			1-acyl LPC(16:1)	0.0653708	0.126531	-0.297534
1-acyl LPC(16:2)	0.486821	0.511737	0.497736	0.545522	0.44318	0.37219	0.431764	0.463114	0.432602	0.410353	0.472178	0.508736	0.548789	0.289431	0.3916			1-acyl LPC(16:2)	0.0104029	0.035409	-0.235985			1-acyl LPC(16:2)	0.314173	0.392852	-0.168718
1-acyl LPC(16:3)	0.0207198	0.0241178	0.0212628	0.0261338	0.0165014	0.016403	0.0152124	0.0200711	0.0165474	0.0161206	0.0195247	0.0223242	0.0239457	0.010786	0.0202468			1-acyl LPC(16:3)	0.0382323	0.0905831	-0.366287			1-acyl LPC(16:3)	0.423597	0.493061	-0.167337
1-acyl LPC(17:0)	18.2364	17.5053	19.0538	17.856	17.7281	13.2679	12.927	13.4653	14.2423	13.9507	13.5605	14.8709	15.7275	8.93498	13.953			1-acyl LPC(17:0)	1.83821e-06	0.000176018	-0.41358			1-acyl LPC(17:0)	0.0150977	0.0549284	-0.430827
1-acyl LPC(17:1)	6.24229	6.45834	6.70358	6.30849	5.90637	4.53784	4.475	5.04494	4.84665	4.50473	5.10896	5.3331	5.89652	3.26988	5.08053			1-acyl LPC(17:1)	1.4436e-05	0.000402541	-0.433722			1-acyl LPC(17:1)	0.032325	0.0809802	-0.356927
1-acyl LPC(17:2)	0.0416028	0.0250023	0.0332069	0.029199	0.0227508	0.0237679	0.0276136	0.0277506	0.0212492	0.0216383	0.0333206	0.0364585	0.0287378	0.0157442	0.0260179			1-acyl LPC(17:2)	0.157066	0.258721	-0.314696			1-acyl LPC(17:2)	0.650773	0.701395	-0.11351
1-acyl LPC(18:0)	313.439	309.131	329.564	314.675	319.228	230.399	234.687	241.508	249.934	240.444	244.938	259.813	282.083	160.716	241.502			1-acyl LPC(18:0)	2.19169e-07	7.94487e-05	-0.406037			1-acyl LPC(18:0)	0.0171178	0.0581845	-0.415615
1-acyl LPC(18:1)	189.182	189.977	202.099	188.633	182.324	132.743	132.245	145.713	149.968	134.01	152.367	159.094	176.267	98.2599	150.546			1-acyl LPC(18:1)	6.85827e-06	0.000272813	-0.454941			1-acyl LPC(18:1)	0.0278984	0.0746648	-0.370535
1-acyl LPC(18:2)	5.60581	6.31581	6.23465	6.11819	5.38205	4.23802	4.11406	4.82999	5.67123	5.3043	5.00705	5.17204	5.76329	3.19614	4.89021			1-acyl LPC(18:2)	0.0178647	0.0533446	-0.295872			1-acyl LPC(18:2)	0.0570908	0.116106	-0.303588
1-acyl LPC(19:0)	1.83487	1.88813	2.04551	1.9302	1.92691	1.3626	1.36148	1.44157	1.54305	1.44755	1.43352	1.4864	1.58076	1.15091	1.53095			1-acyl LPC(19:0)	7.14958e-06	0.000272813	-0.427676			1-acyl LPC(19:0)	0.00134642	0.0164623	-0.422385
1-acyl LPC(19:1)	5.23478	5.2095	5.50117	5.39464	5.02008	3.78384	3.7612	3.97905	4.00489	3.68183	4.08928	4.38373	4.7779	2.5868	4.27565			1-acyl LPC(19:1)	1.37551e-06	0.000176018	-0.456441			1-acyl LPC(19:1)	0.0276389	0.0746648	-0.390206
1-acyl LPC(19:2)	0.39512	0.522719	0.534374	0.52275	0.46497	0.308816	0.354386	0.39351	0.500148	0.322191	0.402357	0.4154	0.48619	0.246355	0.421691			1-acyl LPC(19:2)	0.0336225	0.0834805	-0.376837			1-acyl LPC(19:2)	0.0904523	0.160903	-0.307187
1-acyl LPC(19:3)	0.111677	0.120039	0.122952	0.125416	0.107328	0.10115	0.108732	0.119151	0.107137	0.0908498	0.120803	0.127851	0.135914	0.0987306	0.110053			1-acyl LPC(19:3)	0.073222	0.147872	-0.156516			1-acyl LPC(19:3)	0.877639	0.896207	0.0145145
1-acyl LPC(20:0)	3.75493	3.72856	3.98834	3.69492	3.82592	2.92189	2.76081	2.7616	3.10586	3.04496	2.74591	3.01539	3.1423	2.088	3.14934			1-acyl LPC(20:0)	1.55112e-05	0.000406155	-0.379957			1-acyl LPC(20:0)	0.00668487	0.039031	-0.425565
1-acyl LPC(20:1)	14.8592	15.0264	15.9805	14.9535	14.8684	11.3062	10.5336	11.2783	11.7719	10.682	11.7585	12.7425	13.4803	8.06867	11.6595			1-acyl LPC(20:1)	1.22683e-06	0.000176018	-0.445706			1-acyl LPC(20:1)	0.0164152	0.0571226	-0.391257
1-acyl LPC(20:2)	5.38917	5.6682	5.83567	3.9791	5.10261	4.00936	3.79659	4.39438	4.37213	3.80989	4.58184	4.67784	5.11412	2.78435	4.1701			1-acyl LPC(20:2)	0.0234716	0.0642148	-0.349789			1-acyl LPC(20:2)	0.111552	0.186733	-0.284344
1-acyl LPC(20:3)	3.37504	3.66456	3.84328	3.80247	3.15519	2.90209	2.68365	3.41874	3.21782	2.69919	3.63863	3.47456	4.05051	1.9752	3.02712			1-acyl LPC(20:3)	0.0178796	0.0533446	-0.257768			1-acyl LPC(20:3)	0.415984	0.487334	-0.142195
1-acyl LPC(20:5)	0.150495	0.19635	0.184825	0.149633	0.105849	0.126158	0.124915	0.148485	0.101638	0.118991	0.162179	0.142119	0.142569	0.0933937	0.121661			1-acyl LPC(20:5)	0.108349	0.198868	-0.343939			1-acyl LPC(20:5)	0.242213	0.32778	-0.249982
1-acyl LPC(21:0)	0.168862	0.119679	0.1489	0.131326	0.154686	0.118631	0.123572	0.11118	0.14275	0.122098	0.106533	0.124926	0.133398	0.0928541	0.13246			1-acyl LPC(21:0)	0.0790786	0.155578	-0.226753			1-acyl LPC(21:0)	0.0533562	0.110687	-0.293766
1-acyl LPC(21:1)	0.416672	0.464418	0.456678	0.451181	0.37867	0.304247	0.272252	0.297748	0.325705	0.298761	0.302273	0.370319	0.361484	0.177144	0.291505			1-acyl LPC(21:1)	0.000288498	0.00252002	-0.532387			1-acyl LPC(21:1)	0.0143434	0.0543696	-0.52853
1-acyl LPC(21:2)	0.118335	0.126243	0.164953	0.11869	0.0762427	0.0939036	0.0806418	0.0848497	0.110675	0.0879815	0.0847929	0.102218	0.106763	0.0543792	0.0895119			1-acyl LPC(21:2)	0.108127	0.198868	-0.400146			1-acyl LPC(21:2)	0.0887072	0.15897	-0.465829
1-acyl LPC(21:3)	0.0585422	0.0666563	0.0712092	0.0830728	0.0656581	0.0393439	0.0354184	0.0465945	0.0429369	0.0455923	0.0497736	0.0554632	0.0562714	0.0290945	0.0426301			1-acyl LPC(21:3)	0.00104861	0.0069113	-0.71757			1-acyl LPC(21:3)	0.00906599	0.042347	-0.565405
1-acyl LPC(22:0)	1.83599	1.41766	1.76564	1.3709	1.72227	1.33804	1.36063	1.8769	1.14893	1.46465	1.21645	1.22087	1.43493	1.03052	1.91557			1-acyl LPC(22:0)	0.266554	0.388837	-0.174318			1-acyl LPC(22:0)	0.194157	0.277806	-0.250719
1-acyl LPC(22:1)	1.97502	2.13153	2.23589	2.28409	2.11606	1.57884	1.49946	1.58161	1.72807	1.58957	1.69635	1.8209	1.9069	1.15897	1.71578			1-acyl LPC(22:1)	5.71106e-05	0.00078123	-0.429324			1-acyl LPC(22:1)	0.0164561	0.0571226	-0.37235
1-acyl LPC(22:2)	0.311556	0.338683	0.34433	0.35153	0.320566	0.251853	0.216536	0.420267	0.223233	0.225424	0.241814	0.418269	0.267762	0.17561	0.223688			1-acyl LPC(22:2)	0.16479	0.268191	-0.317627			1-acyl LPC(22:2)	0.174699	0.25552	-0.32864
1-acyl LPC(22:3)	0.392749	0.622187	0.608613	0.359653	0.370117	0.457225	0.299426	0.52711	0.366282	0.298581	0.320894	0.518828	0.485469	0.167203	0.274728			1-acyl LPC(22:3)	0.31103	0.435322	-0.272241			1-acyl LPC(22:3)	0.222988	0.304716	-0.413295
1-acyl LPC(22:4)	0.513579	0.630044	0.51658	0.630679	0.453883	0.356215	0.356414	0.398663	0.406091	0.386397	0.37458	0.445491	0.41551	0.252123	0.40204			1-acyl LPC(22:4)	0.00680054	0.0270901	-0.527816			1-acyl LPC(22:4)	0.00778231	0.0415896	-0.538492
1-acyl LPC(22:5)	2.52191	2.90708	2.89635	3.11447	2.2824	2.0391	1.91105	2.27203	2.06547	2.05335	2.23524	2.44734	2.55326	1.54353	2.20981			1-acyl LPC(22:5)	0.00783162	0.0288219	-0.408137			1-acyl LPC(22:5)	0.0463074	0.0994854	-0.320429
1-acyl LPC(22:6)	5.24375	6.42007	6.30884	6.31979	5.03207	4.74545	4.28623	5.5515	4.79673	4.48618	5.41329	5.52055	6.21484	3.38475	4.99169			1-acyl LPC(22:6)	0.0201924	0.0572209	-0.297145			1-acyl LPC(22:6)	0.218068	0.301336	-0.20019
1-acyl LPC(23:0)	0.180421	0.13199	0.169972	0.151289	0.209291	0.161413	0.143801	0.19433	0.155799	0.159066	0.133894	0.102366	0.14646	0.115417	0.175492			1-acyl LPC(23:0)	0.725128	0.814934	-0.0497158			1-acyl LPC(23:0)	0.100551	0.172819	-0.323515
1-acyl LPC(23:1)	0.0780021	0.0736669	0.083357	0.0768558	0.0636389	0.0662003	0.0595936	0.0622014	0.0589036	0.059392	0.0555511	0.0622032	0.0599414	0.0462895	0.0661983			1-acyl LPC(23:1)	0.00983537	0.0341179	-0.29399			1-acyl LPC(23:1)	0.00681432	0.0391553	-0.371927
1-acyl LPC(23:2)	0.0161358	0.0247058	0.018224	0.0195146	0.0112179	0.00853982	0.00901701	0.0028594	0.00663749	0.00589585	0.00847022	0.0164665	0.0134896	0.00860016	0.00861145			1-acyl LPC(23:2)	0.00379557	0.0179855	-1.44643			1-acyl LPC(23:2)	0.0398608	0.0906582	-0.690616
1-acyl LPC(24:0)	2.22643	1.68426	1.91366	2.13057	2.29145	1.78233	1.81896	1.86557	1.98844	1.87768	1.53163	1.66517	1.90843	1.48329	1.89965			1-acyl LPC(24:0)	0.181122	0.288601	-0.134703			1-acyl LPC(24:0)	0.0405637	0.0917755	-0.271587
1-acyl LPC(24:1)	1.48906	1.3825	1.4646	1.351	1.651	1.10614	1.24313	1.30457	1.29721	1.19525	1.12527	1.20465	1.20819	0.911826	1.46599			1-acyl LPC(24:1)	0.00709096	0.0274876	-0.2557			1-acyl LPC(24:1)	0.0305102	0.0786099	-0.310814
1-acyl LPC(24:2)	0.267744	0.231339	0.333605	0.244705	0.263246	0.194059	0.171376	0.200798	0.191463	0.203616	0.173977	0.192716	0.198065	0.126478	0.186425			1-acyl LPC(24:2)	0.0101339	0.0348202	-0.479844			1-acyl LPC(24:2)	0.0034636	0.0278627	-0.611185
1-acyl LPC(24:4)	0.106746	0.133291	0.119543	0.135246	0.126815	0.0996722	0.0804365	0.0768316	0.0713799	0.068431	0.0733436	0.113995	0.123992	0.04899	0.0841396			1-acyl LPC(24:4)	0.000344505	0.00287087	-0.647847			1-acyl LPC(24:4)	0.0581579	0.117288	-0.484027
1-acyl LPC(24:6)	0.0900809	0.122628	0.104973	0.130039	0.108094	0.0755585	0.0721695	0.0894516	0.0780779	0.0691454	0.0922695	0.0835616	0.0917622	0.0659155	0.0747089			1-acyl LPC(24:6)	0.00489592	0.0213828	-0.531985			1-acyl LPC(24:6)	0.0105313	0.0451165	-0.445266
1-acyl LPC(25:0)	0.0878188	0.0844804	0.0906694	0.0623941	0.101348	0.0637223	0.0763079	0.0884015	0.0819214	0.0811279	0.0763547	0.0831498	0.0971751	0.0534494	0.0815245			1-acyl LPC(25:0)	0.385934	0.513399	-0.124316			1-acyl LPC(25:0)	0.484665	0.547422	-0.12368
1-acyl LPC(25:1)	0.0689142	0.0601386	0.0685411	0.0621023	0.0691514	0.0508007	0.0574157	0.0541709	0.0704383	0.0548717	0.0527575	0.0425631	0.0537645	0.0395715	0.0595634			1-acyl LPC(25:1)	0.076995	0.153356	-0.192867			1-acyl LPC(25:1)	0.00845594	0.0423046	-0.4058
1-acyl LPC(26:0)	0.420631	0.43022	0.451658	0.29492	0.384307	0.459493	0.403853	0.35801	0.365169	0.407003	0.300908	0.369227	0.418109	0.247808	0.364702			1-acyl LPC(26:0)	0.945076	0.97051	0.00855908			1-acyl LPC(26:0)	0.202986	0.285918	-0.22059
1-acyl LPC(26:1)	0.452489	0.393109	0.522599	0.436395	0.456659	0.385148	0.380135	0.373089	0.306701	0.355306	0.253724	0.29167	0.417471	0.294314	0.446622			1-acyl LPC(26:1)	0.00809635	0.0294968	-0.32882			1-acyl LPC(26:1)	0.041774	0.0933321	-0.408364
1-acyl LPC(26:2)	0.0853375	0.122164	0.149551	0.12523	0.129562	0.118321	0.060084	0.0851609	0.0789518	0.107604	0.0935316	0.0598162	0.0702086	0.0459818	0.122939			1-acyl LPC(26:2)	0.0589843	0.124519	-0.44285			1-acyl LPC(26:2)	0.0351205	0.0845567	-0.640556
1-acyl LPE(15:0)	1.06498	1.04715	1.02071	0.920641	0.823866	0.920656	0.770914	0.903124	0.827108	0.82123	0.821223	0.967328	0.971237	0.562799	0.822072			1-acyl LPE(15:0)	0.0505167	0.111754	-0.201001			1-acyl LPE(15:0)	0.138596	0.213348	-0.234843
1-acyl LPE(16:0)	158.328	171.099	176.38	158.312	152.131	141.448	137.306	152.629	152.417	138.729	147.82	156.024	155.396	83.4163	129.613			1-acyl LPE(16:0)	0.0114833	0.0383941	-0.175956			1-acyl LPE(16:0)	0.102599	0.174369	-0.279972
1-acyl LPE(16:1)	10.7698	11.4512	12.4882	5.8905	9.82607	4.85945	9.16732	5.10593	10.6966	9.05305	10.5031	11.1873	5.61456	3.44276	9.01369			1-acyl LPE(16:1)	0.195829	0.305201	-0.375046			1-acyl LPE(16:1)	0.288337	0.368176	-0.342792
1-acyl LPE(16:2)	0.1964	0.168752	0.177843	0.148831	0.114484	0.10886	0.167745	0.122602	0.158234	0.10385	0.088849	0.125958	0.132646	0.0630904	0.093324			1-acyl LPE(16:2)	0.167405	0.269708	-0.286049			1-acyl LPE(16:2)	0.0128729	0.0513802	-0.67829
1-acyl LPE(17:0)	26.459	30.0295	30.1025	27.7848	25.235	22.4486	19.7497	23.3313	22.4332	21.415	22.0208	24.1694	24.7435	12.6171	19.8943			1-acyl LPE(17:0)	0.00125196	0.00768288	-0.352091			1-acyl LPE(17:0)	0.0261192	0.0719023	-0.432545
1-acyl LPE(17:1)	2.55898	3.33237	3.17242	1.02769	2.48729	2.32394	3.5282	3.94994	2.74141	2.35578	3.93764	2.90093	4.08541	2.32091	3.61086			1-acyl LPE(17:1)	0.400445	0.529786	0.244253			1-acyl LPE(17:1)	0.143871	0.218829	0.422252
1-acyl LPE(18:0)	1038.69	1203.07	1148.43	1140.97	1026.53	917.44	874.785	975.416	1018.95	885.706	965.385	1032.49	995.377	477.639	738.333			1-acyl LPE(18:0)	0.00402338	0.0184617	-0.250353			1-acyl LPE(18:0)	0.0593556	0.11904	-0.400931
1-acyl LPE(18:1)	154.086	171.751	177.181	161.088	144.231	133.909	128.812	153.523	152.915	130.347	150.322	155.779	157.382	93.1008	136.436			1-acyl LPE(18:1)	0.0276298	0.0725782	-0.20862			1-acyl LPE(18:1)	0.136004	0.211535	-0.22206
1-acyl LPE(18:2)	3.99541	4.22752	4.52448	4.07083	3.29025	3.28998	3.00874	3.28219	3.29897	3.15421	3.56212	3.8374	3.72481	2.42208	3.14488			1-acyl LPE(18:2)	0.0140642	0.0449188	-0.326662			1-acyl LPE(18:2)	0.0728932	0.137434	-0.268709
1-acyl LPE(19:0)	2.35953	2.75404	2.80157	2.74477	2.46961	1.97172	1.63213	1.90771	2.17523	1.86111	1.7788	2.24332	2.07989	1.20199	1.6835			1-acyl LPE(19:0)	0.000429868	0.00338755	-0.459559			1-acyl LPE(19:0)	0.00650829	0.038623	-0.546822
1-acyl LPE(19:1)	5.06288	5.75728	5.77982	5.3595	4.88323	4.21618	4.05995	5.05498	5.06072	4.42102	5.09142	5.00719	5.00584	2.76398	4.24522			1-acyl LPE(19:1)	0.0200326	0.0571795	-0.234684			1-acyl LPE(19:1)	0.101342	0.173455	-0.279593
1-acyl LPE(19:3)	0.526963	0.518753	0.650098	0.568489	0.490678	0.325313	0.423235	0.385123	0.43245	0.397991	0.469238	0.471281	0.463378	0.26098	0.418097			1-acyl LPE(19:3)	0.00212865	0.0121517	-0.488165			1-acyl LPE(19:3)	0.0277982	0.0746648	-0.403398
1-acyl LPE(20:0)	3.70308	3.79587	3.69969	3.96802	3.71979	3.50194	3.14152	3.51208	3.39745	3.4342	2.80374	3.295	3.48815	2.04389	2.60865			1-acyl LPE(20:0)	0.0024061	0.0133162	-0.152904			1-acyl LPE(20:0)	0.0208919	0.0642559	-0.40746
1-acyl LPE(20:1)	19.4559	21.591	13.248	19.4286	18.1174	11.2286	17.4371	11.3971	12.742	18.1049	19.0193	20.2574	19.8266	6.6135	9.79977			1-acyl LPE(20:1)	0.0748192	0.149432	-0.373154			1-acyl LPE(20:1)	0.346746	0.424778	-0.282344
1-acyl LPE(20:3)	13.5484	12.8567	13.547	12.0973	11.4611	8.83517	9.36516	10.9849	11.087	8.97547	11.3476	11.8273	11.5243	7.16769	9.96433			1-acyl LPE(20:3)	0.00230828	0.0128731	-0.366939			1-acyl LPE(20:3)	0.0517889	0.10839	-0.293174
1-acyl LPE(22:0)	2.08289	1.87333	1.63316	2.01011	2.07904	2.04331	1.66131	1.72436	2.08877	1.80699	1.82279	1.57043	1.61909	1.39848	1.98978			1-acyl LPE(22:0)	0.572788	0.687536	-0.0537244			1-acyl LPE(22:0)	0.0924909	0.162928	-0.204301
1-acyl LPE(22:1)	4.25443	4.70319	4.39132	4.45104	4.24433	4.7001	4.40362	4.38268	4.97079	4.78191	4.26754	5.04632	3.97552	2.95518	3.2604			1-acyl LPE(22:1)	0.130534	0.225327	0.0761479			1-acyl LPE(22:1)	0.246833	0.331869	-0.176565
1-acyl LPE(23:0)	0.131051	0.0928857	0.06641	0.144969	0.108828	0.0626056	0.0964961	0.0905916	0.122929	0.0999061	0.101518	0.0924436	0.110188	0.0805011	0.127236			1-acyl LPE(23:0)	0.424767	0.549652	-0.203587			1-acyl LPE(23:0)	0.699738	0.745015	-0.0881632
1-acyl LPE(24:0)	1.98625	2.06399	1.694	1.51635	1.84325	1.71248	1.67094	1.71959	2.14354	1.62271	1.44079	1.45172	1.5367	1.00291	1.37224			1-acyl LPE(24:0)	0.739934	0.823759	-0.0376615			1-acyl LPE(24:0)	0.0096487	0.0434309	-0.420016
1-acyl LPE(24:1)	0.929092	1.5191	0.865626	1.13885	1.56414	0.625561	0.621336	0.722022	0.796715	1.08772	1.09331	0.705629	1.11455	0.725625	0.802826			1-acyl LPE(24:1)	0.0399787	0.0934986	-0.642884			1-acyl LPE(24:1)	0.109968	0.185155	-0.437808
1-acyl LPE(24:2)	0.157381	0.228865	0.127473	0.207019	0.165216	0.133739	0.151715	0.150807	0.171933	0.164602	0.200349	0.206632	0.157715	0.111634	0.179035			1-acyl LPE(24:2)	0.292804	0.414615	-0.197144			1-acyl LPE(24:2)	0.812593	0.837326	-0.0506916
2-acyl LPC(13:0)	0.0101099	0.0124749	0.0103024	0.0150512	0.0107322	0.0101235	0.0105234	0.00645061	0.0117812	0.0103977	0.0104616	0.0133848	0.0116437	0.00807509	0.00817124			2-acyl LPC(13:0)	0.183845	0.292297	-0.251741			2-acyl LPC(13:0)	0.344439	0.422668	-0.181457
2-acyl LPC(14:1)	0.0622339	0.072037	0.067921	0.0671246	0.057037	0.0547673	0.0578597	0.057122	0.0567313	0.0581185	0.0710056	0.06903	0.0708914	0.0578071	0.0706775			2-acyl LPC(14:1)	0.0299646	0.0762256	-0.197506			2-acyl LPC(14:1)	0.491683	0.553622	0.0566004
2-acyl LPC(15:0)	1.27694	1.25608	1.21122	1.22704	1.16602	0.994397	0.955119	1.05608	1.05269	1.02564	1.08926	1.30873	1.25373	0.592166	0.92159			2-acyl LPC(15:0)	5.15081e-05	0.00078123	-0.271661			2-acyl LPC(15:0)	0.208462	0.291363	-0.248703
2-acyl LPC(15:1)	0.1191	0.155523	0.144783	0.120418	0.101667	0.106743	0.11201	0.123306	0.117998	0.104942	0.133313	0.149267	0.173416	0.0706525	0.12086			2-acyl LPC(15:1)	0.196171	0.305201	-0.183181			2-acyl LPC(15:1)	0.953111	0.959739	0.0134701
2-acyl LPC(16:0)	22.8756	23.6232	23.9648	23.0059	21.4435	19.8283	18.7036	23.2681	21.294	19.7046	20.5081	22.2246	24.5098	11.5898	17.3019			2-acyl LPC(16:0)	0.0354162	0.0858832	-0.160721			2-acyl LPC(16:0)	0.170463	0.251355	-0.25742
2-acyl LPC(16:1)	13.8828	15.1284	14.7915	15.0476	11.9225	11.0671	11.1953	12.8575	11.8311	10.7289	14.3549	14.6636	16.4594	7.19194	10.8889			2-acyl LPC(16:1)	0.00826559	0.0298612	-0.295126			2-acyl LPC(16:1)	0.447961	0.5148	-0.155104
2-acyl LPC(17:1)	2.15465	2.54084	2.38344	2.47598	2.00254	1.75056	1.62067	2.0621	1.89627	1.65818	2.27877	2.21231	2.47749	1.30119	1.93012			2-acyl LPC(17:1)	0.00459363	0.0203072	-0.362786			2-acyl LPC(17:1)	0.280036	0.361401	-0.180271
2-acyl LPC(18:1)	93.2222	102	100.792	102.393	86.7638	76.9819	70.1765	87.5805	82.3287	73.6212	95.147	98.9872	108.732	52.7655	75.9701			2-acyl LPC(18:1)	0.00248309	0.0136382	-0.312473			2-acyl LPC(18:1)	0.352265	0.429596	-0.168792
2-acyl LPC(18:2)	8.55526	9.64698	8.51166	9.45259	7.65309	6.81288	6.15318	7.99827	7.45875	6.66095	8.97846	9.12988	9.71079	5.09885	7.46964			2-acyl LPC(18:2)	0.00696242	0.0272852	-0.320761			2-acyl LPC(18:2)	0.480236	0.545321	-0.117663
2-acyl LPC(18:3)	0.409524	0.470385	0.42525	0.390196	0.354512	0.310752	0.276491	0.347731	0.389076	0.444627	0.406714	0.388774	0.41683	0.217037	0.308294			2-acyl LPC(18:3)	0.154441	0.255867	-0.21286			2-acyl LPC(18:3)	0.191654	0.275312	-0.238394
2-acyl LPC(19:0)	1.14751	1.08128	1.24967	1.16381	1.14163	0.865886	0.846222	0.880336	0.899131	0.861562	0.850288	0.844547	1.05458	0.600535	0.856219			2-acyl LPC(19:0)	0.000197305	0.00185774	-0.409987			2-acyl LPC(19:0)	0.00893408	0.0423046	-0.459536
2-acyl LPC(19:2)	0.234408	0.37436	0.359387	0.134255	0.211698	0.257943	0.21682	0.251132	0.27535	0.202536	0.318406	0.310727	0.417915	0.187985	0.297719			2-acyl LPC(19:2)	0.663786	0.768762	-0.126511			2-acyl LPC(19:2)	0.477054	0.543061	0.22204
2-acyl LPC(20:0)	0.242371	0.267739	0.251147	0.211696	0.227018	0.229868	0.182998	0.236895	0.248392	0.166543	0.227434	0.208134	0.263569	0.144224	0.249809			2-acyl LPC(20:0)	0.195158	0.304934	-0.172558			2-acyl LPC(20:0)	0.391152	0.465015	-0.134482
2-acyl LPC(20:2)	1.42669	1.6146	1.73471	1.54176	1.36492	1.41284	1.1536	1.48414	1.4317	1.17671	1.64309	1.55394	1.70434	0.81435	1.21556			2-acyl LPC(20:2)	0.0645065	0.131739	-0.206306			2-acyl LPC(20:2)	0.43702	0.505662	-0.148488
2-acyl LPC(20:3)	2.73461	3.2751	3.06666	3.26455	2.66618	2.40297	2.12001	2.69432	2.53406	2.39429	2.93998	2.95615	3.31556	1.66218	2.46616			2-acyl LPC(20:3)	0.00827876	0.0298612	-0.305206			2-acyl LPC(20:3)	0.330942	0.411796	-0.169883
2-acyl LPC(20:4)	9.50597	12.2001	11.0831	12.4478	9.97885	11.0441	8.72448	12.1308	10.7876	9.16913	11.7061	11.7244	13.192	6.24352	9.84311			2-acyl LPC(20:4)	0.455689	0.57657	-0.0905677			2-acyl LPC(20:4)	0.720273	0.761282	-0.0670288
2-acyl LPC(20:5)	1.38079	1.36832	1.38682	1.38812	1.23684	1.14342	0.878027	1.25552	1.09255	1.00141	1.26453	1.42953	1.49668	0.819432	1.13807			2-acyl LPC(20:5)	0.00863236	0.0309825	-0.332042			2-acyl LPC(20:5)	0.372491	0.446495	-0.137039
2-acyl LPC(21:2)	0.037382	0.0393449	0.0365787	0.0374741	0.0374099	0.0299045	0.0251735	0.0327865	0.0372047	0.0320134	0.0394525	0.0409784	0.0426376	0.0235593	0.0347747			2-acyl LPC(21:2)	0.03194	0.07985	-0.260664			2-acyl LPC(21:2)	0.714957	0.756767	-0.0529926
2-acyl LPC(21:3)	0.101051	0.122109	0.106684	0.125831	0.089016	0.0825183	0.0683757	0.0978015	0.0825929	0.0764535	0.102863	0.104945	0.115681	0.0385636	0.083398			2-acyl LPC(21:3)	0.0127905	0.0419597	-0.417782			2-acyl LPC(21:3)	0.242108	0.32778	-0.290173
2-acyl LPC(21:5)	0.0117067	0.0181216	0.0203094	0.0176846	0.0127292	0.0142615	0.0125758	0.0183863	0.0174003	0.0163438	0.0158576	0.0213953	0.0206706	0.0108854	0.0142			2-acyl LPC(21:5)	0.876678	0.930588	-0.0286488			2-acyl LPC(21:5)	0.854018	0.874553	0.0433546
2-acyl LPC(22:0)	0.0631687	0.0592373	0.0639406	0.0544508	0.0667661	0.0498989	0.047397	0.0601906	0.0593438	0.0506759	0.0512245	0.0492795	0.0472414	0.0420914	0.0586839			2-acyl LPC(22:0)	0.0464121	0.106148	-0.201312			2-acyl LPC(22:0)	0.009852	0.0440299	-0.307518
2-acyl LPC(22:2)	0.20592	0.191736	0.158783	0.186602	0.185921	0.143274	0.140883	0.17907	0.165214	0.156031	0.20887	0.164193	0.196106	0.0800567	0.142717			2-acyl LPC(22:2)	0.0243742	0.066182	-0.243898			2-acyl LPC(22:2)	0.30702	0.385907	-0.230224
2-acyl LPC(22:4)	1.37476	1.58649	1.55069	1.51675	1.21146	1.2077	0.942807	1.34168	1.15454	1.05692	1.29466	1.29051	1.53669	0.73024	1.09786			2-acyl LPC(22:4)	0.0130494	0.0424252	-0.344135			2-acyl LPC(22:4)	0.138794	0.213348	-0.28314
2-acyl LPC(22:5)	4.28829	4.51572	4.40955	4.76788	4.63813	4.59685	3.1373	4.29308	3.99208	3.77056	4.00264	4.11883	4.82226	2.46931	3.36944			2-acyl LPC(22:5)	0.0841077	0.162608	-0.192809			2-acyl LPC(22:5)	0.124894	0.200496	-0.268184
2-acyl LPC(22:6)	9.63191	12.3111	11.4741	12.8085	13.7157	16.2891	9.60109	13.6534	15.9445	10.2785	12.2918	12.365	14.0526	6.06625	9.59017			2-acyl LPC(22:6)	0.48257	0.6053	0.133804			2-acyl LPC(22:6)	0.50227	0.562916	-0.140851
2-acyl LPC(23:3)	0.014067	0.0197724	0.0127373	0.0181569	0.0155923	0.00971236	0.00553299	0.0111979	0.0163376	0.00816359	0.0152581	0.0104955	0.0194706	0.00992912	0.0120421			2-acyl LPC(23:3)	0.0318181	0.0798205	-0.656941			2-acyl LPC(23:3)	0.268094	0.350938	-0.257502
2-acyl LPC(24:2)	0.0811558	0.115421	0.0931448	0.0852201	0.0728241	0.0697583	0.0457555	0.0615552	0.0905015	0.066269	0.0703702	0.0886098	0.0896097	0.0479958	0.0773657			2-acyl LPC(24:2)	0.0565031	0.121129	-0.42359			2-acyl LPC(24:2)	0.19752	0.279852	-0.259894
2-acyl LPC(24:3)	0.0948167	0.0948072	0.0957854	0.113907	0.0782469	0.0545064	0.0754942	0.0968857	0.0568354	0.071641	0.0674589	0.0763525	0.0965689	0.0325834	0.0381968			2-acyl LPC(24:3)	0.0351343	0.0858832	-0.426399			2-acyl LPC(24:3)	0.0476213	0.101705	-0.618033
2-acyl LPC(24:4)	0.314475	0.348014	0.337675	0.34463	0.243778	0.304828	0.218405	0.219697	0.272666	0.18393	0.234498	0.247785	0.287456	0.0904096	0.169924			2-acyl LPC(24:4)	0.0280357	0.0729342	-0.405266			2-acyl LPC(24:4)	0.0288262	0.0758914	-0.624984
2-acyl LPC(24:5)	0.351226	0.438868	0.401467	0.476698	0.320842	0.254031	0.22188	0.256134	0.259164	0.233665	0.301014	0.291902	0.32561	0.151619	0.23076			2-acyl LPC(24:5)	0.00449877	0.0201334	-0.699483			2-acyl LPC(24:5)	0.0116641	0.0482562	-0.612601
2-acyl LPC(24:6)	0.513005	0.533956	0.549682	0.593484	0.396744	0.452085	0.371213	0.45042	0.468909	0.415842	0.4772	0.444763	0.565296	0.231235	0.367848			2-acyl LPC(24:6)	0.0605342	0.126842	-0.2612			2-acyl LPC(24:6)	0.172101	0.253254	-0.310232
2-acyl LPE(15:0)	0.375463	0.442853	0.403147	0.395455	0.369944	0.397609	0.389815	0.464187	0.326762	0.41988	0.369462	0.439127	0.403573	0.226729	0.36274			2-acyl LPE(15:0)	0.932366	0.965665	0.00824758			2-acyl LPE(15:0)	0.377885	0.451467	-0.141188
2-acyl LPE(16:0)	16.898	17.2534	18.1069	15.5643	13.9493	17.1222	16.7931	18.067	18.9593	16.9386	14.7302	16.0455	15.5966	10.4254	12.5173			2-acyl LPE(16:0)	0.191607	0.300482	0.103933			2-acyl LPE(16:0)	0.0918615	0.162611	-0.238438
2-acyl LPE(17:1)	1.2438	1.23552	1.35825	1.28189	1.09483	1.18757	1.13399	1.44544	1.22816	1.12394	1.29895	1.35423	1.43435	0.74125	1.15729			2-acyl LPE(17:1)	0.800248	0.874188	-0.0222701			2-acyl LPE(17:1)	0.739747	0.776199	-0.0539804
2-acyl LPE(18:1)	82.436	84.8582	87.143	80.5301	71.8971	76.6779	71.9881	85.025	85.8681	75.731	81.2168	84.8687	88.2561	51.4721	68.1334			2-acyl LPE(18:1)	0.557307	0.676614	-0.0416362			2-acyl LPE(18:1)	0.403743	0.476852	-0.121714
2-acyl LPE(18:2)	7.24015	7.51569	7.81712	7.28434	6.46711	5.47863	5.4156	6.78615	9.74431	7.09431	6.75546	6.8202	7.70516	4.40774	8.542			2-acyl LPE(18:2)	0.678547	0.780615	-0.0735487			2-acyl LPE(18:2)	0.590442	0.643796	-0.0856545
2-acyl LPE(18:3)	0.405279	0.387779	0.429866	0.476662	0.381875	0.235684	0.317972	0.286332	0.270145	0.342521	0.427366	0.376344	0.32316	0.264391	0.369278			2-acyl LPE(18:3)	0.00112143	0.00719501	-0.518905			2-acyl LPE(18:3)	0.0898826	0.160679	-0.241579
2-acyl LPE(19:0)	1.67615	2.05067	2.00453	1.77871	1.50303	1.46588	1.56722	1.60536	1.74477	1.44515	1.5141	1.87021	1.62631	0.906976	1.17783			2-acyl LPE(19:0)	0.0855139	0.164015	-0.203308			2-acyl LPE(19:0)	0.0967993	0.168468	-0.345132
2-acyl LPE(19:2)	0.532831	0.428828	0.4685	0.50616	0.419731	0.379101	0.330709	0.57785	0.641747	0.331704	0.35834	0.440638	0.763918	0.381052	0.318016			2-acyl LPE(19:2)	0.795088	0.870993	-0.0593383			2-acyl LPE(19:2)	0.830929	0.852114	-0.0587942
2-acyl LPE(20:0)	0.456086	0.486566	0.454587	0.515346	0.494234	0.55245	0.485303	0.476906	0.58709	0.576516	0.469026	0.442478	0.420036	0.451065	0.450603			2-acyl LPE(20:0)	0.0804254	0.15759	0.154171			2-acyl LPE(20:0)	0.0427719	0.0941242	-0.10801
2-acyl LPE(20:1)	7.82511	8.59409	6.88149	7.92854	7.54385	8.99784	7.32304	7.79226	9.79157	8.01227	7.91374	8.46424	8.35508	5.40752	6.55856			2-acyl LPE(20:1)	0.271908	0.393404	0.112479			2-acyl LPE(20:1)	0.549667	0.609431	-0.0793091
2-acyl LPE(20:2)	6.95654	7.44403	7.35254	6.7669	6.33375	5.553	5.47132	6.00457	6.55933	5.35447	6.1965	6.51965	6.63973	4.14968	5.49056			2-acyl LPE(20:2)	0.00438318	0.0198592	-0.268115			2-acyl LPE(20:2)	0.0617775	0.122539	-0.265454
2-acyl LPE(20:3)	9.44342	10.4888	9.62381	10.3323	9.08567	7.07846	6.57922	7.62165	8.11569	7.12129	7.87597	8.41372	8.33489	5.56978	7.53245			2-acyl LPE(20:3)	0.000158726	0.00157639	-0.423475			2-acyl LPE(20:3)	0.00848717	0.0423046	-0.376426
2-acyl LPE(20:4)	48.0676	52.5951	52.1443	52.6266	43.6823	32.3519	31.5628	35.3537	34.0967	30.803	36.9535	37.1597	39.9972	27.3316	38.864			2-acyl LPE(20:4)	0.00016194	0.00158658	-0.601643			2-acyl LPE(20:4)	0.00156143	0.0167115	-0.46637
2-acyl LPE(20:5)	3.97733	4.67425	4.74676	4.67159	3.97441	2.58571	2.55416	2.86812	2.97695	2.45414	3.17252	3.12998	3.20596	2.45869	3.55799			2-acyl LPE(20:5)	0.000114314	0.00127505	-0.713974			2-acyl LPE(20:5)	0.000842423	0.0125284	-0.505802
2-acyl LPE(21:1)	0.216747	0.162345	0.101528	0.225625	0.295522	0.241079	0.231804	0.185719	0.269557	0.204415	0.176482	0.220606	0.225038	0.133903	0.163146			2-acyl LPE(21:1)	0.492928	0.61299	0.177058			2-acyl LPE(21:1)	0.669671	0.718285	-0.124136
2-acyl LPE(21:2)	0.106794	0.102548	0.124415	0.131077	0.159983	0.216664	0.244253	0.115191	0.344388	0.114026	0.0626961	0.155589	0.156107	0.134254	0.187716			2-acyl LPE(21:2)	0.131856	0.226531	0.727459			2-acyl LPE(21:2)	0.562832	0.617409	0.156404
2-acyl LPE(21:3)	0.800986	0.675553	0.649274	0.789392	0.578782	0.730327	0.682051	0.73816	0.727212	0.620968	0.645766	0.608843	0.625662	0.399723	0.605337			2-acyl LPE(21:3)	0.984854	0.994456	0.00195215			2-acyl LPE(21:3)	0.084493	0.153701	-0.276137
2-acyl LPE(22:2)	1.17658	1.09638	1.14716	1.21478	0.963813	1.15341	1.11806	1.16162	1.32752	1.17444	1.14151	1.26822	0.961006	0.766005	1.06472			2-acyl LPE(22:2)	0.270567	0.392321	0.084165			2-acyl LPE(22:2)	0.437216	0.505662	-0.106178
2-acyl LPE(22:3)	3.37451	3.49865	3.63212	3.23026	2.83632	3.08775	3.07171	3.12247	3.46865	3.53195	2.77418	3.00083	2.79109	1.91779	2.72086			2-acyl LPE(22:3)	0.742591	0.823759	-0.0254107			2-acyl LPE(22:3)	0.0216383	0.0652368	-0.327679
2-acyl LPE(22:4)	9.69926	11.2529	10.4156	11.2111	8.70811	10.3001	9.3735	10.289	10.5157	9.90033	8.70497	8.96137	9.28231	5.91965	8.88321			2-acyl LPE(22:4)	0.741098	0.823759	-0.0257805			2-acyl LPE(22:4)	0.0421083	0.0933321	-0.296764
2-acyl LPE(22:5)	29.8881	32.306	33.5128	33.0689	27.4385	25.9062	22.3996	26.8428	27.101	23.0803	23.6641	24.998	24.9166	17.6062	25.0388			2-acyl LPE(22:5)	0.00352045	0.0169028	-0.317796			2-acyl LPE(22:5)	0.00267958	0.0242502	-0.426622
2-acyl LPE(22:6)	70.008	75.0201	75.761	75.1017	60.0935	58.836	53.8909	65.7916	62.4804	55.8587	60.5475	63.4667	67.4504	35.0106	55.2353			2-acyl LPE(22:6)	0.0136905	0.0443109	-0.262043			2-acyl LPE(22:6)	0.0597346	0.119469	-0.3376
2-acyl LPE(24:2)	0.388686	0.404366	0.422065	0.333586	0.329171	0.362194	0.412937	0.384442	0.470781	0.468094	0.340904	0.416482	0.332847	0.150535	0.312306			2-acyl LPE(24:2)	0.165354	0.268191	0.160222			2-acyl LPE(24:2)	0.226219	0.308441	-0.273974
2-acyl LPE(24:3)	0.529419	0.51773	0.523861	0.528664	0.396943	0.540219	0.480943	0.389272	0.432745	0.582247	0.43998	0.483238	0.447236	0.310096	0.323775			2-acyl LPE(24:3)	0.751808	0.832154	-0.0417364			2-acyl LPE(24:3)	0.056364	0.115406	-0.316858
2-acyl LPE(24:4)	1.13373	1.42573	1.45625	1.46757	1.1672	1.54454	1.46573	1.31975	1.36135	1.41626	1.16707	1.12056	0.97166	0.821592	0.995953			2-acyl LPE(24:4)	0.315924	0.439643	0.0959101			2-acyl LPE(24:4)	0.0115848	0.0482562	-0.389529
2-acyl LPE(24:5)	2.16627	2.40334	2.23065	2.40041	1.90401	1.92767	1.74803	2.04038	1.90791	1.939	1.71439	1.95648	1.7098	1.19812	1.54575			2-acyl LPE(24:5)	0.0246471	0.066182	-0.215634			2-acyl LPE(24:5)	0.00584514	0.0352657	-0.45081
2-acyl LPE(24:6)	3.18157	3.24434	3.54906	3.63264	2.75304	2.74862	2.448	2.70429	2.37149	2.39915	2.55572	2.38477	2.54222	1.46815	2.44915			2-acyl LPE(24:6)	0.0056596	0.0235816	-0.368637			2-acyl LPE(24:6)	0.00557971	0.0345274	-0.521195
LPC(O-14:0)	1.71669	1.37415	1.48895	1.42532	1.35066	1.06626	1.10054	1.13892	1.11728	1.10542	1.09206	1.11218	1.23966	0.699353	1.09641			LPC(O-14:0)	0.00453544	0.020173	-0.412009			LPC(O-14:0)	0.00659058	0.0387933	-0.489402
LPC(O-15:0)	3.02779	2.63838	2.89763	2.67284	2.66035	1.89791	2.09211	2.16616	2.29943	2.09421	2.25238	2.40223	2.38105	1.48495	2.13262			LPC(O-15:0)	0.000194201	0.00185258	-0.397554			LPC(O-15:0)	0.0143182	0.0543696	-0.383482
LPC(O-15:1)	0.0128922	0.0137725	0.023744	0.0260115	0.0204366	0.0266098	0.0174678	0.0113272	0.0258008	0.0153624	0.00968008	0.0103702	0.0230525	0.00496973	0.0176923			LPC(O-15:1)	0.988764	0.997015	-0.00430814			LPC(O-15:1)	0.173081	0.25418	-0.558538
LPC(O-16:0)	78.0627	66.7346	77.0118	72.0358	72.1256	56.9626	60.5267	59.4605	64.7492	59.5608	54.4567	59.2594	62.6082	36.4048	55.3521			LPC(O-16:0)	0.00115318	0.00724212	-0.280719			LPC(O-16:0)	0.0089985	0.0423046	-0.449057
LPC(O-16:1)	1.9515	1.8863	2.07584	1.99517	1.77599	1.37359	1.44767	1.45907	1.49456	1.42787	1.45505	1.49557	1.67207	0.94668	1.48015			LPC(O-16:1)	0.000214067	0.00198973	-0.427172			LPC(O-16:1)	0.00912488	0.0423488	-0.458197
LPC(O-16:2)	0.0171123	0.0156945	0.00946768	0.0182175	0.0169481	0.0112619	0.00716659	0.00937242	0.0112906	0.00897708	0.00748861	0.0136001	0.00795955	0.00545346	0.0087408			LPC(O-16:2)	0.0154367	0.0483809	-0.687986			LPC(O-16:2)	0.0108936	0.0463939	-0.84063
LPC(O-17:0)	3.4337	3.26169	3.47814	3.25931	3.30785	2.66309	2.81676	2.70453	2.89753	2.71225	2.56765	2.7627	2.8075	1.57349	2.51534			LPC(O-17:0)	1.33936e-05	0.000388416	-0.279301			LPC(O-17:0)	0.0146464	0.0544965	-0.453326
LPC(O-17:1)	2.1962	2.07728	2.32649	2.17504	2.02486	1.51172	1.54245	1.67009	1.82016	1.57432	1.56701	1.62483	1.90548	1.01215	1.58859			LPC(O-17:1)	0.000112904	0.00127505	-0.411686			LPC(O-17:1)	0.0100927	0.0442407	-0.488447
LPC(O-18:0)	25.4775	22.3366	25.7812	23.1902	24.5123	17.2433	18.2551	17.9625	19.7755	17.6308	17.2731	18.8543	20.1057	11.7267	16.8687			LPC(O-18:0)	0.000122761	0.00130885	-0.416722			LPC(O-18:0)	0.00422845	0.0294365	-0.515932
LPC(O-18:1)	74.8404	69.176	76.4481	69.2481	68.8048	49.0455	53.3056	53.9144	58.1508	49.8179	52.2126	55.1684	62.7201	33.6725	52.1801			LPC(O-18:1)	3.71896e-05	0.000728715	-0.440226			LPC(O-18:1)	0.0100833	0.0442407	-0.48616
LPC(O-18:2)	0.520871	0.492288	0.539234	0.538531	0.454476	0.300452	0.358975	0.352559	0.346571	0.344526	0.308146	0.335178	0.397837	0.216146	0.352112			LPC(O-18:2)	5.70536e-05	0.00078123	-0.579744			LPC(O-18:2)	0.00147118	0.0166407	-0.661352
LPC(O-18:3)	0.0125883	0.0174826	0.0161743	0.0195371	0.0113711	0.00843114	0.0188831	0.0187367	0.00983146	0.0180743	0.0081698	0.0112371	0.0170037	0.0199909	0.0126709			LPC(O-18:3)	0.824652	0.892347	-0.0610489			LPC(O-18:3)	0.551865	0.61	-0.15962
LPC(O-19:0)	0.24085	0.203361	0.228484	0.23719	0.2381	0.183887	0.164888	0.198779	0.195143	0.182452	0.163602	0.17691	0.16849	0.113924	0.154498			LPC(O-19:0)	0.00126105	0.00768288	-0.311346			LPC(O-19:0)	0.000844627	0.0125284	-0.56233
LPC(O-19:1)	0.653261	0.655773	0.735507	0.565541	0.641323	0.435305	0.432193	0.449713	0.500693	0.442725	0.460755	0.52639	0.565482	0.304093	0.427049			LPC(O-19:1)	0.000710705	0.00500253	-0.524339			LPC(O-19:1)	0.00893697	0.0423046	-0.509647
LPC(O-19:2)	0.031642	0.0334693	0.0408907	0.0339511	0.0295042	0.0153922	0.0335359	0.0270503	0.0250503	0.0130515	0.0154158	0.0260144	0.0220743	0.0125512	0.0229904			LPC(O-19:2)	0.0409769	0.0949146	-0.570873			LPC(O-19:2)	0.00248257	0.0228511	-0.77475
LPC(O-20:0)	3.36088	2.85802	3.42746	3.0304	3.32746	2.41875	2.57543	2.48013	2.77758	2.54183	2.31782	2.345	2.74982	1.64007	2.56297			LPC(O-20:0)	0.00190591	0.0109665	-0.323017			LPC(O-20:0)	0.00591794	0.0354098	-0.462379
LPC(O-20:1)	0.80049	0.744015	0.801088	0.762138	0.821777	0.501477	0.535081	0.542754	0.624009	0.535506	0.526173	0.575725	0.637496	0.284628	0.524961			LPC(O-20:1)	2.4516e-05	0.000522768	-0.520791			LPC(O-20:1)	0.00857603	0.0423046	-0.624427
LPC(O-20:2)	0.319537	0.303565	0.315372	0.341663	0.247435	0.176733	0.177793	0.223822	0.15032	0.194882	0.170749	0.180279	0.215286	0.108904	0.173998			LPC(O-20:2)	0.000384695	0.00313375	-0.725978			LPC(O-20:2)	0.00040882	0.00739964	-0.847037
LPC(O-20:3)	0.0826497	0.0556508	0.0784858	0.0695372	0.0594448	0.0391577	0.0364953	0.0455114	0.0421456	0.0259889	0.0212746	0.0483766	0.0469737	0.0197467	0.0397527			LPC(O-20:3)	0.00161974	0.00962553	-0.86914			LPC(O-20:3)	0.00323181	0.0265889	-0.973212
LPC(O-21:0)	0.344014	0.265041	0.334072	0.289987	0.286927	0.273564	0.308789	0.223965	0.377024	0.282458	0.200799	0.305225	0.220374	0.330299	0.34406			LPC(O-21:0)	0.722161	0.814256	-0.052422			LPC(O-21:0)	0.49541	0.556951	-0.117904
LPC(O-22:0)	4.78815	3.93113	4.30782	3.9123	4.6981	3.68765	4.13747	3.84127	4.32859	4.22065	3.32396	3.34092	3.86924	3.1614	4.33963			LPC(O-22:0)	0.237948	0.354235	-0.0980627			LPC(O-22:0)	0.0365811	0.086835	-0.262722
LPC(O-22:1)	0.278373	0.278397	0.30241	0.276728	0.277874	0.196153	0.19921	0.212172	0.22969	0.218371	0.194425	0.208475	0.220697	0.150199	0.218565			LPC(O-22:1)	2.40464e-05	0.000522768	-0.421502			LPC(O-22:1)	0.00156959	0.0167115	-0.510623
LPC(O-22:2)	0.167067	0.198146	0.198881	0.199335	0.210463	0.100022	0.141033	0.105925	0.133701	0.130768	0.119561	0.134114	0.108577	0.0886417	0.128246			LPC(O-22:2)	0.000170091	0.00164421	-0.67153			LPC(O-22:2)	9.04163e-05	0.00261846	-0.74985
LPC(O-23:0)	0.516551	0.335561	0.532347	0.456887	0.662587	0.37719	0.462819	0.399741	0.52203	0.476609	0.378922	0.354121	0.433866	0.356245	0.451867			LPC(O-23:0)	0.406397	0.536681	-0.161735			LPC(O-23:0)	0.120793	0.196974	-0.342328
LPC(O-23:1)	0.0262718	0.0216677	0.0418279	0.0159713	0.0176112	0.0118816	0.0212029	0.0200848	0.0127662	0.0185546	0.00692276	0.0213725	0.0242207		0.0183726			LPC(O-23:1)	0.179102	0.286642	-0.545902			LPC(O-23:1)	0.284711	0.364833
LPC(O-24:0)	1.6027	1.44836	1.38521	1.29784	1.66429	1.30793	1.3974	1.44434	1.56494	1.49127	1.12748	1.16119	1.3889	1.08954	1.48284			LPC(O-24:0)	0.64755	0.752362	-0.0380387			LPC(O-24:0)	0.057935	0.117236	-0.243369
LPC(O-24:1)	0.676775	0.567846	0.592822	0.553193	0.679146	0.505227	0.575343	0.509481	0.62969	0.572314	0.436093	0.42463	0.49888	0.382113	0.514257			LPC(O-24:1)	0.157374	0.258721	-0.136809			LPC(O-24:1)	0.00210668	0.0200689	-0.444386
LPC(O-24:2)	0.177735	0.159578	0.136248	0.160127	0.171016	0.0862718	0.135352	0.134268	0.117488	0.0512375	0.0684291	0.0978804	0.068424	0.0757119	0.0612622			LPC(O-24:2)	0.0213501	0.0597638	-0.617193			LPC(O-24:2)	1.78158e-05	0.00161233	-1.11429
LPC(O-26:1)	0.195827	0.177881	0.168647	0.143562	0.209238	0.151398	0.132767	0.139389	0.19406	0.185664	0.12884	0.120799	0.123745	0.108081	0.134066			LPC(O-26:1)	0.305087	0.428659	-0.156238			LPC(O-26:1)	0.0053252	0.0340605	-0.540306
LPC(P-14:0)	0.284702	0.277981	0.302311	0.28393	0.253565	0.240126	0.223478	0.215734	0.262718	0.223455	0.209768	0.245823	0.247328	0.176732	0.238307			LPC(P-14:0)	0.00339081	0.0165791	-0.267027			LPC(P-14:0)	0.00965798	0.0434309	-0.327123
LPC(P-14:1)	0.0766197	0.0737613	0.0799384	0.0596564	0.0682093	0.0877522	0.0681911	0.0623041	0.0664877	0.0517008	0.0612829	0.04445	0.0533119	0.0441934	0.0966191			LPC(P-14:1)	0.547454	0.669316	-0.0903737			LPC(P-14:1)	0.30928	0.388075	-0.256429
LPC(P-15:0)	1.12818	1.05797	1.30426	1.12236	1.15265	1.0893	0.946516	1.0252	1.10097	0.986029	0.833536	0.905137	0.984028	0.71111	0.972364			LPC(P-15:0)	0.043018	0.0986964	-0.163409			LPC(P-15:0)	0.00331948	0.0270034	-0.387899
LPC(P-16:0)	6.91928	6.96163	7.67192	7.41943	6.72923	3.89832	3.7466	3.80149	4.36265	3.78283	4.031	4.49544	5.00176	3.29659	4.78657			LPC(P-16:0)	1.3529e-06	0.000176018	-0.865728			LPC(P-16:0)	0.000143195	0.00334429	-0.724194
LPC(P-16:1)	0.140961	0.123804	0.127775	0.142098	0.0953201	0.114887	0.0975473	0.101514	0.0901679	0.0863035	0.0813719	0.087439	0.137481	0.0696978	0.117025			LPC(P-16:1)	0.0271361	0.0718016	-0.361239			LPC(P-16:1)	0.111678	0.186733	-0.353625
LPC(P-16:2)	0.0302621	0.0129228	0.0305298	0.0261548	0.0326489	0.0237365	0.0283248	0.0311583	0.0322682	0.0137794	0.0151954	0.0407336	0.024246	0.0249208	0.0275371			LPC(P-16:2)	0.897517	0.943043	-0.0358364			LPC(P-16:2)	0.996746	0.996746	0.00124599
LPC(P-17:0)	0.695335	0.931396	1.01483	0.831683	0.774086	0.669445	0.666331	0.619941	0.732137	0.639483	0.636147	0.624782	0.739908	0.523284	0.70312			LPC(P-17:0)	0.0280261	0.0729342	-0.352188			LPC(P-17:0)	0.0197544	0.0630625	-0.396255
LPC(P-17:1)	0.00444046	0.00826429	0.0113133	0.00573188	0.00979866	0.00119139	0.00336417	0.00200849	0.00940665	0.00313697	0.00452974	0.00523429	0.00108726	0.00276919	0.00610496			LPC(P-17:1)	0.0670922	0.136634	-1.04947			LPC(P-17:1)	0.0370243	0.0869667	-1.00357
LPC(P-18:0)	4.59529	4.49284	4.94597	4.53187	4.40911	3.83828	3.70566	3.8405	4.50381	3.67163	3.29426	3.58666	4.06147	2.55996	3.72354			LPC(P-18:0)	0.00710224	0.0274876	-0.232172			LPC(P-18:0)	0.00781241	0.0415896	-0.415491
LPC(P-18:1)	1.04421	1.05505	1.26416	1.12049	1.03764	0.848761	0.758537	0.808011	0.8714	0.741728	0.706474	0.793085	0.846174	0.609305	0.894718			LPC(P-18:1)	0.000702579	0.00500253	-0.454853			LPC(P-18:1)	0.00109874	0.014883	-0.520306
LPC(P-18:2)	0.127758	0.153875	0.215488	0.234547	0.184303	0.213157	0.131081	0.163274	0.189921	0.202663	0.210146	0.220462	0.186869	0.053937	0.143277			LPC(P-18:2)	0.900287	0.944585	-0.025223			LPC(P-18:2)	0.592148	0.644685	-0.169049
LPC(P-19:0)	0.0827926	0.126607	0.11964	0.114591	0.099971	0.0642765	0.0554318	0.0790488	0.104177	0.0763411	0.0774838	0.0658159	0.0875242	0.0500029	0.073147			LPC(P-19:0)	0.0202575	0.0572209	-0.519305			LPC(P-19:0)	0.00583364	0.0352657	-0.618907
LPC(P-19:1)	0.0242814	0.0150152	0.015513	0.0329614	0.00718632	0.0140884	0.00689316	0.00835838	0.0125692	0.0084457	0.0106934	0.00895913	0.0104417	0.0154419	0.0131968			LPC(P-19:1)	0.114628	0.207245	-0.915149			LPC(P-19:1)	0.179242	0.260063	-0.69311
LPC(P-20:0)	1.52553	1.28513	1.6313	1.29627	1.38766	1.06403	1.0468	1.07482	1.20936	1.07454	0.906175	0.942901	1.08694	0.712509	1.10821			LPC(P-20:0)	0.00504126	0.0218857	-0.381648			LPC(P-20:0)	0.00131606	0.0164281	-0.583099
LPC(P-20:1)	0.0379075	0.0871976	0.10837	0.0568566	0.0603729	0.02642	0.0343972	0.0406375	0.0356207	0.0517218	0.0317938	0.033876	0.0379056	0.0238472	0.0621786			LPC(P-20:1)	0.0569053	0.121342	-0.893419			LPC(P-20:1)	0.0602841	0.119906	-0.887288
LPC(P-21:0)	0.0330931	0.0259322	0.0755493	0.0574828	0.0578225	0.0341335	0.045908	0.0353772	0.0404649	0.0509207	0.039562	0.0218786	0.0823923		0.0380211			LPC(P-21:0)	0.410018	0.537128	-0.272969			LPC(P-21:0)	0.785234	0.814483
LPC(P-22:0)	0.610906	0.519152	0.577339	0.497394	0.616169	0.397366	0.437986	0.447429	0.508279	0.45973	0.331082	0.351382	0.405414	0.310263	0.42874			LPC(P-22:0)	0.00601556	0.0245359	-0.325755			LPC(P-22:0)	0.000310845	0.00610764	-0.626804
LPC(P-22:1)	0.0918319	0.0758094	0.073722	0.084852	0.0752276	0.0588753	0.0557084	0.0473775	0.0667593	0.077798	0.0537681	0.0566771	0.058513	0.0512415	0.0639446			LPC(P-22:1)	0.0185709	0.0540719	-0.389221			LPC(P-22:1)	0.000847918	0.0125284	-0.498571
LPC(P-24:0)	0.107841	0.0811469	0.0666921	0.0931423	0.0655068	0.0157783	0.0668035	0.071037	0.0699345	0.0708543	0.0371094	0.0254548	0.0202674	0.0372157	0.029162			LPC(P-24:0)	0.115934	0.209085	-0.492962			LPC(P-24:0)	0.00138702	0.0164623	-1.47344
LPC(P-24:1)	0.0577389	0.0428019	0.0538521	0.0417081	0.0612405	0.0274433	0.03279	0.0368524	0.032457	0.0405827	0.0307724	0.0336812	0.0398896	0.0210682	0.0346481			LPC(P-24:1)	0.00764343	0.0283008	-0.597086			LPC(P-24:1)	0.00520858	0.0339731	-0.685076
LPE(O-16:0)	6.02003	6.28742	6.80483	6.20252	5.69981	3.92556	3.91235	4.12594	4.28704	3.78	4.86554	4.80843	5.03372	2.60461	3.65245			LPE(O-16:0)	4.28782e-05	0.000758191	-0.630721			LPE(O-16:0)	0.00945481	0.0430521	-0.564982
LPE(O-17:0)	0.105174	0.189039	0.184187	0.119083	0.109612	0.0990967	0.114048	0.515355	0.117627	0.120905	0.288026	0.565662	0.150058	0.0428021	0.132166			LPE(O-17:0)	0.560563	0.676614	0.451659			LPE(O-17:0)	0.364753	0.440135	0.737238
LPE(O-17:1)	0.395513	0.141239	0.46442	0.289227	0.411552	0.147896	0.164666	0.294692	0.267642	0.258032	0.202067	0.192521	0.170413	0.104958	0.142499			LPE(O-17:1)	0.128151	0.222805	-0.587133			LPE(O-17:1)	0.0333675	0.0821703	-1.06682
LPE(O-18:0)	8.64678	9.17023	9.62813	8.78926	8.18246	4.97788	5.31302	5.56024	6.12688	5.32708	6.58606	7.15455	6.30306	3.83521	5.6			LPE(O-18:0)	6.26075e-06	0.000272813	-0.701937			LPE(O-18:0)	0.00397379	0.0288711	-0.591426
LPE(O-18:1)	4.10506	4.07502	4.34408	4.15866	3.69043	2.45493	2.58872	2.99783	2.87185	2.50054	3.21195	3.52782	3.36854	1.88078	2.52181			LPE(O-18:1)	1.5686e-05	0.000406155	-0.602951			LPE(O-18:1)	0.0158043	0.0561102	-0.489539
LPE(O-18:2)	1.69507	1.84155	1.36923	1.76707	1.93002	1.37946	1.45709	1.43383	1.79166	1.5522	1.72874	1.74059	1.1809	1.39861	1.15967			LPE(O-18:2)	0.142367	0.242861	-0.17613			LPE(O-18:2)	0.120332	0.196974	-0.255129
LPE(O-20:0)	1.13079	1.001	1.06384	1.02104	1.09362	0.859941	0.889801	0.968942	0.99476	0.98139	0.838627	0.965597	0.822883	0.785435	1.03928			LPE(O-20:0)	0.00905358	0.0318633	-0.177717			LPE(O-20:0)	0.0191292	0.0625585	-0.254395
LPE(O-22:0)	1.18171	0.996778	0.830246	0.980117	1.07936	0.807461	0.850533	0.937142	1.03115	0.95253	0.705271	0.89261	0.859984	0.772639	1.01964			LPE(O-22:0)	0.205981	0.31639	-0.146502			LPE(O-22:0)	0.0727158	0.137434	-0.253965
LPE(P-14:0)	1.58886	1.89915	1.97001	1.70618	1.44517	0.732953	0.716121	0.555512	0.790104	0.652584	0.800073	0.906069	0.908889	0.668833	0.858688			LPE(P-14:0)	0.000127809	0.00134292	-1.32045			LPE(P-14:0)	0.000220492	0.00456103	-1.05539
LPE(P-15:0)	4.01961	5.44278	4.85363	5.20234	4.00225	1.20007	0.908755	1.08221	1.45129	0.973764	1.85339	2.05032	1.938	1.32894	1.99884			LPE(P-15:0)	0.000112813	0.00127505	-2.06629			LPE(P-15:0)	0.000193475	0.00411987	-1.35901
LPE(P-16:0)	318.457	376.337	369.112	360.322	310.501	60.4454	63.0463	65.6321	72.2211	62.035	123.198	132.346	137.651	97.4114	143.699			LPE(P-16:0)	2.29407e-05	0.000522768	-2.42341			LPE(P-16:0)	4.20721e-06	0.00109294	-1.45146
LPE(P-16:1)	2.44894	3.17967	2.978	1.83922	1.54728	0.402594	0.46694	0.863088	0.398124	0.395206	1.13408	0.795033	1.01919	1.06315	1.6213			LPE(P-16:1)	0.00276593	0.0146372	-2.24731			LPE(P-16:1)	0.0119447	0.0490542	-1.09029
LPE(P-17:0)	27.8965	35.498	31.8345	35.5383	29.2285	6.66846	7.20149	6.99717	8.15023	6.74296	12.6854	13.2035	12.8188	9.69326	12.9227			LPE(P-17:0)	6.71444e-05	0.000901476	-2.1616			LPE(P-17:0)	5.51316e-05	0.00235901	-1.38352
LPE(P-17:1)	1.29451	1.60961	1.48391	1.53283	1.18273	0.365869	0.272965	0.285553	0.39818	0.215369	0.566324	0.640739	0.668011	0.421377	0.726985			LPE(P-17:1)	2.96196e-05	0.000596506	-2.20755			LPE(P-17:1)	5.90758e-05	0.00235901	-1.23236
LPE(P-18:0)	210.681	242.903	235.675	233.162	212.553	53.9216	57.3246	57.1021	67.5885	59.2839	85.6241	94.7001	90.8101	71.1843	103.168			LPE(P-18:0)	2.18505e-06	0.000176018	-1.94279			LPE(P-18:0)	2.819e-07	0.000204095	-1.34921
LPE(P-18:1)	113.533	140.136	135.248	129.346	111.678	25.1914	26.7925	28.7415	32.5308	26.8614	51.3525	53.8679	58.5533	44.8241	65.9883			LPE(P-18:1)	3.89374e-05	0.000742884	-2.16858			LPE(P-18:1)	2.10668e-05	0.00169471	-1.19796
LPE(P-18:2)	0.742021	0.952857	0.928168	0.964361	0.733563	0.119189	0.115612	0.109328	0.146637	0.143006	0.279696	0.206127	0.330903	0.185804	0.292186			LPE(P-18:2)	0.00011431	0.00127505	-2.76932			LPE(P-18:2)	4.6131e-05	0.00235901	-1.73872
LPE(P-19:0)	3.08352	3.5151	1.89978	3.30381	3.23366	1.63921	1.57456	1.41047	1.72764	1.58477	1.92923	1.82246	1.84786	1.52726	1.86775			LPE(P-19:0)	0.00685299	0.0271498	-0.921806			LPE(P-19:0)	0.0116445	0.0482562	-0.741284
LPE(P-19:1)	1.9343	2.52379	2.48573	2.29859	2.00732	0.484494	0.476053	0.499209	0.5385	0.524541	0.783954	0.802312	0.950966	0.663664	1.03235			LPE(P-19:1)	0.000119939	0.00129785	-2.15679			LPE(P-19:1)	4.36404e-05	0.00235901	-1.41005
LPE(P-20:0)	14.8149	14.163	16.0481	14.558	14.6626	11.8558	10.8715	11.0303	13.0749	11.8227	8.92177	10.3794	9.92179	7.74832	10.535			LPE(P-20:0)	0.000311709	0.00269034	-0.340066			LPE(P-20:0)	7.00997e-05	0.00235901	-0.644207
LPE(P-20:1)	3.07683	2.85836	3.45043	2.6607	3.2211	1.21875	0.811099	1.26054	0.904197	1.28809	1.28991	1.64674	1.82038	1.22191	1.58526			LPE(P-20:1)	6.15387e-06	0.000272813	-1.4775			LPE(P-20:1)	3.08701e-05	0.002235	-1.0132
LPE(P-20:2)	0.550271	0.72411	0.524721	0.854884	0.55309	0.135175	0.0548131	0.113727	0.195862	0.135105	0.114773	0.137879	0.206652	0.165302	0.163041			LPE(P-20:2)	0.000647352	0.00478909	-2.33715			LPE(P-20:2)	0.00118849	0.0156448	-2.02564
LPE(P-20:3)	0.0668567	0.101343	0.0681495	0.0548241	0.0818564	0.0110807	0.00864435				0.0167015				0.0185893			LPE(P-20:3)	0.00106438	0.00695205				LPE(P-20:3)	0.00184909	0.0188556
LPE(P-21:0)	1.43198	1.35195	1.08981	0.819754	0.904724	0.700242	0.893153	0.966586	1.00696	0.589386	0.340861	0.47442	0.4047	0.312327	0.475232			LPE(P-21:0)	0.0861876	0.164871	-0.429659			LPE(P-21:0)	0.00287185	0.0250402	-1.47954
LPE(P-22:0)	3.83366	3.77569	3.75074	3.6537	3.93953	2.60323	3.11081	2.72357	3.24293	2.99007	2.07092	2.05496	2.07303	1.64652	2.22889			LPE(P-22:0)	0.000948931	0.00649033	-0.369522			LPE(P-22:0)	4.52876e-06	0.00109294	-0.911768
LPE(P-22:1)	0.792455	0.701947	0.790447	0.717351	0.812307	0.397927	0.421922	0.40617	0.494829	0.433996	0.428741	0.391806	0.384561	0.291985	0.459891			LPE(P-22:1)	3.97353e-06	0.000261892	-0.823913			LPE(P-22:1)	9.94507e-06	0.00122422	-0.962865
LPE(P-24:1)	0.414093	0.359688	0.400052	0.357727	0.429449	0.198196	0.237549	0.318866	0.365452	0.232161	0.200807	0.21138	0.170178	0.128755	0.23884			LPE(P-24:1)	0.0130401	0.0424252	-0.536262			LPE(P-24:1)	4.10383e-05	0.00235901	-1.04566
PC(25:0)	0.0572679	0.0688894	0.0578213	0.0631961	0.0511949	0.0781698	0.0580824	0.0631473	0.0498203	0.0766147	0.0545514	0.0605466	0.0509074	0.0341167	0.0474319			PC(25:0)	0.408469	0.537128	0.127039			PC(25:0)	0.0982497	0.169768	-0.269357
PC(26:1)	0.101814	0.106231	0.116101	0.116138	0.0955274	0.121182	0.0951963	0.0779049	0.0825457	0.0963429	0.0864208	0.0843437	0.0726528	0.0652638	0.0988309			PC(26:1)	0.191894	0.300482	-0.179361			PC(26:1)	0.00814581	0.0420393	-0.394883
PC(27:0)	1.71756	1.81994	1.89173	1.86707	1.73054	1.77849	1.57231	1.59198	1.64485	1.66548	1.55114	1.6244	1.6542	1.21154	1.75388			PC(27:0)	0.0154661	0.0483809	-0.129283			PC(27:0)	0.0544346	0.112602	-0.211642
PC(27:1)	0.120006	0.0995365	0.150086	0.16434	0.0614744	0.0901457	0.138983	0.134273	0.120926	0.168121	0.0505851	0.0495236	0.157009	0.0488503	0.130772			PC(27:1)	0.62441	0.73174	0.131901			PC(27:1)	0.319067	0.398283	-0.447188
PC(28:1)	6.04944	6.12603	6.95588	6.16185	5.80172	5.84909	5.62263	5.32844	5.69698	5.63075	5.1215	5.31507	5.45842	3.98086	6.00165			PC(28:1)	0.0346792	0.0855184	-0.144678			PC(28:1)	0.0327677	0.081352	-0.264981
PC(28:2)	0.409953	0.404743	0.516038	0.460266	0.45879	0.374227	0.517513	0.414608	0.485776	0.42066	0.304254	0.500936	0.402152	0.295523	0.415664			PC(28:2)	0.827828	0.894449	-0.0239277			PC(28:2)	0.175677	0.255916	-0.22979
PC(28:3)	0.00833158	0.0113335	0.013912	0.0137871	0.00920045	0.0140887	0.0085821	0.0051976	0.0180897	0.0101092	0.00985134	0.00773655	0.0133418	0.00448617	0.0106273			PC(28:3)	0.969696	0.984635	-0.0127406			PC(28:3)	0.295953	0.374597	-0.296913
PC(29:0)	154.282	162.856	172.221	155.93	150.501	147.281	143.126	146.241	149.082	141.532	132.561	140.439	153.569	97.1023	150.872			PC(29:0)	0.0198508	0.0568848	-0.129913			PC(29:0)	0.0748488	0.139312	-0.238477
PC(29:1)	5.46291	5.66922	6.50766	5.26561	4.4543	5.14586	5.3199	4.76402	5.17306	4.87094	4.33506	4.56065	4.90247	3.10848	5.28217			PC(29:1)	0.284948	0.40747	-0.114411			PC(29:1)	0.0707624	0.134467	-0.302219
PC(29:2)	0.538854	0.547608	0.561639	0.578912	0.514931	0.440552	0.452855	0.509481	0.416164	0.395114	0.429112	0.401379	0.499612	0.281669	0.485252			PC(29:2)	0.00281736	0.0148014	-0.308436			PC(29:2)	0.0268758	0.0734266	-0.386856
PC(30:0)	1487.86	1540	1571.06	1437.98	1449.31	1387.73	1409.35	1499.89	1495.08	1384.62	1335.72	1410.32	1466.26	1097.42	1481.11			PC(30:0)	0.126946	0.22124	-0.0609209			PC(30:0)	0.1205	0.196974	-0.140648
PC(30:1)	588.102	579.792	646.334	559.52	551.006	536.71	557.029	535.728	587.983	522.412	493.426	511.371	563.672	368.946	571.302			PC(30:1)	0.110464	0.202239	-0.0942121			PC(30:1)	0.0861358	0.155517	-0.221366
PC(30:2)	8.86295	8.23289	9.91529	7.50072	8.19087	7.81587	7.28716	8.00283	8.60781	8.02447	7.5253	7.78428	7.79385	5.66667	8.11779			PC(30:2)	0.24257	0.360375	-0.103804			PC(30:2)	0.0874604	0.157125	-0.211181
PC(30:3)	1.4282	1.43908	1.70848	1.50036	1.40195	1.37039	1.50962	1.35842	1.35091	1.26292	0.93061	1.06025	1.34978	0.794352	1.45165			PC(30:3)	0.108186	0.198868	-0.126086			PC(30:3)	0.0347621	0.0845567	-0.420685
PC(31:0)	392.335	415.147	405.509	381.48	389.858	377.8	372.061	405.372	389.88	383.635	358.192	393.047	381.614	320.83	377.495			PC(31:0)	0.216522	0.330481	-0.0409866			PC(31:0)	0.0737656	0.13836	-0.115879
PC(31:1)	187.847	193.974	196.002	181.359	183.086	175.962	177.509	181.015	181.506	172.122	164.294	174.676	175.55	138.311	178.159			PC(31:1)	0.0161571	0.0497569	-0.0853926			PC(31:1)	0.03573	0.0853747	-0.181306
PC(31:2)	10.496	10.0258	11.7628	9.70707	9.82086	9.71896	10.4448	9.51134	10.935	9.20367	8.70085	9.37943	10.2398	6.50944	9.42358			PC(31:2)	0.440211	0.562144	-0.0567564			PC(31:2)	0.0824161	0.150345	-0.227523
PC(31:3)	1.09616	1.94841	1.29492	1.49219	1.29591	1.15857	1.97567	1.13842	1.29	1.70354	0.941006	1.01057	1.07947	0.56364	1.01196			PC(31:3)	0.902905	0.945963	0.0277867			PC(31:3)	0.0226534	0.0662574	-0.629698
PC(31:4)	0.0730747	0.0785625	0.0951069	0.0742902	0.0441674	0.113391	0.118368	0.0675179	0.08824	0.12104	0.0787273	0.0699922	0.0775862	0.0509637	0.0756356			PC(31:4)	0.0634965	0.130781	0.477716			PC(31:4)	0.807301	0.833789	-0.0494136
PC(32:0)	1375.17	1414.15	1395.61	1287.09	1350.76	1265.15	1276.72	1417.78	1367.32	1280.66	1268.13	1338.93	1311.52	1148.63	1369.47			PC(32:0)	0.285864	0.407976	-0.0462268			PC(32:0)	0.129361	0.20584	-0.084043
PC(32:1)	3842.01	3893.25	3921.51	3664.24	3709.76	3576.82	3558.07	3766.63	3788	3541.04	3433.99	3712.75	3570.52	3125.39	3662.86			PC(32:1)	0.0629723	0.130703	-0.0619751			PC(32:1)	0.0415723	0.0933321	-0.120525
PC(32:2)	513.645	504.398	549.998	475.818	479.613	478.688	481.403	473.852	503.982	457.679	422.869	450.868	476.662	332.937	490.921			PC(32:2)	0.144513	0.245944	-0.0750206			PC(32:2)	0.0674253	0.129485	-0.214888
PC(32:3)	33.3803	33.327	37.5426	32.443	30.6283	30.1392	32.8683	30.0402	32.9209	29.3381	27.1872	27.9424	31.2283	19.5297	30.4118			PC(32:3)	0.12205	0.215295	-0.1075			PC(32:3)	0.0380967	0.088681	-0.295841
PC(32:4)	2.08057	1.35741	1.72517	1.33418	2.38843	1.93536	1.31352	2.02434	1.19154	1.22234	1.00928	2.00094	1.27414	1.21214	1.10334			PC(32:4)	0.408014	0.537128	-0.209056			PC(32:4)	0.130135	0.206618	-0.429064
PC(33:0)	85.3461	92.0875	88.9726	85.9672	87.7905	86.0288	85.6649	93.9198	89.0555	89.4131	80.8921	90.2993	84.5053	78.0584	85.8186			PC(33:0)	0.692958	0.791173	0.0127856			PC(33:0)	0.136738	0.211535	-0.0691166
PC(33:1)	737.327	741.68	747.341	710.287	705.27	673.471	653.54	696.201	676.552	660.247	636.934	693.836	655.838	588.838	692.489			PC(33:1)	0.00115825	0.00724212	-0.116227			PC(33:1)	0.0146434	0.0544965	-0.156314
PC(33:2)	169.332	170.545	181.55	163.665	161.977	158.422	163.005	166.001	170.088	154.937	145.897	153.818	159.079	119.358	161.343			PC(33:2)	0.153525	0.255867	-0.0601951			PC(33:2)	0.0449951	0.0980928	-0.195939
PC(33:3)	8.81626	8.73513	9.51143	9.02865	8.91472	8.23884	8.59118	8.46371	8.29467	8.27278	7.12402	8.0792	8.60921	5.14183	12.2945			PC(33:3)	0.00654888	0.0265248	-0.10451			PC(33:3)	0.557776	0.614658	-0.125773
PC(33:4)	3.97055	3.43932	4.34555	2.01511	1.5764	1.2921	3.16191	4.18025	5.09626	3.30256	1.68023	2.65453	3.372	0.442595	3.08804			PC(33:4)	0.696802	0.793063	0.150389			PC(33:4)	0.312627	0.391595	-0.449642
PC(33:5)	0.355745	0.333316	0.338195	0.409297	0.322574	0.238209	0.317877	0.2871	0.257163	0.276103	0.235148	0.274836	0.262962	0.165496	0.351669			PC(33:5)	0.00583747	0.0240464	-0.353905			PC(33:5)	0.0325708	0.0813146	-0.447364
PC(34:0)	309.453	329.528	319.215	307.015	305.925	289.928	288.569	314.993	303.351	298.773	277.872	301.608	289.86	249.877	296.474			PC(34:0)	0.0512654	0.112821	-0.0710702			PC(34:0)	0.0240173	0.067924	-0.150302
PC(34:1)	3733.13	3956.15	3803.79	3709.9	3741.83	3584.36	3599.47	3950.11	3754.55	3657.43	3573.95	3889.96	3571.12	3406.34	3758.9			PC(34:1)	0.355896	0.482289	-0.0307001			PC(34:1)	0.166848	0.24703	-0.0578421
PC(34:2)	2561.09	2572.95	2633.44	2426.29	2537.14	2357.83	2347.59	2433.4	2471.51	2352.12	2249.59	2463.32	2328.05	2077.73	2458.04			PC(34:2)	0.00760308	0.0283008	-0.0898227			PC(34:2)	0.028788	0.0758914	-0.137108
PC(34:3)	233.466	235.563	242.94	224.1	224.381	219.995	223.531	229.908	233.623	214.475	200.884	213.133	219.092	167.217	221.65			PC(34:3)	0.154161	0.255867	-0.0492136			PC(34:3)	0.0471583	0.101014	-0.183323
PC(34:4)	73.6929	77.6297	81.3178	72.318	71.393	77.814	81.3292	80.61	82.085	77.0312	63.9003	67.1694	77.4067	44.5637	71.0137			PC(34:4)	0.074634	0.149432	0.0838361			PC(34:4)	0.13466	0.211025	-0.215847
PC(34:5)	9.36481	8.87095	10.5423	8.91273	8.78351	8.94027	9.26657	8.78643	9.94029	8.92241	7.92705	8.01655	9.86226	5.05023	8.22091			PC(34:5)	0.759588	0.839483	-0.0193236			PC(34:5)	0.135322	0.211535	-0.250113
PC(34:6)	0.307948	0.35774	0.31072	0.317838	0.314997	0.376851	0.316649	0.267947	0.307766	0.338017	0.251979	0.307514	0.273774	0.165291	0.266875			PC(34:6)	0.984679	0.994456	-0.0018058			PC(34:6)	0.0413732	0.0933152	-0.346751
PC(35:0)	16.6475	17.8727	17.4187	17.3261	16.2459	16.4255	15.609	16.6509	16.1815	16.1483	15.2376	16.3247	15.1984	13.1406	16.0442			PC(35:0)	0.0346747	0.0855184	-0.0779157			PC(35:0)	0.0226223	0.0662574	-0.171144
PC(35:1)	379.395	398.802	390.015	376.828	379.205	361.195	349.139	372.916	359.761	353.414	338.043	373.154	351.008	321.759	368.94			PC(35:1)	0.00228453	0.0128394	-0.0991638			PC(35:1)	0.0192687	0.0625585	-0.134546
PC(35:2)	355.146	356.17	360.466	339.818	348.836	325.66	323.8	342.121	338.627	317.794	309.831	334.409	314.744	287.422	336.997			PC(35:2)	0.00550176	0.0233262	-0.0952148			PC(35:2)	0.0137611	0.0535646	-0.152904
PC(35:3)	47.9748	49.3594	64.7303	47.4363	47.3836	44.7414	15.8261	47.1578	46.8512	46.0053	40.6624	44.9217	43.7145	37.3599	45.1044			PC(35:3)	0.154579	0.255867	-0.356929			PC(35:3)	0.0528264	0.109903	-0.278669
PC(35:4)	28.4027	31.3303	30.5663	30.0763	27.917	32.969	32.032	34.1986	32.5073	32.0474	26.3128	28.8427	29.7485	20.2057	28.3093			PC(35:4)	0.00534218	0.0227828	0.143086			PC(35:4)	0.164183	0.244083	-0.152482
PC(35:5)	6.7816	6.98979	7.37753	6.62778	6.75374	6.57014	6.92196	6.90008	7.16426	6.90171	5.76051	5.89633	7.22219	4.04366	6.11708			PC(35:5)	0.931252	0.965665	-0.00302347			PC(35:5)	0.0976646	0.169161	-0.249839
PC(35:7)	0.0440121	0.0682139	0.0417925	0.0831258	0.0434873	0.0699981	0.0619035	0.0266051	0.0391729	0.0371894	0.0534771	0.0439645	0.0267948	0.0465369	0.0491601			PC(35:7)	0.454502	0.576073	-0.256821			PC(35:7)	0.247068	0.331869	-0.351611
PC(36:0)	13.6242	14.5673	15.3797	14.5906	13.1237	13.3724	12.3167	13.0594	13.2161	12.905	11.994	13.2874	12.4131	10.0284	13.0318			PC(36:0)	0.0281677	0.0729342	-0.136066			PC(36:0)	0.0194717	0.0629354	-0.230613
PC(36:1)	1923.66	1980.86	2025.64	1878.84	1913.47	1821.7	1784.45	1900.68	1852.89	1792.45	1746.32	1904.3	1817.07	1589.74	1885.32			PC(36:1)	0.0101197	0.0348202	-0.087209			PC(36:1)	0.0499899	0.105518	-0.120604
PC(36:2)	3040	3165.4	3099.82	2945.55	3051.38	2885.49	2930.47	3129.6	3094.08	2940.51	2834.69	3114.27	2898.83	2689.98	3011.49			PC(36:2)	0.320953	0.445414	-0.0306823			PC(36:2)	0.114926	0.19084	-0.0727886
PC(36:3)	891.832	912.115	909.063	850.78	869.843	812.17	815.077	872.246	853.979	824.929	778.79	837.671	819.486	702.854	858.965			PC(36:3)	0.015232	0.0482236	-0.0855384			PC(36:3)	0.030358	0.0784972	-0.149295
PC(36:4)	741.515	805.48	764.253	752.152	737.127	825.081	817.764	875.084	822.034	837.388	706.516	771.83	759.805	607.063	757.095			PC(36:4)	0.00169638	0.00993713	0.136389			PC(36:4)	0.279052	0.360775	-0.0772775
PC(36:5)	251.585	255.521	266.728	242.577	247.73	262.157	273.614	281.674	284.345	262.98	235.528	240.775	262.086	173.537	247.054			PC(36:5)	0.0114917	0.0383941	0.1105			PC(36:5)	0.244813	0.330064	-0.125302
PC(36:6)	80.3571	84.5434	89.8486	79.8695	77.6412	87.651	86.75	87.5514	90.4409	82.3905	70.3924	75.6703	86.1729	47.0496	77.7603			PC(36:6)	0.119971	0.213395	0.0767444			PC(36:6)	0.174434	0.25552	-0.207446
PC(36:7)	1.00375	0.993287	1.16876	1.02474	0.986023	1.10104	1.0189	0.912258	1.08342	1.10093	0.770266	0.911014	1.02047	0.469761	0.90408			PC(36:7)	0.87584	0.930588	0.0111017			PC(36:7)	0.080829	0.148906	-0.344984
PC(37:0)	1.31802	1.3723	1.91343	1.46119	1.33229	1.27637	1.13005	1.60861	1.58749	1.52859	1.07157	1.40957	1.51519	1.02607	1.60075			PC(37:0)	0.725581	0.814934	-0.0528585			PC(37:0)	0.365526	0.440334	-0.159468
PC(37:1)	72.969	76.357	82.1848	74.6595	70.4494	70.7298	65.6242	69.2799	70.1062	66.1344	62.0953	66.2894	69.5223	50.7746	72.0243			PC(37:1)	0.020446	0.0574547	-0.139642			PC(37:1)	0.0376407	0.0879093	-0.231858
PC(37:2)	169.855	173.551	171.357	164.284	165.875	153.582	148.513	159.741	162.14	153.092	147.186	161.342	153.862	133.709	160.344			PC(37:2)	0.00254164	0.0137514	-0.120777			PC(37:2)	0.0220686	0.0660233	-0.159587
PC(37:3)	42.4742	44.0573	43.0402	42.0372	41.6165	43.3166	42.0134	44.8122	44.0703	43.9447	38.4407	42.4271	39.4719	35.8308	42.5094			PC(37:3)	0.158062	0.259265	0.0329888			PC(37:3)	0.0820728	0.150345	-0.101933
PC(37:4)	39.9664	43.7241	41.9	41.2004	40.8228	45.1385	43.7916	47.9243	44.978	44.0777	38.794	41.1323	39.522	33.9405	41.3052			PC(37:4)	0.00557976	0.0235035	0.121847			PC(37:4)	0.133808	0.210603	-0.0926932
PC(37:5)	39.601	43.5649	41.7538	40.7401	39.1298	45.2251	43.7099	47.7082	45.106	45.5729	36.668	41.3181	40.8131	30.5705	38.9273			PC(37:5)	0.00252879	0.0137514	0.150595			PC(37:5)	0.175109	0.255603	-0.121132
PC(37:6)	21.9828	25.4144	25.14	23.2948	21.675	26.2566	24.7282	27.459	26.6742	24.5175	20.6354	22.1357	24.2704	14.5273	22.8446			PC(37:6)	0.0381152	0.0905831	0.141714			PC(37:6)	0.212636	0.295486	-0.17044
PC(37:7)	1.68434	1.78735	1.8984	1.65611	1.57234	1.53168	1.61344	1.4139	1.699	1.33082	1.37205	1.54754	1.4625	1.02077	1.43374			PC(37:7)	0.0496808	0.111006	-0.180212			PC(37:7)	0.0142758	0.0543696	-0.330813
PC(37:8)	0.0887991	0.0670665	0.0722529	0.0817537	0.089581	0.098948	0.08904	0.0384934	0.103641	0.0790339	0.0434799	0.11175	0.0719151	0.0597464	0.0872583			PC(37:8)	0.882168	0.935046	0.0346256			PC(37:8)	0.70236	0.746709	-0.0944109
PC(38:0)	3.19162	3.44476	3.76253	3.36383	2.96874	3.15354	2.92948	2.99536	3.21935	2.89135	2.45537	2.71536	2.77715	1.89796	3.22944			PC(38:0)	0.0822296	0.15983	-0.139531			PC(38:0)	0.0258289	0.0713746	-0.355723
PC(38:1)	115.471	117.783	128.916	115.171	107.224	109.086	100.918	102.232	109.517	99.5825	95.2969	101.114	105.189	72.3141	110.051			PC(38:1)	0.0187213	0.0542918	-0.165151			PC(38:1)	0.0350561	0.0845567	-0.272461
PC(38:2)	477.252	483.958	503.551	461.031	462.784	449.327	432.793	461.934	461.91	434.476	419.49	449.621	444.451	370.882	465.635			PC(38:2)	0.0191315	0.055041	-0.0923687			PC(38:2)	0.0421541	0.0933321	-0.151761
PC(38:3)	399.971	417.216	411.269	393.274	387.417	387.242	379.26	408.67	400.415	381.156	357.142	388.183	373.129	323.263	388.161			PC(38:3)	0.22313	0.336319	-0.0381288			PC(38:3)	0.0385849	0.0891202	-0.134836
PC(38:4)	343.484	367.949	357.651	353.047	344.292	397.363	510.875	439.87	389.529	409.011	337.4	362.198	348.343	300.052	357.392			PC(38:4)	0.0248016	0.0663512	0.281255			PC(38:4)	0.352623	0.429596	-0.0507334
PC(38:5)	698.782	739.002	716.812	701.698	692.597	761.799	743.863	799.963	753.395	757.811	656.417	712.914	691.12	563.175	707.996			PC(38:5)	0.00308728	0.0156846	0.105007			PC(38:5)	0.195733	0.279046	-0.0911435
PC(38:6)	515.873	575.724	553.362	539.932	517.769	598.201	577.018	625.402	579.243	595.151	515.701	560.745	544.095	434.743	535.073			PC(38:6)	0.00560843	0.0235035	0.138517			PC(38:6)	0.399691	0.472837	-0.0612291
PC(38:7)	73.9893	77.1936	78.0285	75.5994	71.5148	85.1471	83.657	89.8378	86.3687	82.0761	70.719	76.2487	77.7656	52.0572	71.4062			PC(38:7)	0.000443919	0.00346066	0.182548			PC(38:7)	0.294437	0.373332	-0.112079
PC(38:8)	2.3034	2.50113	2.55466	2.47943	2.22072	2.61435	2.47673	2.51845	2.72257	2.43207	2.03945	2.22526	2.49174	1.2276	2.10761			PC(38:8)	0.126499	0.220993	0.0819488			PC(38:8)	0.139388	0.213807	-0.256987
PC(38:9)	0.0913863	0.102802	0.140977	0.126572	0.0981153	0.0747031	0.0928223	0.0938148	0.0843857	0.105878	0.0839107	0.0429029	0.0928577	0.045443	0.12317			PC(38:9)	0.0878314	0.167133	-0.309989			PC(38:9)	0.0974039	0.169114	-0.527934
PC(39:0)	0.625358	0.631648	0.771396	0.658103	0.639498	0.702385	0.607683	0.655884	0.71418	0.635094	0.513214	0.568225	0.586053	0.392722	0.62553			PC(39:0)	0.950755	0.974961	-0.00468225			PC(39:0)	0.033771	0.0828821	-0.308468
PC(39:1)	4.87559	5.15598	5.61727	4.99867	4.24349	4.99736	4.29911	4.76193	5.18259	4.84822	4.11462	4.09764	4.72465	2.84358	5.14175			PC(39:1)	0.567593	0.68243	-0.0472371			PC(39:1)	0.123753	0.199993	-0.250587
PC(39:2)	12.7308	13.8884	13.6661	13.6547	12.4138	12.6454	11.427	12.6267	11.973	11.5791	11.5152	12.1564	11.7958	9.71428	11.9482			PC(39:2)	0.014041	0.0449188	-0.139189			PC(39:2)	0.0102543	0.0442407	-0.215934
PC(39:3)	19.4516	19.978	20.5035	19.8346	18.6167	18.8293	17.9448	19.2092	18.3665	17.9241	16.7095	17.7982	18.0834	14.2463	18.4906			PC(39:3)	0.0170006	0.0516761	-0.0925069			PC(39:3)	0.023062	0.0662574	-0.20541
PC(39:4)	18.7833	20.336	19.1745	19.4244	18.5907	19.3818	19.1008	19.4942	18.823	19.349	16.7288	18.1928	17.4827	15.0936	18.1484			PC(39:4)	0.925962	0.963344	-0.00240027			PC(39:4)	0.0164898	0.0571226	-0.169278
PC(39:5)	16.8236	20.2803	17.9481	19.4272	18.2044	20.8505	20.3859	21.6111	19.3804	20.187	16.8723	19.3905	18.0649	16.0237	18.5992			PC(39:5)	0.0296279	0.0759019	0.14404			PC(39:5)	0.405804	0.478051	-0.0593097
PC(39:6)	25.7486	28.4408	27.4833	28.3372	26.0638	31.3375	29.4044	32.3815	29.5487	30.1066	24.875	27.4005	26.7867	21.4802	27.3894			PC(39:6)	0.00309365	0.0156846	0.167055			PC(39:6)	0.244117	0.32974	-0.0890133
PC(39:7)	16.1464	18.6159	17.3605	17.7639	16.0228	20.7042	18.6923	20.0665	19.1374	19.4152	16.1859	17.9554	17.1002	13.083	16.5275			PC(39:7)	0.00484681	0.0212966	0.190194			PC(39:7)	0.33103	0.411796	-0.0875342
PC(40:0)	2.42635	2.52591	2.84308	2.70092	2.18614	2.31967	2.10548	2.14622	2.23292	2.07023	1.7624	1.77015	2.01983	1.25005	2.12203			PC(40:0)	0.0294561	0.0757293	-0.221876			PC(40:0)	0.00470715	0.0309816	-0.506991
PC(40:1)	21.1024	20.3359	24.1669	21.0669	19.0972	19.6789	18.4795	18.2451	19.5988	17.5637	15.872	16.6578	18.8975	11.2634	19.5728			PC(40:1)	0.040675	0.0945173	-0.176865			PC(40:1)	0.0299609	0.0777479	-0.362597
PC(40:2)	50.9945	50.0584	57.3663	49.3781	46.8319	48.0117	45.2463	44.8224	48.0065	44.0715	40.4695	42.9771	46.2745	30.2306	47.4717			PC(40:2)	0.0469879	0.106885	-0.145771			PC(40:2)	0.0350518	0.0845567	-0.295819
PC(40:3)	46.3449	48.796	51.5979	48.0958	43.8289	44.8595	42.9943	44.7526	44.7201	41.7639	38.6419	40.8878	42.9069	30.6376	44.1249			PC(40:3)	0.0355909	0.0858832	-0.123452			PC(40:3)	0.0217156	0.0652368	-0.275325
PC(40:4)	92.341	103.673	99.2366	100.022	91.9837	97.8157	91.0411	97.478	91.9044	94.6795	82.9515	90.4799	86.6643	69.3939	89.7188			PC(40:4)	0.321312	0.445414	-0.0430886			PC(40:4)	0.0205737	0.0642041	-0.217013
PC(40:5)	204.301	232.939	214.772	221.008	208.818	228.979	224.163	233.928	216.596	223.706	195.828	214.921	202.072	175.652	210.995			PC(40:5)	0.163232	0.266538	0.0594792			PC(40:5)	0.0934817	0.164274	-0.114252
PC(40:6)	177.44	191.637	183.038	186.88	176.497	191.836	194.191	203.448	189.468	188.085	162.017	178.238	169.263	139.519	178.663			PC(40:6)	0.0309167	0.0780998	0.0790104			PC(40:6)	0.0704119	0.134153	-0.145439
PC(40:7)	339.574	363.329	358.708	340.911	329.792	381.575	368.298	406.121	379.256	374.628	321.911	355.994	344.969	266.065	338.786			PC(40:7)	0.00428233	0.0195263	0.14078			PC(40:7)	0.272524	0.355088	-0.0898435
PC(40:8)	37.8145	42.4773	39.906	39.7248	37.0409	42.0766	42.9881	46.6902	43.2537	43.3175	37.9259	39.2431	40.5412	27.9459	36.6415			PC(40:8)	0.00888493	0.0314223	0.148556			PC(40:8)	0.275574	0.358196	-0.111633
PC(40:9)	1.91148	2.15248	2.10781	1.97112	1.89824	2.13146	2.22578	2.69805	2.43949	1.98531	1.76053	2.1039	2.31992	1.24711	1.84596			PC(40:9)	0.0826486	0.160215	0.193212			PC(40:9)	0.457093	0.524462	-0.114126
PC(41:0)	0.180901	0.20315	0.212156	0.204429	0.1393	0.158879	0.171975	0.158905	0.164711	0.186198	0.136902	0.156388	0.158064	0.0992593	0.191602			PC(41:0)	0.218903	0.333413	-0.161026			PC(41:0)	0.0852425	0.154289	-0.340725
PC(41:1)	1.33033	1.37065	1.57884	1.43624	1.22833	1.29159	1.20597	1.16406	1.24086	1.1656	1.0157	1.05627	1.20791	0.734929	1.24276			PC(41:1)	0.0362861	0.0868233	-0.194608			PC(41:1)	0.0167973	0.0576363	-0.401452
PC(41:2)	3.08013	3.13334	3.34209	3.22392	2.84273	2.8868	2.71116	2.81394	2.8971	2.7508	2.4482	2.54114	2.73014	1.8375	2.87366			PC(41:2)	0.0159713	0.0494838	-0.152022			PC(41:2)	0.0190475	0.0625585	-0.329698
PC(41:3)	3.70217	4.02464	4.40211	3.97373	3.40022	3.53762	3.32719	3.24298	3.51325	3.33911	2.80809	3.20924	3.3995	2.05543	3.35451			PC(41:3)	0.0356219	0.0858832	-0.201538			PC(41:3)	0.0172304	0.0582936	-0.395482
PC(41:4)	4.74383	5.26968	5.15775	5.22372	4.78312	4.85015	4.58538	4.69414	4.39626	4.47154	3.92997	4.22062	4.4293	3.12671	4.30886			PC(41:4)	0.0154819	0.0483809	-0.130694			PC(41:4)	0.00796252	0.0417069	-0.331055
PC(41:5)	4.87871	5.62254	5.18304	5.74336	4.99129	5.68974	5.13994	5.59574	4.82977	5.37265	4.43669	4.88193	4.45965	3.75778	4.80534			PC(41:5)	0.861432	0.918439	0.0113628			PC(41:5)	0.0148715	0.0544965	-0.241854
PC(41:6)	4.69219	5.50815	4.82657	5.02808	4.77212	5.5104	5.0599	5.53833	4.86736	5.60649	4.36383	4.60063	4.66842	4.03451	4.84584			PC(41:6)	0.13049	0.225327	0.0985594			PC(41:6)	0.0520341	0.108567	-0.141143
PC(41:7)	4.71094	5.27328	4.74665	5.00546	4.89695	5.87141	5.35074	6.40525	5.43346	5.55948	4.8165	4.99569	4.66003	4.26545	5.14867			PC(41:7)	0.0101894	0.0348457	0.216432			PC(41:7)	0.441069	0.509305	-0.0444229
PC(41:8)	1.14749	1.40804	1.19725	0.991064	1.34475	1.45265	1.37772	1.50066	1.34115	1.44372	1.19032	1.08733	1.18645	0.810356	1.11347			PC(41:8)	0.0470295	0.106885	0.224937			PC(41:8)	0.205242	0.287975	-0.176379
PC(41:9)	0.16471	0.291413	0.29545	0.0908909	0.213896	0.347835	0.32809	0.369011	0.324058	0.373492	0.213445	0.327705	0.214611	0.072602	0.308792			PC(41:9)	0.0219524	0.0612134	0.722046			PC(41:9)	0.793511	0.821891	0.106327
PC(42:0)	0.463846	0.487495	0.581252	0.537389	0.430206	0.456627	0.424238	0.390451	0.370527	0.410248	0.342205	0.358929	0.360433	0.267193	0.404857			PC(42:0)	0.0251044	0.0669142	-0.284942			PC(42:0)	0.00249342	0.0228511	-0.528251
PC(42:1)	6.54786	6.56923	7.54923	6.85667	5.94919	6.09395	5.67539	5.39238	5.77803	5.32382	4.78881	5.0514	5.30089	3.32825	5.73316			PC(42:1)	0.0118927	0.0395513	-0.244019			PC(42:1)	0.00688932	0.0392745	-0.467806
PC(42:10)	20.1122	23.562	21.2122	21.7796	19.1909	26.8113	27.0145	30.3319	25.958	25.6961	22.5226	23.3879	24.7419	14.9648	19.5506			PC(42:10)	0.000698043	0.00500253	0.359494			PC(42:10)	0.944572	0.955126	-0.00942226
PC(42:11)	2.97862	3.34159	3.19069	3.30739	2.70642	3.67676	3.65715	3.91214	4.14242	3.53648	2.88131	2.94811	3.79626	1.72715	2.97471			PC(42:11)	0.00286177	0.0149265	0.285723			PC(42:11)	0.525114	0.585797	-0.115775
PC(42:2)	14.4279	13.8766	16.876	14.9556	12.8627	13.7777	12.6234	12.2701	13.2302	12.1491	10.5356	11.1779	12.5454	7.56262	12.9163			PC(42:2)	0.0531849	0.115446	-0.188663			PC(42:2)	0.0158101	0.0561102	-0.415335
PC(42:3)	13.1644	12.9497	15.0515	13.0589	11.8923	12.3977	11.8089	11.7386	12.091	11.4524	10.2826	10.6465	11.8261	7.3039	11.7463			PC(42:3)	0.0583685	0.124097	-0.152404			PC(42:3)	0.0222794	0.0661442	-0.351914
PC(42:4)	20.1382	21.9204	22.4021	21.5015	18.7819	18.5891	16.9515	17.3933	17.4968	17.1241	14.966	15.8382	16.9299	10.6907	17.2668			PC(42:4)	0.00396176	0.0183524	-0.258611			PC(42:4)	0.0046793	0.0309816	-0.468664
PC(42:5)	37.4775	42.9824	39.5021	42.0244	34.2124	34.7205	34.1587	32.8329	33.7404	35.6175	27.7787	29.6417	30.4481	22.6033	32.4421			PC(42:5)	0.0311421	0.0783958	-0.197729			PC(42:5)	0.001708	0.0176656	-0.45717
PC(42:6)	32.5748	37.1154	34.0836	36.3006	33.0756	35.7434	33.4307	34.1759	31.8085	34.2658	29.7339	32.5543	30.5845	25.1175	31.7301			PC(42:6)	0.518382	0.636995	-0.0313816			PC(42:6)	0.0204088	0.0642041	-0.209753
PC(42:7)	27.8327	30.8552	28.7542	29.501	27.3307	32.5387	30.9993	32.004	29.5355	31.5939	26.2524	29.3028	26.7017	23.248	28.6184			PC(42:7)	0.0161967	0.0497569	0.118933			PC(42:7)	0.146475	0.221394	-0.105249
PC(42:8)	10.6476	11.6383	10.6687	11.1073	10.3058	12.2774	11.6176	12.8128	11.864	12.15	10.2177	11.0971	10.5013	8.33741	10.4097			PC(42:8)	0.00331923	0.0163703	0.159465			PC(42:8)	0.195805	0.279046	-0.104662
PC(42:9)	20.5161	22.9949	20.1925	21.1362	20.6405	24.0638	24.4549	26.4312	23.7335	24.8946	21.1287	21.7229	22.3023	15.767	20.6226			PC(42:9)	0.000754445	0.00525935	0.22845			PC(42:9)	0.560971	0.617239	-0.0548743
PC(43:0)	0.00608853	0.00959338	0.0191004	0.0178946	0.00889374	0.0110073	0.0128214	0.00367459	0.00732829	0.0104187	0.00616667	0.00275101	0.00730104	0.00212846	0.00671217			PC(43:0)	0.322653	0.446419	-0.444316			PC(43:0)	0.0455834	0.0985147	-1.29689
PC(43:1)	0.20628	0.218434	0.249249	0.239431	0.174648	0.203368	0.175139	0.147251	0.175743	0.154524	0.146208	0.155567	0.170681	0.115603	0.16185			PC(43:1)	0.0239532	0.0652861	-0.346009			PC(43:1)	0.00382438	0.0286432	-0.536947
PC(43:2)	0.498477	0.531198	0.639537	0.633675	0.457658	0.524171	0.46454	0.471418	0.451402	0.499217	0.379289	0.390062	0.40403	0.270886	0.506625			PC(43:2)	0.130285	0.225327	-0.195472			PC(43:2)	0.0147191	0.0544965	-0.500819
PC(43:3)	0.458962	0.525927	0.567644	0.503543	0.465748	0.471599	0.466214	0.463239	0.485811	0.432311	0.371302	0.418711	0.416579	0.303665	0.468587			PC(43:3)	0.11788	0.211019	-0.120857			PC(43:3)	0.0147521	0.0544965	-0.34981
PC(43:4)	0.425139	0.517916	0.590994	0.464222	0.411142	0.492902	0.418839	0.418112	0.398898	0.413569	0.326336	0.318573	0.434444	0.224931	0.3928			PC(43:4)	0.198477	0.308129	-0.169508			PC(43:4)	0.0191784	0.0625585	-0.505624
PC(43:5)	0.443563	0.726397	0.675109	0.656337	0.391479	0.703262	0.588545	0.608814	0.653783	0.437094	0.401087	0.59117	0.547681	0.386174	0.436113			PC(43:5)	0.814301	0.887772	0.0483591			PC(43:5)	0.222147	0.304716	-0.292363
PC(43:6)	0.970143	1.26774	1.0746	1.29106	0.958325	1.20953	1.04159	1.10104	1.06235	1.11643	0.907214	1.05439	0.981554	0.726036	0.961868			PC(43:6)	0.938864	0.96902	-0.00804481			PC(43:6)	0.0750106	0.139312	-0.264226
PC(43:7)	1.07416	1.07213	0.413945	1.06464	0.961001	1.16997	1.05787	0.977999	0.964645	1.09866	0.730107	0.962208	0.841537	0.651828	0.971955			PC(43:7)	0.354637	0.481482	0.200371			PC(43:7)	0.569875	0.62419	-0.141434
PC(43:8)	0.070681	0.143797	0.0791471	0.0770291	0.134821	0.0969891	0.117518	0.127668	0.107873	0.136694	0.203056	0.16418	0.104629	0.0649508	0.052539			PC(43:8)	0.384657	0.51264	0.215086			PC(43:8)	0.62736	0.678937	0.221496
PC(43:9)	0.18023	0.215221	0.137339	0.156538	0.108164	0.110044	0.19232	0.185463	0.153237	0.133845	0.127358	0.116026	0.167519	0.0638783	0.0924347			PC(43:9)	0.855177	0.91711	-0.0414431			PC(43:9)	0.105024	0.177657	-0.491572
PC(44:0)	0.0591979	0.0649907	0.0879241	0.0688206	0.0410048	0.043853	0.0495092	0.0364361	0.0397841	0.0610094	0.04417	0.0420666	0.0383422	0.0211278	0.0267305			PC(44:0)	0.0784189	0.154915	-0.481442			PC(44:0)	0.0128894	0.0513802	-0.900713
PC(44:1)	0.590143	0.567862	0.701493	0.750388	0.502053	0.515551	0.528417	0.422435	0.438984	0.48953	0.376224	0.426023	0.359823	0.288298	0.509043			PC(44:1)	0.0304974	0.0773099	-0.377838			PC(44:1)	0.0045999	0.0308364	-0.667394
PC(44:10)	2.14793	2.27846	2.25874	2.24425	1.96888	2.43908	2.19707	2.29538	2.17451	2.22835	2.02157	2.20218	1.80954	1.72741	2.13718			PC(44:10)	0.27639	0.397585	0.0566089			PC(44:10)	0.108853	0.183706	-0.138906
PC(44:11)	9.81739	11.284	10.6798	11.1051	9.62506	13.301	12.1749	13.5221	12.1515	13.9838	10.1786	11.0184	11.0335	7.14953	9.08121			PC(44:11)	0.00100232	0.00679142	0.310766			PC(44:11)	0.354238	0.429596	-0.115798
PC(44:12)	10.1277	13.639	12.2945	13.4083	10.0141	16.3788	14.4999	17.8396	15.6336	14.8507	12.7338	13.5721	14.4046	7.62999	11.7164			PC(44:12)	0.00441011	0.0198592	0.413056			PC(44:12)	0.93777	0.949574	0.0138378
PC(44:2)	1.48904	1.52256	1.79734	1.6193	1.31042	1.42531	1.35239	1.22511	1.27596	1.27637	1.07154	1.14507	1.11255	0.771296	1.24825			PC(44:2)	0.0383655	0.0905888	-0.239457			PC(44:2)	0.00290522	0.0250402	-0.532894
PC(44:3)	1.91031	1.78717	2.21376	2.00564	1.60288	1.71764	1.68644	1.52495	1.59655	1.62946	1.27771	1.48782	1.43409	0.919194	1.63783			PC(44:3)	0.0541814	0.116929	-0.223233			PC(44:3)	0.00898171	0.0423046	-0.494618
PC(44:4)	1.88231	1.74655	1.98906	1.96673	1.65151	1.69952	1.65979	1.60366	1.56549	1.51611	1.36435	1.3161	1.64574	0.882693	1.61854			PC(44:4)	0.0171471	0.0517984	-0.199278			PC(44:4)	0.0207671	0.0642559	-0.435952
PC(44:5)	4.17251	4.62109	4.94977	4.64842	3.92887	4.68403	4.29569	4.29342	4.27431	4.21918	3.5516	3.518	3.93819	2.15816	4.13167			PC(44:5)	0.602336	0.713552	-0.0362616			PC(44:5)	0.0418029	0.0933321	-0.367806
PC(44:6)	4.29423	5.06759	4.93563	5.10128	4.24637	4.59683	4.58668	4.39331	2.83017	4.47351	3.79763	3.94402	4.03776	2.88684	4.13104			PC(44:6)	0.201867	0.312721	-0.179385			PC(44:6)	0.0113656	0.0481209	-0.331017
PC(44:7)	4.73623	4.08658	4.42306	4.3028	3.71293	4.73717	4.1351	5.50239	5.16431	5.02846	4.25145	3.96997	4.78552	3.269	3.83369			PC(44:7)	0.0526372	0.114645	0.208497			PC(44:7)	0.470281	0.53704	-0.0803636
PC(44:8)	1.81255	2.1146	1.78201	1.95112	1.55007	2.03179	1.94304	2.1288	1.7515	1.99786	1.56674	1.86681	1.59921	1.3672	1.69963			PC(44:8)	0.291901	0.414615	0.0973056			PC(44:8)	0.113037	0.188135	-0.185407
PC(44:9)	2.61636	2.28494	1.20482	1.28526	1.73176	0.930765	2.76119	1.64181	1.90286	1.945	2.31516	1.80957	1.86342	1.75987	2.49231			PC(44:9)	0.977572	0.991244	0.00921905			PC(44:9)	0.502121	0.562916	0.16666
PC(45:1)		0.00741404		0.0103308				0.00174548	0.00265976		0.00219028		0.00217426					PC(45:1)	0.112234	0.204247				PC(45:1)	0.136629	0.211535
PC(45:2)	0.017941	0.0213254	0.0402954	0.0272517	0.0155911	0.017911	0.0208122	0.0123553	0.0284327	0.0161361	0.00992037	0.0164691	0.00668724	0.0104468	0.0142352			PC(45:2)	0.3372	0.463011	-0.355862			PC(45:2)	0.0397308	0.0906582	-1.08355
PC(45:3)	0.0349005	0.0292686	0.0409886	0.0386713	0.0264112	0.014671	0.0264076	0.0219253	0.0250746	0.0188425	0.0174645	0.0181177	0.0159561	0.0255206	0.0288467			PC(45:3)	0.00731685	0.0277734	-0.671027			PC(45:3)	0.0088951	0.0423046	-0.684793
PC(45:4)	0.0734038	0.0806272	0.042919	0.0970799	0.0231144	0.0762844	0.0503759	0.0386421	0.044832	0.0266219	0.0335193	0.0129788	0.023599	0.0119808	0.0457292			PC(45:4)	0.341666	0.468257	-0.421737			PC(45:4)	0.0449004	0.0980928	-1.31117
PC(45:5)	0.103414	0.125876	0.150745	0.138609	0.102293	0.159533	0.0837698	0.0988123	0.100122	0.115625	0.101758	0.0868025	0.124448	0.0582547	0.136977			PC(45:5)	0.458927	0.579655	-0.154538			PC(45:5)	0.223065	0.304716	-0.288936
PC(45:6)	0.151535	0.146608	0.17768	0.154903	0.117253	0.134835	0.162719	0.147148	0.11475	0.17349	0.121656	0.123272	0.131122	0.0799481	0.151452			PC(45:6)	0.83717	0.903196	-0.0292987			PC(45:6)	0.102068	0.173876	-0.300232
PC(45:7)	0.0610913	0.0478596	0.0422367	0.0757371	0.0442807	0.0852351	0.0331147	0.0510788	0.0446677	0.0516583	0.00918735	0.0179202	0.0623813		0.0504812			PC(45:7)	0.921807	0.96277	-0.0292912			PC(45:7)	0.24032	0.326439
PC(46:1)	0.0553093	0.0202212	0.0602851	0.0311312	0.0278709	0.046896	0.0327037	0.0272214	0.0361291	0.0294196	0.019914	0.0236407	0.027577	0.0220637	0.0231489			PC(46:1)	0.624005	0.73174	-0.176618			PC(46:1)	0.118866	0.196034	-0.743724
PC(46:10)	0.313304	0.452702	0.27965	0.370694	0.288796	0.38995	0.38899	0.396745	0.195733	0.237995	0.221114	0.340957	0.351549	0.128913	0.239249			PC(46:10)	0.732818	0.818634	-0.0833607			PC(46:10)	0.14607	0.221243	-0.411744
PC(46:2)	0.0580463	0.0632569	0.084558	0.0676426	0.0325525	0.0616314	0.0492169	0.0553543	0.0451709	0.0565557	0.0313963	0.0431608	0.0513298	0.0274617	0.0604381			PC(46:2)	0.431859	0.556312	-0.191945			PC(46:2)	0.118087	0.195194	-0.517625
PC(46:3)	0.090962	0.156062	0.100336	0.103318	0.102341	0.116689	0.0645364	0.114046	0.0954611	0.122593	0.0562356	0.042508	0.0747392	0.0716627	0.109424			PC(46:3)	0.626098	0.732131	-0.107455			PC(46:3)	0.03925	0.0902128	-0.641261
PC(46:4)	0.38586	0.421935	0.493235	0.456885	0.162685	0.401836	0.391948	0.346816	0.389688	0.372133	0.299312	0.331871	0.320685	0.196946	0.368962			PC(46:4)	0.953645	0.975166	-0.0137205			PC(46:4)	0.262264	0.346495	-0.339598
PC(46:5)	0.842321	1.17092	1.08533	1.0536	1.01406	1.00895	0.889125	0.846651	0.791392	0.999235	0.798128	0.706437	0.733711	0.40677	0.783289			PC(46:5)	0.10683	0.197582	-0.187897			PC(46:5)	0.00545721	0.0340605	-0.591604
PC(46:6)	1.12492	1.22628	1.36335	1.34286	1.05461	1.32309	1.10095	1.1591	1.10455	1.2161	0.873059	0.931682	0.996245	0.638722	1.09825			PC(46:6)	0.585294	0.700228	-0.0500079			PC(46:6)	0.0130776	0.0517386	-0.429606
PC(46:7)	0.390243	0.448397	0.520309	0.471755	0.388702	0.532926	0.455038	0.347563	0.413227	0.454706	0.300684	0.353509	0.283843	0.172485	0.402966			PC(46:7)	0.937392	0.96902	-0.0104029			PC(46:7)	0.0187492	0.062555	-0.552297
PC(46:8)	0.499845	0.804814	0.446793	0.575679	0.493264	0.634583	0.656587	0.559865	0.219451	0.593556	0.269846	0.487225	0.464698	0.176507	0.560315			PC(46:8)	0.76803	0.843669	-0.0822804			PC(46:8)	0.111482	0.186733	-0.526081
PC(46:9)	0.135593	0.157358	0.18715	0.512324	0.168413	0.131494	0.207872	0.153752	0.102841	0.262887	0.178317	0.128065	0.172811	0.14438	0.0882577			PC(46:9)	0.461538	0.580929	-0.434695			PC(46:9)	0.276542	0.358811	-0.705561
PC(O-26:0)	0.19316	0.191301	0.213518	0.198465	0.165903	0.149145	0.150852	0.130307	0.126524	0.137116	0.127091	0.133123	0.148499	0.0822946	0.126479			PC(O-26:0)	0.00068835	0.00500253	-0.471738			PC(O-26:0)	0.00127789	0.0164281	-0.640149
PC(O-27:0)	0.210766	0.278416	0.31574	0.326727	0.260492	0.177106	0.15848	0.186507	0.285663	0.212994	0.187235	0.209756	0.240412	0.0854415	0.181756			PC(O-27:0)	0.0404494	0.0942951	-0.447676			PC(O-27:0)	0.0200225	0.0633025	-0.621953
PC(O-28:0)	12.3748	12.8454	13.476	12.2703	11.576	10.9941	11.1133	10.9682	11.7777	10.4894	9.63401	10.0411	11.8144	7.61788	11.0911			PC(O-28:0)	0.00676795	0.0270901	-0.176444			PC(O-28:0)	0.0222917	0.0661442	-0.317193
PC(O-28:1)	0.414526	0.291498	0.486361	0.469627	0.400831	0.148143	0.220521	0.299099	0.464179	0.313102	0.0869007	0.177586	0.171137	0.29223	0.233584			PC(O-28:1)	0.0915396	0.172935	-0.513521			PC(O-28:1)	0.00188483	0.0189099	-1.10137
PC(O-28:2)	0.0537778	0.0516906	0.0723144	0.048975	0.0446391	0.0286799	0.0628841	0.0445764	0.0533514	0.0436266	0.0281146	0.028647	0.0783019	0.0163394	0.0550993			PC(O-28:2)	0.332624	0.457595	-0.219341			PC(O-28:2)	0.332156	0.411991	-0.394247
PC(O-29:0)	12.2016	11.6722	12.9092	11.8744	11.0654	10.9971	11.0756	11.4564	11.6694	10.9901	9.56662	10.0956	11.3885	7.86458	11.055			PC(O-29:0)	0.0820412	0.15983	-0.0880044			PC(O-29:0)	0.0319875	0.0804131	-0.257211
PC(O-29:1)	0.849266	1.01829	1.02514	0.929397	0.81892	0.852619	0.813274	0.75722	0.820432	0.758165	1.14004	0.785683	0.734254	0.518348	0.767184			PC(O-29:1)	0.0355635	0.0858832	-0.213823			PC(O-29:1)	0.252448	0.338467	-0.234228
PC(O-29:3)	0.0154683	0.00711178	0.0239143	0.0168208	0.0153729	0.00673163	0.00929546	0.0174427	0.017684	0.0109884	0.00578904	0.00495502	0.0197588	0.00697231	0.00748343			PC(O-29:3)	0.368146	0.49427	-0.340572			PC(O-29:3)	0.115217	0.190886	-0.807548
PC(O-30:0)	84.4593	82.6492	85.8797	76.929	80.627	77.0444	79.6248	81.587	83.1127	78.6343	75.7193	80.6823	76.2084	69.4704	78.9431			PC(O-30:0)	0.302905	0.427927	-0.037526			PC(O-30:0)	0.0451173	0.0980928	-0.107658
PC(O-30:1)	17.3638	15.892	17.4342	15.7898	15.06	15.1475	15.3956	15.3208	16.1394	14.4252	13.2941	14.4657	14.3072	12.0854	14.9326			PC(O-30:1)	0.105013	0.194716	-0.0933937			PC(O-30:1)	0.00703285	0.0392782	-0.239132
PC(O-30:2)	0.960619	1.23089	1.00746	0.922703	0.770034	0.91522	1.31334	1.08189	0.845153	1.03689	0.57801	0.885432	0.867026	0.736154	0.919558			PC(O-30:2)	0.599042	0.710811	0.0860897			PC(O-30:2)	0.101893	0.173876	-0.295331
PC(O-30:4)	0.103244	0.10745	0.116724	0.0682562	0.0835565	0.0668664	0.0684011	0.0635282	0.06157	0.0700608	0.0344902	0.0378567	0.0644051	0.0466316	0.0661625			PC(O-30:4)	0.0262272	0.0696511	-0.536391			PC(O-30:4)	0.00359126	0.0282617	-0.941414
PC(O-31:0)	30.1433	30.5763	31.8578	29.7216	30.7042	29.4201	30.3773	33.1327	31.4569	28.8293	27.4361	29.802	28.3102	25.5731	29.6317			PC(O-31:0)	0.961514	0.980447	0.00200796			PC(O-31:0)	0.0309309	0.0789087	-0.120395
PC(O-31:1)	22.4826	21.1086	22.7013	21.547	21.0407	19.9614	20.109	20.6795	20.619	19.6964	18.1947	19.8501	19.415	16.4262	20.0779			PC(O-31:1)	0.00695022	0.0272852	-0.107454			PC(O-31:1)	0.0077778	0.0415896	-0.212563
PC(O-31:2)	1.50736	1.49341	1.65231	1.56802	1.53251	1.34131	1.33729	1.45559	1.48647	1.31293	1.38266	1.39733	1.40771	1.24731	1.52793			PC(O-31:2)	0.00716029	0.0274876	-0.161266			PC(O-31:2)	0.0209453	0.0642559	-0.155172
PC(O-31:3)	0.319908	0.308966	0.303632	0.318651	0.313111	0.228723	0.260587	0.268566	0.278688	0.291675	0.192004	0.254297	0.304767	0.189058	0.245848			PC(O-31:3)	0.00921193	0.032264	-0.235973			PC(O-31:3)	0.0239087	0.0678819	-0.399415
PC(O-31:4)	0.100358	0.119864	0.107182	0.168842	0.0747493	0.0906857	0.171007	0.11435	0.142779	0.0969143	0.102494	0.0822252	0.116601	0.0552212	0.104956			PC(O-31:4)	0.68925	0.789426	0.108833			PC(O-31:4)	0.283925	0.364472	-0.307156
PC(O-32:0)	185.794	177.291	182.217	164.542	173.424	175.596	191.893	199.771	193.093	185.516	169.256	178.318	172.155	159.504	174.215			PC(O-32:0)	0.0526578	0.114645	0.0987891			PC(O-32:0)	0.255235	0.340313	-0.049548
PC(O-32:1)	287.136	272.943	292.016	264.948	275.455	259.48	266.523	276.512	281.756	253.392	245.73	265.146	252.829	227.284	267.829			PC(O-32:1)	0.165112	0.268191	-0.0579606			PC(O-32:1)	0.0191096	0.0625585	-0.145606
PC(O-32:2)	18.0436	17.8515	19.788	17.729	17.2169	17.0748	18.0026	17.5764	18.5317	16.1609	15.7556	16.06	16.0225	13.5223	16.8509			PC(O-32:2)	0.303386	0.427927	-0.0532245			PC(O-32:2)	0.0089464	0.0423046	-0.212596
PC(O-32:3)	1.43427	1.84736	1.51479	1.66664	1.34338	1.41523	1.26413	1.43089	1.33468	1.07654	1.26404	1.4028	1.34228	1.03226	1.30889			PC(O-32:3)	0.0505591	0.111754	-0.259468			PC(O-32:3)	0.0314683	0.079661	-0.297847
PC(O-32:4)	0.480312	0.568807	0.519732	0.573011	0.423121	0.425702	0.495727	0.523672	0.405358	0.496511	0.481184	0.299354	0.385622	0.210908	0.415642			PC(O-32:4)	0.264983	0.387323	-0.12815			PC(O-32:4)	0.0278847	0.0746648	-0.516807
PC(O-32:5)	0.0315849	0.0511242	0.0363599	0.0357826	0.0190748	0.0169448	0.0116474	0.00774799	0.0181622	0.0257515	0.0114228	0.0199448	0.0170038	0.00771276	0.0210708			PC(O-32:5)	0.0181213	0.0536243	-1.11583			PC(O-32:5)	0.0154929	0.0558052	-1.17265
PC(O-32:6)	0.00805941	0.00648664	0.0118824	0.0145914	0.00484925	0.00763725		0.0110698	0.00881256	0.0121919	0.00446208	0.0132317	0.00807553	0.00448182	0.0085069			PC(O-32:6)	0.727259	0.814934				PC(O-32:6)	0.571403	0.624918	-0.243027
PC(O-33:0)	20.549	20.6065	21.0637	19.3387	19.5304	20.4066	20.3942	21.5804	21.7847	19.8681	18.4559	19.663	19.3628	16.9548	18.9326			PC(O-33:0)	0.272398	0.393404	0.0414391			PC(O-33:0)	0.0318468	0.0803381	-0.114599
PC(O-33:1)	55.2578	55.7438	56.698	53.5258	52.6277	56.6779	57.4637	60.9225	60.7377	55.1072	49.7915	55.6818	52.8327	46.2388	55.1832			PC(O-33:1)	0.0418379	0.0962935	0.0871657			PC(O-33:1)	0.196565	0.279046	-0.0764007
PC(O-33:2)	11.4297	10.5209	11.5504	10.7151	10.3857	9.77526	10.3768	10.4715	10.4732	9.96946	9.22719	9.59532	9.42646	8.69309	10.246			PC(O-33:2)	0.0411612	0.0950377	-0.0965792			PC(O-33:2)	0.00277409	0.0246553	-0.210527
PC(O-33:3)	1.62726	1.53949	1.65804	1.5663	1.42535	0.936817	1.35983	1.38901	1.34047	1.2635	1.07994	1.34685	1.42236	0.951629	1.37329			PC(O-33:3)	0.0170353	0.0516761	-0.313537			PC(O-33:3)	0.0198144	0.0630625	-0.34029
PC(O-33:4)	0.117878	0.153306	0.168224	0.175934	0.136139	0.0792323	0.230564	0.193941	0.159894	0.0876569	0.0379615	0.113343	0.145693	0.102156	0.252032			PC(O-33:4)	0.999066	1	-0.000370185			PC(O-33:4)	0.609262	0.661328	-0.206668
PC(O-33:5)	0.0668603	0.0792552	0.107856	0.0603316	0.0727885	0.0404067	0.045254	0.0638696	0.0659005	0.0892526	0.0678049	0.167243	0.123806	0.046011	0.0602935			PC(O-33:5)	0.20533	0.31639	-0.345364			PC(O-33:5)	0.54735	0.607793	0.265047
PC(O-33:6)	0.0285415	0.0362671	0.0777038	0.0631978	0.0639156	0.0370419	0.0468419	0.0547427	0.0410106	0.0612445	0.0541141	0.0144755	0.0570329	0.0401022	0.013597			PC(O-33:6)	0.595837	0.708167	-0.162634			PC(O-33:6)	0.206955	0.289817	-0.588408
PC(O-34:0)	124.969	115.794	133.798	113.742	111.58	115.028	120.105	122.702	125.846	114.771	104.311	107.149	117.047	83.4367	116.686			PC(O-34:0)	0.9531	0.975166	-0.00344561			PC(O-34:0)	0.0949537	0.166456	-0.182424
PC(O-34:1)	1091.12	1079.89	1094.97	1011.72	1033.87	1009.33	1032.27	1090.94	1103.23	999.162	965.278	1035.91	1006.47	902.292	1031.06			PC(O-34:1)	0.586803	0.700877	-0.0209676			PC(O-34:1)	0.0424958	0.0938017	-0.104332
PC(O-34:2)	139.423	137.958	140.887	131.693	135.425	127.232	135.274	141.421	141.361	129.453	123.283	133.768	126.09	115.345	131.627			PC(O-34:2)	0.548525	0.669496	-0.0225829			PC(O-34:2)	0.0236558	0.0674284	-0.121306
PC(O-34:3)	10.7584	10.8757	11.4109	10.3226	10.253	8.87846	9.18884	9.62293	9.93537	8.72347	8.85487	9.68846	9.37183	8.63584	10.1472			PC(O-34:3)	0.00154163	0.00923705	-0.210247			PC(O-34:3)	0.00446697	0.0302251	-0.19942
PC(O-34:4)	5.56646	6.16892	6.06944	4.53833	5.13553	6.62411	6.42949	6.94944	6.14287	6.53334	4.6507	5.41308	5.48431	4.41384	5.57076			PC(O-34:4)	0.0225068	0.0622803	0.250062			PC(O-34:4)	0.343898	0.422668	-0.105967
PC(O-34:5)	0.914628	0.8244	0.871976	0.915969	0.803266	0.780118	0.565987	1.80467	0.662959	0.627921	0.594514	0.709646	0.835047	0.522369	0.815117			PC(O-34:5)	0.928281	0.964189	0.0366507			PC(O-34:5)	0.0458876	0.0988768	-0.316731
PC(O-34:6)	0.182745	0.164837	0.205037	0.356185	0.115508	0.172989	0.207392	0.170135	0.167161	0.176001	0.106239	0.108736	0.183141	0.0787654	0.185064			PC(O-34:6)	0.55898	0.676614	-0.196828			PC(O-34:6)	0.165748	0.245905	-0.629871
PC(O-35:0)	3.72283	3.85105	3.96751	3.80146	3.64326	3.99444	3.84953	3.83835	3.93503	3.56868	3.33978	3.42598	3.30113	2.82955	3.47184			PC(O-35:0)	0.674738	0.77895	0.0151119			PC(O-35:0)	0.00694361	0.0392748	-0.214042
PC(O-35:1)	49.8405	48.6323	51.5991	47.179	46.5877	47.4729	48.086	49.6611	48.9139	45.4743	43.5817	46.5595	46.6403	39.4789	47.9245			PC(O-35:1)	0.485934	0.608245	-0.0252492			PC(O-35:1)	0.0642294	0.126022	-0.121237
PC(O-35:2)	29.5774	29.2847	30.0882	27.0933	28.2574	26.049	27.6647	28.4365	27.1941	25.5963	25.1773	27.5291	26.7263	22.6144	26.6721			PC(O-35:2)	0.0362543	0.0868233	-0.0967568			PC(O-35:2)	0.0197238	0.0630625	-0.164854
PC(O-35:3)	2.40523	2.43074	2.35818	2.31473	2.28217	2.34252	2.4331	2.70297	2.7311	2.74087	1.94848	2.26972	2.42596	2.28642	2.22006			PC(O-35:3)	0.0484242	0.10903	0.135322			PC(O-35:3)	0.18358	0.264764	-0.0805657
PC(O-35:4)	5.9107	6.94815	6.63078	6.345	5.6643	6.98224	7.12991	7.24476	7.15462	7.243	5.3245	5.81297	5.72203	4.88738	6.06085			PC(O-35:4)	0.0202838	0.0572209	0.182823			PC(O-35:4)	0.0455149	0.0985147	-0.179817
PC(O-35:5)	1.49593	1.57037	1.457	1.27516	1.17159	1.23831	1.33941	1.48073	1.38052	0.962434	1.10887	1.42745	1.24254	1.04939	1.30079			PC(O-35:5)	0.353459	0.480784	-0.122781			PC(O-35:5)	0.131707	0.208201	-0.185508
PC(O-36:0)	8.80231	8.27186	9.8352	8.16175	7.91651	8.17505	7.96019	8.05662	8.60524	7.69328	6.61388	6.75872	7.67302	5.09741	7.93974			PC(O-36:0)	0.233327	0.34807	-0.0863424			PC(O-36:0)	0.0214112	0.0651331	-0.334879
PC(O-36:1)	140.515	136.956	147.677	131.175	131.331	122.467	121.974	125.965	131.586	117.536	116.985	125.233	122.814	101.987	126.394			PC(O-36:1)	0.0088577	0.0314223	-0.150513			PC(O-36:1)	0.0102443	0.0442407	-0.212646
PC(O-36:2)	419.457	399.571	429.139	374.853	393.98	351.993	372.959	385.565	399.04	350.887	348.949	375.912	377.865	309.162	368.648			PC(O-36:2)	0.0479088	0.108543	-0.116564			PC(O-36:2)	0.0198595	0.0630625	-0.179899
PC(O-36:3)	126.269	124.918	127.736	118.956	121.926	118.072	124.139	132.054	131.69	120.215	109.328	119.32	116.601	100.604	117.327			PC(O-36:3)	0.711163	0.805614	0.01474			PC(O-36:3)	0.0266111	0.0729788	-0.138218
PC(O-36:4)	92.4672	99.3991	97.025	99.9353	90.2122	116.129	116.944	127.794	117.056	116.566	88.1846	96.7571	94.8545	81.8114	97.5366			PC(O-36:4)	5.66747e-05	0.00078123	0.311508			PC(O-36:4)	0.301613	0.37977	-0.0611952
PC(O-36:5)	37.3279	38.0184	38.1665	36.6621	28.0565	32.3416	31.6379	32.8777	33.0362	31.3926	30.3753	28.2503	33.1518	22.4871	33.8316			PC(O-36:5)	0.152266	0.255757	-0.14413			PC(O-36:5)	0.0637863	0.125493	-0.267218
PC(O-36:6)	5.51574	5.94785	7.35193	6.14238	5.01368	6.2278	6.16284	6.54999	6.28355	6.01193	4.96472	4.88353	5.59977	4.01732	5.29354			PC(O-36:6)	0.559352	0.676614	0.0596197			PC(O-36:6)	0.0630389	0.12436	-0.275649
PC(O-37:0)	0.709959	0.637649	0.756577	0.719834	0.625108	0.59777	0.648131	0.634471	0.742203	0.61888	0.54825	0.559782	0.601114	0.408222	0.607956			PC(O-37:0)	0.274758	0.396023	-0.0895897			PC(O-37:0)	0.012916	0.0513802	-0.339803
PC(O-37:1)	9.20327	8.56975	10.1973	8.4985	8.25603	8.48273	8.0506	8.13449	8.83684	7.80148	7.0089	7.37307	8.06587	5.48817	8.27948			PC(O-37:1)	0.133311	0.228488	-0.11472			PC(O-37:1)	0.0255187	0.0707876	-0.30447
PC(O-37:2)	18.7127	17.9619	19.6796	16.8539	17.0546	15.9615	16.2942	17.2959	17.5929	15.4341	15.215	15.3308	16.9642	11.9742	16.8949			PC(O-37:2)	0.051353	0.112821	-0.128362			PC(O-37:2)	0.0354993	0.0851043	-0.240952
PC(O-37:3)	10.1815	9.72061	9.56257	9.50286	9.25216	10.8177	9.5727	10.3298	10.0953	10.0689	9.17191	9.24646	9.56872	7.32404	9.06642			PC(O-37:3)	0.0717272	0.145258	0.0776008			PC(O-37:3)	0.128866	0.205832	-0.119793
PC(O-37:4)	10.6612	10.3279	10.5075	10.7811	9.69553	11.108	11.7188	13.3569	11.6837	11.1343	9.2127	10.3771	9.45821	8.4336	10.6336			PC(O-37:4)	0.0226361	0.0624	0.182988			PC(O-37:4)	0.134606	0.211025	-0.111276
PC(O-37:5)	9.35402	9.80196	9.67613	9.77921	9.25341	10.8965	11.0556	11.5588	10.7604	10.9332	8.53112	8.88689	8.54668	7.62089	9.52195			PC(O-37:5)	4.39228e-05	0.000758191	0.205823			PC(O-37:5)	0.0333006	0.0821703	-0.151023
PC(O-37:6)	1.55054	0.87652	1.2711	1.32389	1.10493	1.64789	1.50145	1.48875	1.63441	1.26978	1.11812	1.43022	1.17856	0.843783	1.10331			PC(O-37:6)	0.0710333	0.144255	0.299825			PC(O-37:6)	0.553898	0.611314	-0.110812
PC(O-38:0)	1.98104	1.94931	2.32562	1.97964	1.81999	1.90351	1.87816	1.77011	1.87965	1.6487	1.4084	1.39473	1.7087	1.05159	1.7356			PC(O-38:0)	0.0875166	0.166972	-0.147214			PC(O-38:0)	0.00800727	0.0417069	-0.462224
PC(O-38:1)	33.0409	31.6471	35.9953	30.6884	30.6894	28.8133	29.1798	29.6833	30.7766	27.3016	26.0913	27.3432	29.4204	20.3928	29.7775			PC(O-38:1)	0.0274205	0.0722905	-0.152996			PC(O-38:1)	0.0232619	0.0665678	-0.284838
PC(O-38:2)	42.9574	40.2462	45.4026	38.5024	38.2635	37.7205	37.8131	38.2867	42.6219	35.1866	34.8437	36.6387	38.7282	26.2366	38.2654			PC(O-38:2)	0.170536	0.274144	-0.0999258			PC(O-38:2)	0.0570815	0.116106	-0.233257
PC(O-38:3)	69.9893	65.9633	73.7325	65.516	66.5393	62.5094	65.6542	68.3545	70.1634	60.0332	58.011	59.1394	65.2248	45.6749	62.9059			PC(O-38:3)	0.250766	0.370275	-0.0648694			PC(O-38:3)	0.0367728	0.0869474	-0.2321
PC(O-38:4)	164.64	161.891	164.488	156.599	155.405	102.309	171.693	180.515	177.787	165.098	141.508	147.849	152.103	123.053	149.846			PC(O-38:4)	0.942466	0.97051	-0.0101341			PC(O-38:4)	0.0245224	0.0690826	-0.168792
PC(O-38:5)	175.444	183.934	177.438	174.643	170.879	201.811	209.252	219.535	207.748	204.819	164.237	178.033	173.643	149.058	173.702			PC(O-38:5)	4.36963e-05	0.000758191	0.241564			PC(O-38:5)	0.176779	0.257004	-0.073223
PC(O-38:6)	71.5513	75.014	74.2092	73.8416	68.2401	80.5952	79.591	84.6561	81.1585	78.2079	66.3061	70.9408	68.9435	60.9056	71.0386			PC(O-38:6)	0.00101782	0.00679192	0.155702			PC(O-38:6)	0.0648113	0.126076	-0.1018
PC(O-38:7)	7.04131	7.01857	7.30413	7.28578	6.38074	8.54423	7.40952	8.1834	7.69987	7.69224	5.7907	6.31595	6.40744	5.09547	6.86162			PC(O-38:7)	0.00947953	0.0330416	0.174308			PC(O-38:7)	0.037117	0.0869667	-0.201167
PC(O-38:8)	0.0393034	0.0770201	0.0269571	0.054058	0.0634322	0.0665451	0.050329	0.0387761	0.0687811	0.0442641	0.0196541	0.0254192	0.0469805	0.0158824				PC(O-38:8)	0.885774	0.936131	0.0431893			PC(O-38:8)	0.0599646	0.119599
PC(O-39:0)	0.159853	0.162238	0.179598	0.17365	0.110661	0.160136	0.156381	0.136895	0.155367	0.126237	0.105349	0.126736	0.111067	0.0624749	0.127957			PC(O-39:0)	0.488618	0.609721	-0.0967537			PC(O-39:0)	0.0180387	0.0607444	-0.558814
PC(O-39:1)	2.13317	2.02415	2.66319	2.2214	2.02889	2.1002	1.94815	1.91805	2.24656	1.73426	1.66599	1.59486	2.0412	1.15909	1.8912			PC(O-39:1)	0.166822	0.269368	-0.154394			PC(O-39:1)	0.0230226	0.0662574	-0.406507
PC(O-39:2)	3.59657	3.21524	3.87406	3.2347	3.07796	3.29706	3.16432	3.24364	3.47117	2.91691	2.68207	2.80886	3.33873	1.91647	3.1853			PC(O-39:2)	0.329553	0.454232	-0.0789677			PC(O-39:2)	0.0739466	0.13836	-0.287067
PC(O-39:3)	2.22469	2.34606	2.50313	2.18426	1.84918	1.87946	2.15128	1.8174	2.21944	2.23347	1.57962	2.01377	1.92783	1.28181	1.67526			PC(O-39:3)	0.282929	0.405383	-0.108719			PC(O-39:3)	0.0152575	0.0552322	-0.389666
PC(O-39:4)	5.70848	5.72512	6.04683	5.84066	5.36133	5.56127	5.40616	6.32303	5.86019	5.27335	4.34402	4.90102	5.27525	3.7656	5.2627			PC(O-39:4)	0.819737	0.889684	-0.0130572			PC(O-39:4)	0.0205255	0.0642041	-0.284526
PC(O-39:5)	7.12225	7.45784	7.35671	7.69375	6.67009	7.56944	7.31803	7.95023	7.39682	6.99505	6.56898	6.52766	6.26911	5.43589	6.39544			PC(O-39:5)	0.450383	0.573862	0.036454			PC(O-39:5)	0.00578218	0.0352657	-0.218584
PC(O-39:6)	1.91128	2.26357	2.13093	2.02993	1.99179	2.25265	2.51568	2.06173	2.36241	2.19773	1.85663	2.05379	1.95621	1.65841	1.9502			PC(O-39:6)	0.0633309	0.130781	0.141302			PC(O-39:6)	0.0964197	0.168212	-0.124257
PC(O-39:7)	3.34911	3.70957	3.51828	3.55382	3.24566	4.37832	3.93694	4.14415	3.82237	3.91506	3.02221	3.26269	3.2611	2.56365	3.4068			PC(O-39:7)	0.00256164	0.013757	0.216997			PC(O-39:7)	0.068685	0.131555	-0.163334
PC(O-40:0)	0.637528	0.566843	0.672275	0.574235	0.534141	0.588995	0.571871	0.630865	0.612367	0.551134	0.43207	0.45698	0.533545	0.341189	0.533599			PC(O-40:0)	0.843119	0.906916	-0.0144702			PC(O-40:0)	0.0159151	0.0562074	-0.37775
PC(O-40:1)	9.50479	8.8239	11.0511	8.9804	8.49717	8.79563	8.74405	8.67573	9.47758	8.05202	7.20843	7.27746	8.82106	5.16901	8.52624			PC(O-40:1)	0.263726	0.386265	-0.0991572			PC(O-40:1)	0.0399447	0.0906582	-0.340665
PC(O-40:2)	20.4842	18.6186	22.3189	18.1731	17.56	18.0484	17.9812	18.6564	19.9353	16.946	15.9856	15.9747	18.5789	11.6181	18.35			PC(O-40:2)	0.304488	0.428648	-0.0854528			PC(O-40:2)	0.0645742	0.126076	-0.271166
PC(O-40:3)	18.5271	18.0019	20.4837	17.7337	17.0289	17.062	17.3754	16.9836	17.8753	15.8547	14.5898	14.4196	17.0901	9.98571	16.2794			PC(O-40:3)	0.0937454	0.176076	-0.108082			PC(O-40:3)	0.0307624	0.0789087	-0.342822
PC(O-40:4)	21.6449	22.5193	22.6049	21.6771	18.3486	19.7693	19.5185	20.4368	19.2963	18.4114	15.991	17.2968	17.8205	12.7955	17.932			PC(O-40:4)	0.0739337	0.148894	-0.132369			PC(O-40:4)	0.00403805	0.0288711	-0.384037
PC(O-40:5)	65.1666	67.9672	68.9859	67.3501	60.6878	66.2446	65.5287	68.8791	65.7309	64.1329	53.2932	57.8731	59.2694	45.8358	59.0817			PC(O-40:5)	0.96707	0.983346	0.00156613			PC(O-40:5)	0.00873366	0.0423046	-0.261871
PC(O-40:6)	90.138	95.3232	91.27	89.799	84.541	93.5791	95.3939	103.617	96.5872	93.3819	77.5127	82.6741	82.892	68.7928	84.1858			PC(O-40:6)	0.0387297	0.0908707	0.0973505			PC(O-40:6)	0.0141509	0.0543696	-0.187646
PC(O-40:7)	72.0541	78.2181	75.5953	74.7554	71.9184	90.8234	88.6246	93.7569	93.174	89.4162	71.7047	76.4068	75.0622	62.2528	72.5802			PC(O-40:7)	5.94298e-06	0.000272813	0.290985			PC(O-40:7)	0.333014	0.411991	-0.0574138
PC(O-40:8)	1.60597	1.86174	1.82079	1.71893	1.62505	1.86718	1.68333	1.77054	1.66959	1.82171	1.43203	1.41834	1.57268	1.1898	1.28762			PC(O-40:8)	0.589638	0.703105	0.0297517			PC(O-40:8)	0.00355683	0.0282617	-0.32308
PC(O-41:1)	0.604619	0.494667	0.671475	0.550021	0.52351	0.50857	0.50978	0.523449	0.562766	0.475827	0.455921	0.421424	0.436912	0.30877	0.48336			PC(O-41:1)	0.179953	0.28737	-0.140479			PC(O-41:1)	0.00939085	0.0430521	-0.433299
PC(O-41:2)	1.05014	0.959212	1.26225	0.97638	0.953564	0.980805	0.97874	0.938375	0.992122	0.880178	0.792927	0.839257	0.964403	0.590845	0.932359			PC(O-41:2)	0.220752	0.335524	-0.124885			PC(O-41:2)	0.0397072	0.0906582	-0.336369
PC(O-41:3)	1.08444	1.8803	0.970456	0.975378	0.849459	0.767578	0.908467	0.851765	0.944656	0.806409	0.65019	0.604826	0.630636	0.40742	0.945797			PC(O-41:3)	0.187356	0.295949	-0.428846			PC(O-41:3)	0.05155	0.10839	-0.830587
PC(O-41:4)	1.38125	1.2896	1.64241	1.4315	1.07441	1.3626	1.1977	1.14439	1.17025	1.01176	0.908619	0.901313	1.11088	0.55174	0.994305			PC(O-41:4)	0.131689	0.226531	-0.212137			PC(O-41:4)	0.00723653	0.0397639	-0.610336
PC(O-41:5)	1.13689	1.20589	1.46927	1.22625	1.06864	1.17149	1.03256	1.03135	0.888523	1.12738	0.747029	0.828863	0.910823	0.62665	0.902013			PC(O-41:5)	0.0783569	0.154915	-0.217774			PC(O-41:5)	0.00148598	0.0166407	-0.604914
PC(O-41:6)	1.42159	1.4203	1.53755	1.54226	1.4553	1.38843	1.77969	1.63363	1.38242	1.41969	1.20341	1.35995	1.3135	1.04879	1.31499			PC(O-41:6)	0.612907	0.723512	0.0436977			PC(O-41:6)	0.0115108	0.0482562	-0.24134
PC(O-41:7)	1.23562	1.14656	1.36339	1.21726	1.39896	1.45041	1.35642	1.49313	1.4109	1.51332	1.10532	1.24367	1.18999	0.882867	1.05344			PC(O-41:7)	0.0179973	0.0534757	0.183401			PC(O-41:7)	0.055646	0.114454	-0.216498
PC(O-42:0)	0.175151	0.181136	0.218619	0.175708	0.0785317	0.140672	0.190862	0.136711	0.132402	0.123523	0.162995	0.123884	0.124513	0.0538321	0.118168			PC(O-42:0)	0.452317	0.575315	-0.195297			PC(O-42:0)	0.133438	0.210478	-0.50716
PC(O-42:1)	1.27923	1.11533	1.40142	1.15521	1.02934	1.08475	1.087	1.12312	1.15603	0.994016	0.858418	0.89842	1.06022	0.666356	1.02075			PC(O-42:1)	0.186103	0.29524	-0.135364			PC(O-42:1)	0.0147743	0.0544965	-0.409014
PC(O-42:10)							0.0681382		0.040331	0.0418836				0.022575				PC(O-42:10)	1	1
PC(O-42:2)	3.81996	3.42901	4.21262	3.58387	3.14309	3.39942	3.27899	3.22752	3.61587	2.92225	2.64166	2.68262	3.16971	1.86639	3.16481			PC(O-42:2)	0.148109	0.250885	-0.145465			PC(O-42:2)	0.0155799	0.0558407	-0.427382
PC(O-42:3)	5.3093	5.05646	5.92472	4.40336	4.72433	4.2923	4.29706	4.37713	4.76066	4.2553	3.70817	3.75189	4.6546	2.53874	4.33133			PC(O-42:3)	0.0551324	0.118608	-0.209508			PC(O-42:3)	0.022406	0.066212	-0.421021
PC(O-42:4)	6.43965	6.49052	7.03504	6.51227	5.93321	5.47386	5.2579	5.27696	5.64815	5.29417	4.38953	4.60546	5.46261	3.40697	5.07512			PC(O-42:4)	0.00169959	0.00993713	-0.266129			PC(O-42:4)	0.002999	0.0255444	-0.498624
PC(O-42:5)	5.88692	6.45997	6.58284	6.48307	4.79374	5.01812	4.60405	4.95444	4.68824	5.06305	4.06116	4.36758	4.66201	3.02434	4.83744			PC(O-42:5)	0.0222684	0.0618567	-0.312249			PC(O-42:5)	0.00399483	0.0288711	-0.527736
PC(O-42:6)	12.9015	13.0891	14.4687	13.6355	12.1845	11.5958	11.6739	12.0825	11.3115	11.1218	9.6342	9.93411	10.464	7.58549	10.0216			PC(O-42:6)	0.00796271	0.0291564	-0.197851			PC(O-42:6)	0.000472694	0.00834708	-0.476403
PC(O-42:7)	8.97635	8.65262	9.52056	9.14513	8.45215	9.05237	9.55219	9.54868	9.20241	8.51548	6.90854	7.56669	7.68813	6.35483	7.45717			PC(O-42:7)	0.425317	0.549652	0.0358016			PC(O-42:7)	0.000638157	0.0105006	-0.314776
PC(O-42:8)	0.51589	0.483168	0.513637	0.68033	0.450166	0.425629	0.454256	0.404742	0.384158	0.430617	0.339968	0.322805	0.296841	0.18507	0.259438			PC(O-42:8)	0.0499126	0.111006	-0.332302			PC(O-42:8)	0.0012946	0.0164281	-0.912612
PC(O-43:1)	0.0232955	0.0372087	0.0453276	0.0452064	0.0308481	0.0447982	0.0343478	0.0314651	0.046814	0.0335163	0.0271882	0.0319952	0.0303545	0.0162913	0.0327314			PC(O-43:1)	0.74176	0.823759	0.0700931			PC(O-43:1)	0.138602	0.213348	-0.39252
PC(O-43:2)	0.132502	0.114379	0.179383	0.127932	0.14636	0.12494	0.108733	0.131129	0.128916	0.106201	0.0894953	0.103813	0.115787	0.0617944	0.11515			PC(O-43:2)	0.153743	0.255867	-0.223733			PC(O-43:2)	0.0210726	0.0643738	-0.527426
PC(O-43:6)	0.0522665	0.128885	0.0145561	0.030626	0.0663077	0.0567882	0.0906051	0.0443073	0.0106815	0.0413719	0.0233222	0.0525844	0.0515423	0.0310653	0.10489			PC(O-43:6)	0.690735	0.789878	-0.263707			PC(O-43:6)	0.816535	0.839732	-0.151855
PC(O-43:7)	0.0962411	0.116775	0.114385	0.0589784	0.0708497	0.0956387	0.0743382	0.0834348	0.112953	0.0902165	0.0549017	0.0648663	0.127509	0.0493125	0.0710134			PC(O-43:7)	0.992495	0.997985	-0.00204608			PC(O-43:7)	0.353602	0.429596	-0.314769
PC(O-44:1)	0.148489	0.118666	0.184281	0.119047	0.150932	0.171179	0.151341	0.132558	0.137838	0.127922	0.106385	0.053347	0.109401	0.0200327	0.117494			PC(O-44:1)	0.993856	0.997985	-0.00115435			PC(O-44:1)	0.0279477	0.0746648	-0.827007
PC(O-44:2)	0.301698	0.288232	0.302384	0.281802	0.284054	0.272968	0.276421	0.252954	0.268469	0.255706	0.203206	0.232633	0.244606	0.167838	0.241801			PC(O-44:2)	0.00340729	0.0165791	-0.136515			PC(O-44:2)	0.00544332	0.0340605	-0.41972
PC(O-44:3)	0.617204	0.56679	0.677118	0.559699	0.518036	0.554066	0.515758	0.510454	0.572519	0.478365	0.431175	0.46415	0.518442	0.169187	0.450018			PC(O-44:3)	0.0984902	0.183644	-0.15955			PC(O-44:3)	0.0382161	0.088681	-0.53166
PC(O-44:6)	2.36063	2.37773	2.55963	2.43933	2.1655	2.10983	2.0635	2.17451	2.12335	1.91322	1.58635	1.64304	1.91836	1.09391	1.85278			PC(O-44:6)	0.00575919	0.0238595	-0.196884			PC(O-44:6)	0.00379307	0.0286432	-0.5563
PC(O-44:7)	0.221149	0.326143	0.429497	0.348096	0.244017	0.31507	0.276712	0.32017	0.321535	0.247597	0.133908	0.104756	0.236318	0.0750523	0.111524			PC(O-44:7)	0.680481	0.780615	-0.0831018			PC(O-44:7)	0.00540585	0.0340605	-1.24582
PC(O-44:8)	0.446333	0.425315	0.446145	0.436465	0.429327	0.418904	0.385262	0.479354	0.360283	0.39179	0.30848	0.285227	0.326507	0.2107	0.283441			PC(O-44:8)	0.221737	0.335635	-0.10125			PC(O-44:8)	0.00109773	0.014883	-0.626554
PC(O-45:6)	0.0747735	0.0889559	0.0803855	0.0676964	0.0722815	0.0742398	0.0787856	0.0997495	0.0652981	0.0835606	0.0320507	0.0480629	0.0756845	0.0492382	0.0655709			PC(O-45:6)	0.621538	0.731518	0.064425			PC(O-45:6)	0.0368686	0.0869474	-0.505255
PC(O-46:2)	0.0307386	0.0261752	0.054995	0.0265379	0.0322732	0.0328861	0.057978	0.0250788	0.0258466	0.0199773	0.0464808	0.0091767	0.0450181	0.0042875	0.0170549			PC(O-46:2)	0.840386	0.90532	-0.0777157			PC(O-46:2)	0.383436	0.456591	-0.484537
PC(O-46:3)	0.0530197	0.0262952	0.0845658	0.0177813	0.0232543	0.0369862	0.0174176	0.0291821	0.0186286	0.0256832	0.0291535	0.0176429	0.0164483	0.0157673	0.0341203			PC(O-46:3)	0.292375	0.414615	-0.680044			PC(O-46:3)	0.221269	0.304716	-0.857024
PC(O-46:4)	0.161501	0.173167	0.196087	0.166939	0.128472	0.145377	0.143616	0.156647	0.169092	0.133079	0.124364	0.123626	0.149682	0.0788607	0.110227			PC(O-46:4)	0.255406	0.376361	-0.143758			PC(O-46:4)	0.0167854	0.0576363	-0.493662
PC(O-46:6)	0.731892	0.819193	0.887286	0.78572	0.652633	0.65875	0.720447	0.691609	0.696454	0.650383	0.524912	0.542429	0.638782	0.358532	0.570506			PC(O-46:6)	0.0809271	0.158146	-0.181836			PC(O-46:6)	0.00377595	0.0286432	-0.556947
PC(O-46:7)	0.364652	0.336962	0.390382	0.285338	0.307829	0.289718	0.265365	0.250793	0.227987	0.228725	0.210633	0.219552	0.191461	0.0848257	0.23102			PC(O-46:7)	0.0072959	0.0277734	-0.416504			PC(O-46:7)	0.00228502	0.0214851	-0.84601
PC(P-28:0)	0.282184	0.370341	0.403371	0.331332	0.378021	0.241883	0.251299	0.248776	0.264463	0.201376	0.296014	0.267778	0.282863	0.203096	0.314867			PC(P-28:0)	0.00343326	0.0165941	-0.547494			PC(P-28:0)	0.0230179	0.0662574	-0.371375
PC(P-29:0)	0.681788	0.664887	0.720747	0.569601	0.635957	0.600412	0.360273	0.445764	0.391992	0.397668	0.485227	0.508428	0.555621	0.288347	0.541987			PC(P-29:0)	0.00397423	0.0183524	-0.575655			PC(P-29:0)	0.0170029	0.0580666	-0.45988
PC(P-30:0)	4.66073	5.16812	4.82962	4.40491	4.78303	3.27293	3.22109	3.55805	3.39332	3.2044	3.65647	3.98435	3.98254	3.73635	3.78066			PC(P-30:0)	4.55514e-05	0.000768018	-0.518268			PC(P-30:0)	0.000496357	0.0084719	-0.317153
PC(P-30:1)	0.37039	0.388238	0.284031	0.40709	0.359237	0.328536	0.303285	0.203848	0.155097	0.156905	0.248021	0.259346	0.242767	0.319102	0.449027			PC(P-30:1)	0.0185602	0.0540719	-0.656472			PC(P-30:1)	0.234822	0.319569	-0.25276
PC(P-31:0)	3.52502	3.67271	3.73562	3.67728	4.08847	2.84153	2.67315	2.73529	2.97886	2.48563	2.95111	3.12439	2.95186	2.9685	3.23268			PC(P-31:0)	4.89008e-05	0.00078123	-0.447271			PC(P-31:0)	0.000503165	0.0084719	-0.296191
PC(P-32:0)	18.8865	20.5065	19.9278	19.9829	19.3584	12.017	13.2362	12.8685	12.6264	12.3473	14.293	15.7222	15.1031	13.6104	14.8495			PC(P-32:0)	8.6197e-08	6.24928e-05	-0.644961			PC(P-32:0)	6.43725e-06	0.00116514	-0.423218
PC(P-32:1)	11.0899	10.9992	10.8406	10.3318	9.85702	7.47694	6.99442	9.04996	8.86533	7.50045	7.83829	9.34038	8.93973	7.02987	9.50465			PC(P-32:1)	0.00115874	0.00724212	-0.413293			PC(P-32:1)	0.00792716	0.0417069	-0.31657
PC(P-33:0)	4.08415	4.49684	4.63606	4.35889	4.33388	3.41975	3.79421	3.92839	3.60788	3.73285	3.84464	4.28046	3.913	3.71391	3.828			PC(P-33:0)	0.00063051	0.00471257	-0.245372			PC(P-33:0)	0.00818721	0.0420393	-0.162196
PC(P-34:1)	21.1479	20.7858	20.5454	19.7805	20.7893	11.9739	13.5957	13.5184	14.3618	11.6263	12.6559	17.2492	15.6535	15.3404	17.2857			PC(P-34:1)	2.14721e-05	0.000518909	-0.663129			PC(P-34:1)	0.00312006	0.0259646	-0.398371
PC(P-34:2)	2.34554	3.02303	1.53889	2.78536	2.19649	1.31867	1.72883	1.38931	1.11218	1.1927	1.2073	2.11885	1.23991	1.34937	1.58314			PC(P-34:2)	0.0124314	0.0411541	-0.818483			PC(P-34:2)	0.0247406	0.0692656	-0.664978
PC(P-34:3)	0.793694	0.78028	1.09707	0.909736	0.649875	0.830288	0.907921	0.98403	0.822616	0.495219	0.625132	0.926431	0.903698	0.694094	0.224187			PC(P-34:3)	0.743087	0.823759	-0.0664993			PC(P-34:3)	0.285619	0.365351	-0.326617
PC(P-34:4)	0.934843	1.05841	0.946424	1.14005	0.990761	0.92077	0.879342	0.896729	0.781357	0.679301	0.898878	0.8336	0.877693	0.64829	0.992673			PC(P-34:4)	0.0151342	0.048124	-0.286409			PC(P-34:4)	0.0478337	0.101858	-0.254277
PC(P-35:4)	0.961982	1.13234	0.99969	1.08393	0.474355	0.68775	0.801055	0.496072	0.781074	0.698271	0.365375	0.464868	0.812397	0.370112	0.954597			PC(P-35:4)	0.12009	0.213395	-0.425412			PC(P-35:4)	0.0821166	0.150345	-0.648769
PC(P-36:4)	7.22556	8.73523	7.64223	8.05212	6.63704	2.83634	3.63731	3.79576	3.26968	3.55334	5.1315	5.56027	5.27374	4.69875	5.1647			PC(P-36:4)	5.34029e-05	0.00078123	-1.16369			PC(P-36:4)	0.00111006	0.014883	-0.56806
PC(P-36:5)	1.33736	1.70383	1.40093	1.56619	1.66337	0.684895	0.672893	1.00521	0.725266	0.778762	1.02796	1.12017	1.14148	0.938827	0.958346			PC(P-36:5)	4.68925e-05	0.000772661	-0.988318			PC(P-36:5)	0.000767353	0.0123459	-0.564703
PC(P-36:6)	0.593795	0.666313	0.677197	0.78202	0.615223	0.559331	0.521348	0.617503	0.582067	0.621251	0.46181	0.570984	0.638235	0.342712	0.547636			PC(P-36:6)	0.0586429	0.124316	-0.200692			PC(P-36:6)	0.0386516	0.0891202	-0.380572
PC(P-37:4)	1.29421	1.4254	6.5218	1.26583	1.01685	1.01144	1.05653	1.07731	4.87263	0.84974	1.22013	1.22444	5.07356	1.02683	1.10614			PC(P-37:4)	0.696752	0.793063	-0.378029			PC(P-37:4)	0.783895	0.814261	-0.255888
PC(P-40:3)	10.6605	11.0783	13.142	11.2874	10.5077	11.2888	10.8552	10.9291	11.7202	10.9101	7.58708	8.2231	10.1531	5.61548	9.56011			PC(P-40:3)	0.713724	0.807255	-0.02497			PC(P-40:3)	0.0136303	0.0533424	-0.462233
PC(P-40:5)	31.2542	32.9544	33.0959	32.4079	28.1924	34.6066	34.8394	37.3075	34.5532	33.3755	26.9806	31.4815	29.8766	24.1696	29.3751			PC(P-40:5)	0.0188192	0.0543581	0.145678			PC(P-40:5)	0.0786042	0.145177	-0.154349
PC(P-41:5)	0.862977	0.84267	0.900781	0.992183	0.821044	0.911461	0.820749	0.934088	0.91466	0.836978	0.640554	0.776675	0.687207	0.56647	0.698909			PC(P-41:5)	0.992974	0.997985	-0.000561237			PC(P-41:5)	0.00190667	0.0189099	-0.391264
PC(P-42:2)	1.92638	1.90421	2.21772	1.78506	1.67531	1.53697	1.63371	1.57848	1.59144	1.43904	1.5441	1.5687	1.57857	0.978054	1.47698			PC(P-42:2)	0.0157598	0.0490379	-0.289542			PC(P-42:2)	0.0127522	0.0513802	-0.412028
PC(P-42:3)	5.61992	5.52144	6.81535	5.59339	5.0214	5.7519	5.50443	5.64187	5.85942	4.79859	4.168	4.22991	5.17176	2.61411	4.76653			PC(P-42:3)	0.581145	0.696414	-0.0521993			PC(P-42:3)	0.022881	0.0662574	-0.447605
PC(P-42:4)	13.2219	12.7536	14.0536	13.1782	11.7385	12.1996	12.5359	11.706	16.8996	11.3619	9.4094	9.82834	10.6899	6.57246	10.9195			PC(P-42:4)	0.965786	0.983346	-0.00540363			PC(P-42:4)	0.00724977	0.0397639	-0.453753
PC(P-42:5)	9.34246	8.90852	10.0211	9.39612	8.14838	8.48264	8.87175	7.92901	8.75844	7.959	6.80246	6.70724	7.4596	4.9501	7.75405			PC(P-42:5)	0.0773483	0.153637	-0.125452			PC(P-42:5)	0.00431536	0.0297555	-0.444258
PC(P-43:4)	0.676012	0.679129	0.852962	0.67113	0.595303	0.684368	0.650722	0.593685	0.721012	0.577423	0.477535	0.529786	0.594695	0.359702	0.57565			PC(P-43:4)	0.359346	0.486056	-0.106533			PC(P-43:4)	0.0139429	0.053982	-0.453488
PC(P-44:4)	3.75199	3.80662	4.50441	3.95101	3.41245	3.62963	3.64449	3.7388	3.75098	3.32328	2.64968	2.83286	3.25259	1.77807	3.17203			PC(P-44:4)	0.221866	0.335635	-0.103057			PC(P-44:4)	0.00861047	0.0423046	-0.505405
PC(P-44:5)	3.60189	3.45708	4.31842	3.79395	3.16762	3.90399	3.32513	3.45824	3.72656	3.22842	2.61999	2.8684	3.42993	1.77123	3.06506			PC(P-44:5)	0.563476	0.678605	-0.0558699			PC(P-44:5)	0.0297562	0.0774946	-0.414997
PC(P-44:6)	1.48547	1.55929	1.65217	1.46944	1.2048	1.27346	1.33102	1.2364	1.34819	1.38302	1.01357	1.00689	1.20665	0.676782	1.11678			PC(P-44:6)	0.0999433	0.185792	-0.165541			PC(P-44:6)	0.00406747	0.0288711	-0.554013
PC(P-45:4)	0.157951	0.160435	0.185266	0.181583	0.134786	0.195826	0.142302	0.135427	0.138787	0.14125	0.108196	0.133142	0.114304	0.0776374	0.122105			PC(P-45:4)	0.389135	0.516709	-0.121877			PC(P-45:4)	0.00366997	0.0285706	-0.562174
PC(P-46:4)	0.605217	0.628638	0.752392	0.633593	0.567668	0.578722	0.556591	0.530174	0.537698	0.524481	0.441189	0.460292	0.520434	0.302613	0.488758			PC(P-46:4)	0.0384846	0.0905888	-0.224762			PC(P-46:4)	0.00420464	0.0294365	-0.526239
PE(28:1)	0.176096	0.226836	0.190821	0.262031	0.199641	0.226773	0.209887	0.0947471	0.147872	0.200921	0.156947	0.155711	0.14219	0.0847882	0.255957			PE(28:1)	0.261519	0.383808	-0.261921			PE(28:1)	0.148074	0.223345	-0.407721
PE(29:0)	0.752167	0.828037	0.845786	0.989886	0.873223	0.885375	0.636846	0.654903	0.506455	0.564661	0.750893	0.705293	0.581785	0.561056	0.844428			PE(29:0)	0.0298773	0.0762256	-0.401016			PE(29:0)	0.0351541	0.0845567	-0.316818
PE(30:0)	6.90531	6.83041	7.69554	7.99875	5.77429	5.69564	7.20699	7.08697	6.4397	6.74202	6.60615	5.99242	6.85797	5.50618	7.37722			PE(30:0)	0.418006	0.54318	-0.0858152			PE(30:0)	0.293049	0.372878	-0.122435
PE(30:1)	10.8379	11.0839	11.3739	10.7915	10.0692	11.2883	11.0737	11.0329	11.6066	11.1069	10.0222	10.4382	9.87089	7.635	10.5526			PE(30:1)	0.158447	0.259309	0.0510849			PE(30:1)	0.103943	0.17624	-0.158585
PE(30:2)	0.179665	0.129386	0.216852	0.229441	0.250891	0.069415	0.289708	0.197878	0.214335	0.150367	0.218915	0.172128	0.112231	0.118112	0.238432			PE(30:2)	0.701859	0.796668	-0.126593			PE(30:2)	0.406079	0.478051	-0.226864
PE(31:0)	4.72588	4.92596	5.66745	5.1478	4.69392	4.54569	4.41172	4.39481	5.23463	4.69118	4.29694	4.46988	4.11524	3.19148	4.46803			PE(31:0)	0.149779	0.253123	-0.112221			PE(31:0)	0.0160494	0.0564066	-0.292643
PE(31:1)	6.81444	6.75922	7.73727	6.43434	6.34486	6.90342	6.58855	6.84884	7.60559	6.74619	5.65276	6.92385	6.49035	4.4685	6.38593			PE(31:1)	0.702167	0.796668	0.0252734			PE(31:1)	0.141091	0.215264	-0.188177
PE(32:0)	22.5675	24.0057	24.8916	21.0761	20.6867	21.4762	22.7484	23.4351	24.2865	21.2927	19.5026	20.3496	21.7619	14.7501	22.0456			PE(32:0)	0.998246	1	0.000143972			PE(32:0)	0.0992328	0.171058	-0.202352
PE(32:1)	179.026	182.766	200.9	175.354	173.69	182.897	173.304	185.682	217.047	191.437	172.085	190.72	169.245	151.001	173.799			PE(32:1)	0.410927	0.537128	0.0598686			PE(32:1)	0.209437	0.292163	-0.0895735
PE(32:2)	17.7144	16.9907	17.6365	16.0469	13.8602	15.788	15.6306	17.6808	17.8179	16.476	15.9134	16.1249	15.0127	12.8006	16.8596			PE(32:2)	0.795307	0.870993	0.0199386			PE(32:2)	0.300026	0.37843	-0.100556
PE(32:3)	0.472893	0.471716	0.870637	0.501423	0.54383	0.775856	0.691685	0.579702	0.615684	0.512716	0.48418	0.587888	0.664885	0.351254	0.753467			PE(32:3)	0.500416	0.621236	0.150782			PE(32:3)	0.971798	0.977197	-0.00952578
PE(33:0)	8.7614	8.31956	9.63952	7.97111	7.81203	8.13266	8.11938	8.8398	8.92378	8.74404	8.29527	8.59557	8.17671	6.05315	8.63187			PE(33:0)	0.895029	0.941794	0.00866466			PE(33:0)	0.376672	0.450761	-0.0965376
PE(33:1)	56.0465	56.1825	63.571	54.4161	52.5433	57.4665	55.7526	62.0454	63.4775	56.966	51.2672	56.2465	56.5211	41.3614	56.4346			PE(33:1)	0.315936	0.439643	0.0645983			PE(33:1)	0.268535	0.350938	-0.11094
PE(33:2)	8.95121	9.34249	10.9612	9.08547	9.85692	9.22047	9.42521	9.54737	11.0621	9.69957	8.64168	9.60673	8.7623	7.12215	8.22449			PE(33:2)	0.765282	0.843669	0.0224959			PE(33:2)	0.0649536	0.126076	-0.18634
PE(33:3)	0.30082	0.221108	0.348812	0.265723	0.144777	0.205705	0.333258	0.375179	0.251037	0.371358	0.156671	0.260311	0.191964	0.0228844	0.342388			PE(33:3)	0.323866	0.447244	0.262142			PE(33:3)	0.368371	0.44229	-0.395224
PE(34:0)	35.751	37.5949	40.0676	34.9505	33.982	33.8893	34.9806	36.9826	39.5093	35.2936	30.3378	32.9636	34.3773	20.9995	34.6769			PE(34:0)	0.822273	0.891103	-0.0134382			PE(34:0)	0.0852161	0.154289	-0.249802
PE(34:1)	954.633	1003.31	1125.31	931.457	903.33	1057.98	1073.4	1101.86	1174.53	1027.14	923.201	991.425	1000.58	763.729	1015.69			PE(34:1)	0.0620004	0.129167	0.144173			PE(34:1)	0.483797	0.547422	-0.0670735
PE(34:2)	329.8	329.5	371.275	311.916	307.469	343.237	340.128	349.345	393.737	332.034	302.728	325.152	313.861	247.58	334.143			PE(34:2)	0.203161	0.314055	0.0918987			PE(34:2)	0.221397	0.304716	-0.115076
PE(34:3)	9.38712	8.46068	10.451	10.0867	8.75308	9.43041	8.07902	8.22363	12.3442	8.95579	8.14145	9.05529	7.66695	6.3786	8.17942			PE(34:3)	0.981289	0.993624	-0.00323341			PE(34:3)	0.0291426	0.0764465	-0.257918
PE(34:4)	4.3859	4.38118	5.01676	4.45635	4.40273	5.82556	6.08231	5.77851	6.18062	5.48212	4.09008	4.96417	4.30785	2.25719	4.07426			PE(34:4)	5.64277e-05	0.00078123	0.374257			PE(34:4)	0.266715	0.349822	-0.201337
PE(35:0)	5.63405	6.6705	6.5383	5.46732	5.27824	6.27492	5.92296	6.16451	6.3181	6.18032	5.06211	5.88984	5.73189	4.29414	5.78541			PE(35:0)	0.432005	0.556312	0.0607438			PE(35:0)	0.212009	0.295181	-0.144771
PE(35:1)	208.547	226.651	243.313	205.584	198.024	216.006	216.708	222.955	238.48	213.109	195.683	204.643	216.416	154.681	212.562			PE(35:1)	0.610488	0.72203	0.0331323			PE(35:1)	0.196281	0.279046	-0.137151
PE(35:2)	73.3514	71.9549	83.4587	73.8064	67.6093	79.1777	82.5363	84.5668	91.1026	81.9435	69.8796	75.3616	71.6495	59.8169	76.0533			PE(35:2)	0.0184498	0.0540719	0.179846			PE(35:2)	0.398865	0.472837	-0.069539
PE(35:3)	4.06036	4.07982	4.57308	3.16418	3.27555	3.69111	3.98564	4.63831	4.57297	4.0192	3.66318	4.23308	4.02763	2.75067	4.22308			PE(35:3)	0.312852	0.437029	0.126432			PE(35:3)	0.897579	0.913991	-0.0193636
PE(35:4)	3.00548	3.34734	2.70599	2.97639	2.84686	4.13121	3.66108	4.38098	5.21537	4.75998	3.16614	3.89343	3.5656	2.39727	2.56769			PE(35:4)	0.00331316	0.0163703	0.573643			PE(35:4)	0.661074	0.71117	0.0670587
PE(36:0)	2.97906	3.62522	3.81171	3.46269	2.94787	3.42001	3.25431	3.51236	3.45818	3.42073	2.969	3.237	3.2651	2.09967	3.69567			PE(36:0)	0.800636	0.874188	0.0203509			PE(36:0)	0.358034	0.433472	-0.140376
PE(36:1)	2426.65	2574.32	2798.53	2365.66	2279.79	2473.31	2552.13	2646.51	2783.42	2407.45	2226.65	2388.77	2504.71	1774.46	2429.15			PE(36:1)	0.481018	0.604399	0.0476465			PE(36:1)	0.201325	0.284131	-0.13621
PE(36:2)	2295.46	2279.62	2589.18	2128.99	2107.45	2344.52	2427.43	2498.36	2734.65	2306.66	2084.34	2262.82	2317.39	1716.61	2314.12			PE(36:2)	0.151534	0.255494	0.110898			PE(36:2)	0.354044	0.429596	-0.0921482
PE(36:3)	247.547	256.202	330.829	236.836	233.896	269.423	320.499	330.367	307.798	308.161	273.3	255.013	291.116	190.312	296.823			PE(36:3)	0.0639866	0.131267	0.235019			PE(36:3)	0.99261	0.993983	0.00138532
PE(36:4)	248.197	270.633	281.385	247.354	241.043	323.836	310.514	344.762	349.904	327.863	255.972	272.893	277.462	193.653	273.758			PE(36:4)	0.000118948	0.00129785	0.36265			PE(36:4)	0.87095	0.890632	-0.0167494
PE(36:5)	43.1311	48.4577	48.9091	43.4601	44.3966	51.1178	49.5968	52.1992	61.1767	53.6052	43.9826	49.474	46.1497	34.5283	45.362			PE(36:5)	0.0138048	0.0444822	0.229318			PE(36:5)	0.551407	0.61	-0.0570773
PE(36:6)	3.98599	3.79794	4.79686	4.36991	3.70045	4.54372	4.45676	5.20437	5.39992	5.36799	4.5762	4.3617	3.97894	3.20063	4.00557			PE(36:6)	0.0170266	0.0516761	0.274133			PE(36:6)	0.741959	0.777392	-0.0373739
PE(37:0)	0.414613	0.400036	0.407583	0.447545	0.373023	0.38649	0.348141	0.347923	0.299124	0.320415	0.302083	0.316281	0.357028	0.238228	0.31065			PE(37:0)	0.00764826	0.0283008	-0.263238			PE(37:0)	0.00279245	0.0246553	-0.422429
PE(37:1)	50.5881	53.2895	58.5563	51.1724	47.2371	54.0405	52.3004	55.6391	55.996	48.8752	45.2136	48.5305	51.6765	36.4673	51.3599			PE(37:1)	0.613738	0.723512	0.0328516			PE(37:1)	0.14524	0.220448	-0.16132
PE(37:2)	98.8814	99.8877	111.797	89.2508	92.7811	103.906	102.808	108.156	121.114	101.561	91.2142	98.8389	102.633	75.1443	103.439			PE(37:2)	0.125961	0.220584	0.125975			PE(37:2)	0.532174	0.59276	-0.0638588
PE(37:3)	34.2823	35.8009	33.3914	31.5647	33.4958	32.9192	37.3945	35.1037	42.391	30.8912	32.2334	35.6881	38.7938	23.4037	33.91			PE(37:3)	0.378183	0.505872	0.0844873			PE(37:3)	0.751502	0.785119	-0.0390982
PE(37:4)	41.6634	44.8074	52.3576	46.265	43.8978	61.0569	55.6293	62.7712	64.6607	59.4465	43.1463	45.4362	48.8612	34.3055	51.5009			PE(37:4)	0.00025927	0.00229232	0.406711			PE(37:4)	0.750294	0.78499	-0.0366313
PE(37:5)	11.1468	13.2707	13.2583	11.8741	11.1059	15.3217	14.2024	15.5441	16.4274	14.4464	11.3597	12.9606	12.6536	9.48446	12.2986			PE(37:5)	0.00135254	0.00817159	0.324252			PE(37:5)	0.644951	0.696932	-0.0458858
PE(37:6)	2.73122	2.79546	2.54905	3.08133	2.40187	3.91285	3.2394	4.18679	4.02647	2.41682	2.87357	2.86698	2.30966	2.12827	3.25184			PE(37:6)	0.0593865	0.124798	0.391201			PE(37:6)	0.916348	0.931792	-0.0137497
PE(38:0)	0.648647	0.639586	0.818059	0.871189	0.669034	0.77522	0.762135	0.913878	0.867304	0.725204	0.617876	0.549355	0.762499	0.35342	0.75583			PE(38:0)	0.222214	0.335635	0.149172			PE(38:0)	0.218094	0.301336	-0.262931
PE(38:1)	139.71	144.387	158.021	135.795	132.695	139.265	135.121	142.902	147.891	133.33	123.358	132.506	148.513	95.8465	141.076			PE(38:1)	0.65414	0.758802	-0.0247752			PE(38:1)	0.22268	0.304716	-0.148056
PE(38:2)	304.164	307.24	343.003	280.127	281.746	309.274	306.732	325.829	351.41	294.856	272.631	298.696	320.055	218.52	320.526			PE(38:2)	0.367401	0.49427	0.0667665			PE(38:2)	0.465917	0.532897	-0.0840893
PE(38:3)	752.988	753.614	852.075	714.89	695.617	760.395	797.541	832.917	888.885	752.714	683.675	723.189	779.893	525.381	735.441			PE(38:3)	0.190976	0.300482	0.0974051			PE(38:3)	0.253424	0.339148	-0.128669
PE(38:4)	1481.85	1603.62	1677.68	1444.14	1456.03	1678.81	1748.85	1798.61	1869.87	1697.3	1389.07	1520.09	1544.52	1090.55	1524.08			PE(38:4)	0.00510174	0.0220164	0.198458			PE(38:4)	0.264607	0.34832	-0.116604
PE(38:5)	543.209	589.054	616.047	536.242	530.103	665.443	680.054	707.543	758.718	683.418	549.749	588.703	592.912	425.531	588.3			PE(38:5)	0.000410856	0.00330967	0.312407			PE(38:5)	0.713024	0.755826	-0.0360495
PE(38:6)	204.589	226.364	233.274	213.491	200.715	274.34	259.482	272.313	291.048	272.627	210.915	227.106	226.656	162.785	228.646			PE(38:6)	0.000106271	0.00127505	0.345039			PE(38:6)	0.760715	0.792457	-0.0301792
PE(38:7)	12.9274	13.1358	13.2487	12.2095	12.5962	15.3624	16.8779	16.6191	18.0134	16.8577	12.6263	14.1694	12.4313	9.21411	13.5511			PE(38:7)	0.00022271	0.00204386	0.385033			PE(38:7)	0.651019	0.701395	-0.0486335
PE(39:1)	5.06337	5.72012	5.95376	5.45422	4.86722	5.57373	5.00306	5.35922	5.3512	4.74076	4.34577	4.90937	5.23883	3.48289	5.43991			PE(39:1)	0.434849	0.557006	-0.0560292			PE(39:1)	0.120173	0.196974	-0.20855
PE(39:2)	13.4616	14.3133	14.5314	13.0243	12.4889	14.2985	13.2119	13.8982	14.8598	13.3447	11.2066	13.3194	13.5827	9.56894	13.6478			PE(39:2)	0.486596	0.608245	0.0376587			PE(39:2)	0.200352	0.283311	-0.145214
PE(39:3)	42.2622	46.4593	50.2206	43.1105	41.9727	45.5318	44.666	46.5837	47.6952	42.8125	38.8746	41.8635	44.3033	29.1374	42.444			PE(39:3)	0.726153	0.814934	0.0208675			PE(39:3)	0.125839	0.201565	-0.188231
PE(39:4)	33.3457	38.6352	40.2842	36.0971	32.848	39.1452	40.0291	41.5612	41.9556	40.1111	31.4531	35.0336	34.1818	25.1537	34.8193			PE(39:4)	0.0376532	0.0897979	0.162409			PE(39:4)	0.12114	0.197091	-0.17382
PE(39:5)	40.8683	45.0696	46.5808	42.7136	38.4407	52.511	49.4038	52.1882	53.0517	49.0202	38.169	42.0107	43.3057	29.6101	43.3825			PE(39:5)	0.00189031	0.0109638	0.261725			PE(39:5)	0.290294	0.370022	-0.121037
PE(39:6)	26.883	27.5651	27.9747	27.6896	23.5121	36.885	30.8953	33.8436	35.1164	34.2504	23.4404	29.1376	26.6313	20.9538	26.7183			PE(39:6)	0.000426635	0.00338755	0.355733			PE(39:6)	0.44283	0.510524	-0.074704
PE(39:7)	3.13764	3.90431	3.68856	3.83858	3.02607	5.42446	4.38379	4.65294	4.76082	5.0403	3.48195	4.35662	3.97847	3.03505	3.81535			PE(39:7)	0.000791141	0.00546264	0.463538			PE(39:7)	0.480545	0.545321	0.0853455
PE(40:0)	0.256427	0.238455	0.259954	0.258203	0.292395	0.305389	0.287258	0.217099	0.130708	0.221563	0.255063	0.19443	0.17085	0.151867	0.287524			PE(40:0)	0.414948	0.541074	-0.167898			PE(40:0)	0.13068	0.20703	-0.300827
PE(40:1)	41.2847	43.6938	47.0744	40.6777	38.8204	39.4593	40.5346	40.3681	40.3813	37.4037	34.1482	36.4331	41.2191	25.1913	39.333			PE(40:1)	0.13856	0.236924	-0.0944344			PE(40:1)	0.0661091	0.127295	-0.262771
PE(40:2)	60.4767	61.481	66.4505	56.7775	54.7884	58.5607	58.6933	60.1106	62.5168	54.9157	50.6757	53.7494	60.6097	36.6054	57.073			PE(40:2)	0.675806	0.77895	-0.0251156			PE(40:2)	0.124499	0.200496	-0.213484
PE(40:3)	80.7474	88.5503	93.6479	82.5537	76.7923	88.59	85.3339	89.1611	90.8895	84.7657	73.0296	77.9859	85.1792	54.4099	82.5069			PE(40:3)	0.349177	0.476749	0.0551274			PE(40:3)	0.1633	0.24327	-0.178633
PE(40:4)	373.407	431.709	436.41	400.626	361.422	439.023	407.428	436.746	435.767	420.229	336.846	374.611	388.304	256.074	387.844			PE(40:4)	0.152396	0.255757	0.0944909			PE(40:4)	0.120796	0.196974	-0.200441
PE(40:5)	913.176	1076.26	1112.53	1014.29	902.198	1038.15	1005.28	1039.29	1057.41	988.397	851.041	919.566	929.957	653.563	919.741			PE(40:5)	0.640013	0.744799	0.0313015			PE(40:5)	0.0589376	0.11853	-0.231701
PE(40:6)	135.184	147.575	157.986	136.497	130.557	168.134	162.452	171.833	179.079	167.974	129.799	138.518	138.713	99.3106	146.867			PE(40:6)	0.00221193	0.0125285	0.263227			PE(40:6)	0.298052	0.376597	-0.115798
PE(40:7)	169.669	184.805	204.117	194.495	180.703	255.428	256.434	235.288	284.17	235.15	182.255	218.678	215.723	151.079	194.679			PE(40:7)	0.00048028	0.00370429	0.439644			PE(40:7)	0.690849	0.73881	0.043561
PE(40:8)	9.80179	9.79625	9.86458	11.319	10.5563	11.1774	9.55483	11.9391	14.128	12.1428	9.42081	10.6395	9.9189	6.80592	8.19896			PE(40:8)	0.112454	0.204247	0.199274			PE(40:8)	0.14123	0.215264	-0.19061
PE(41:1)	2.20307	2.48479	2.53499	2.51909	1.96058	1.99097	2.15022	2.0759	2.00547	2.05463	1.6983	1.90356	1.9415	1.33087	1.91283			PE(41:1)	0.063098	0.130703	-0.187373			PE(41:1)	0.00677742	0.0391553	-0.413367
PE(41:2)	4.03747	4.23498	4.5446	4.07334	3.72795	4.25817	4.13435	4.13374	4.02364	4.24055	3.52621	3.80852	3.78737	2.58361	4.26423			PE(41:2)	0.815985	0.888272	0.0119928			PE(41:2)	0.139978	0.214258	-0.198343
PE(41:3)	6.72393	7.13252	7.68675	7.14899	6.74615	7.18294	7.24655	6.91648	7.23612	6.75945	5.68004	6.5324	7.03817	4.31304	6.49466			PE(41:3)	0.926139	0.963344	-0.00394612			PE(41:3)	0.0872016	0.15705	-0.237547
PE(41:4)	5.42806	6.07147	6.23584	5.74952	5.304	6.67843	6.02014	5.9213	5.96289	5.72392	4.60617	4.83486	5.40522	3.65797	5.01464			PE(41:4)	0.244716	0.36282	0.0741237			PE(41:4)	0.019211	0.0625585	-0.291694
PE(41:5)	8.78389	10.8539	11.5229	10.0882	8.66091	11.8606	11.4146	11.1737	10.4839	10.5799	8.76296	9.89579	9.62599	6.90639	9.91532			PE(41:5)	0.123533	0.216856	0.153495			PE(41:5)	0.264092	0.348275	-0.145989
PE(41:6)	7.91605	9.68989	8.54652	8.7264	8.19567	9.40726	9.22478	8.99459	10.3764	8.92265	6.57484	8.27647	7.53048	5.86096	7.75017			PE(41:6)	0.0915959	0.172935	0.123543			PE(41:6)	0.0309531	0.0789087	-0.259122
PE(41:7)	5.82037	5.78843	7.70717	6.52835	6.081	8.65942	8.43888	8.57541	9.66311	8.0637	6.22439	7.01228	6.60931	4.53608	6.64602			PE(41:7)	0.0010958	0.00709336	0.443011			PE(41:7)	0.758254	0.791032	-0.0411267
PE(41:8)	0.24438	0.218818	0.057901	0.400207	0.376119	0.256824	0.177645	0.368949	0.382997	0.490217	0.271804	0.360807	0.315879	0.100079	0.486277			PE(41:8)	0.382288	0.510422	0.369915			PE(41:8)	0.604418	0.657055	0.242443
PE(42:1)	15.0867	16.0358	17.5751	15.8261	13.9994	13.4464	13.9783	12.4246	12.3303	12.6481	11.4595	12.4905	12.5378	8.10559	12.3718			PE(42:1)	0.00602399	0.0245359	-0.276507			PE(42:1)	0.00392382	0.0288711	-0.463037
PE(42:10)	4.27398	5.71577	5.11907	5.35523	5.7119	6.16563	5.06505	5.79927	7.11143	6.026	5.27192	5.53825	4.81728	3.26528	3.52348			PE(42:10)	0.0976461	0.182929	0.204748			PE(42:10)	0.204366	0.287303	-0.2237
PE(42:2)	17.8164	17.7777	20.3556	17.0357	15.7355	16.4327	16.627	16.1004	16.1531	15.8807	14.0464	15.0149	15.9151	10.3227	15.4484			PE(42:2)	0.116444	0.209484	-0.127903			PE(42:2)	0.0228474	0.0662574	-0.326595
PE(42:3)	15.0879	15.8795	17.343	15.1231	13.5962	14.948	15.3932	15.3462	15.8622	14.4625	12.8136	13.2925	14.2129	9.8864	14.0252			PE(42:3)	0.767606	0.843669	-0.0191857			PE(42:3)	0.0340785	0.0833542	-0.262154
PE(42:4)	53.9528	64.342	64.803	61.7333	55.0382	63.5712	60.6265	62.4942	60.8828	62.4775	50.8615	54.538	56.4965	37.1029	56.0307			PE(42:4)	0.433654	0.556706	0.0481773			PE(42:4)	0.0759046	0.14055	-0.233669
PE(42:5)	59.9882	71.5334	71.0674	66.6183	59.4865	70.7525	68.8762	68.3262	66.1693	68.1708	54.6619	59.5543	58.7299	40.2759	60.0191			PE(42:5)	0.363184	0.490333	0.058496			PE(42:5)	0.043611	0.0956798	-0.26657
PE(42:6)	64.0453	72.6068	75.1506	66.251	59.6906	71.1601	71.2897	72.9225	72.7482	69.8905	58.0982	62.0984	60.8297	45.3519	62.5221			PE(42:6)	0.226472	0.340648	0.0840725			PE(42:6)	0.0517997	0.10839	-0.22536
PE(42:7)	10.7758	25.7858	25.2694	23.3164	21.3584	28.3071	16.8267	28.0686	27.7405	26.4088	11.5382	13.631	22.261	16.6237	22.1173			PE(42:7)	0.270489	0.392321	0.257886			PE(42:7)	0.280961	0.36195	-0.305654
PE(42:8)	2.63858	3.61507	3.63724	3.23025	2.77219	4.42305	4.10386	3.9795	4.24879	3.72502	3.12018	3.77375	2.81404	2.19982	2.99427			PE(42:8)	0.00765097	0.0283008	0.36581			PE(42:8)	0.562477	0.617409	-0.0929097
PE(42:9)	2.17203	1.9459	2.15542	2.21839	2.03879	2.36607	1.97972	2.59037	2.90113	2.23965	1.95166	1.69897	1.66506	1.14604	1.52309			PE(42:9)	0.120736	0.214018	0.197677			PE(42:9)	0.0149037	0.0544965	-0.399246
PE(43:1)	0.183217	0.22613	0.275621	0.205867	0.130314	0.169915	0.196345	0.142368	0.190329	0.152124	0.143336	0.107825	0.177308	0.116683	0.142686			PE(43:1)	0.245406	0.363101	-0.262825			PE(43:1)	0.0482126	0.102215	-0.570053
PE(43:2)	0.499587	0.490799	0.563881	0.513658	0.403709	0.519781	0.515191	0.318754	0.384923	0.425506	0.349655	0.328063	0.4037	0.212802	0.428957			PE(43:2)	0.227163	0.340979	-0.191661			PE(43:2)	0.0132682	0.0522075	-0.520394
PE(43:3)	0.160969	0.199601	0.18644	0.226346	0.123103	0.138074	0.120641	0.108912	0.122452	0.17373	0.124239	0.206404	0.178173	0.109608	0.13231			PE(43:3)	0.0619429	0.129167	-0.433469			PE(43:3)	0.281784	0.362365	-0.255936
PE(43:4)	0.528186	0.555956	0.477979	0.691553	0.495954	0.645746	0.553736	0.501995	0.510537	0.646822	0.364712	0.579629	0.455187	0.275793	0.39244			PE(43:4)	0.670134	0.774876	0.0561914			PE(43:4)	0.0655374	0.126531	-0.411167
PE(43:5)	0.616417	0.87503	0.563263	0.822267	0.753708	0.925274	0.91188	1.03612	0.93469	1.18225	0.45202	0.635461	0.635148	0.469312	0.77554			PE(43:5)	0.00875452	0.0312662	0.45886			PE(43:5)	0.155131	0.233018	-0.291003
PE(43:6)	0.549119	0.428653	0.695856	0.424296	0.474114	0.766045	0.501109	0.42809	0.494531	0.654802	0.509077	0.308808	0.402932	0.318364	0.315182			PE(43:6)	0.514686	0.634605	0.145302			PE(43:6)	0.0564278	0.115406	-0.471988
PE(43:7)	0.35737	0.269561	0.166879	0.134725	0.20205	0.360327	0.573988	0.344932	0.56383	0.184058	0.170288	0.151292	0.0690157	0.181902	0.219457			PE(43:7)	0.0745098	0.149432	0.842373			PE(43:7)	0.193708	0.277711	-0.51358
PE(44:1)	0.187735	0.202564	0.172665	0.177743	0.168456	0.14229	0.164768	0.120787	0.119746	0.138619	0.178383	0.136224	0.143343	0.0828726	0.11852			PE(44:1)	0.00299154	0.015382	-0.405889			PE(44:1)	0.0295531	0.0772435	-0.463511
PE(44:10)	0.660959	0.369697	0.499931	0.276444	0.209042	0.489552	0.46665	0.76717	0.463363	0.768276	0.376585	0.109404	0.626562	0.215907	0.440034			PE(44:10)	0.122036	0.215295	0.551616			PE(44:10)	0.692714	0.739712	-0.189028
PE(44:2)	0.779447	0.774457	1.09425	0.761303	1.05043	0.553163	1.03166	0.560182	0.710523	0.594028	0.477935	0.60331	0.483375	0.44302	1.04379			PE(44:2)	0.122496	0.215558	-0.370596			PE(44:2)	0.0739579	0.13836	-0.547522
PE(44:3)	0.627785	0.634384	1.02696	0.760628	0.929149	0.700017	0.717429	0.96666	0.932177	0.47913	0.646661	0.375573	0.390188	0.342651	0.909652			PE(44:3)	0.765814	0.843669	-0.0681149			PE(44:3)	0.0901352	0.160734	-0.578385
PE(44:4)	0.632816	0.85054	0.649874	0.802904	0.573447	0.851242	0.561421	0.649902	0.579318	0.556029	0.513067	0.605452	0.727244	0.284766	0.593053			PE(44:4)	0.440411	0.562144	-0.134169			PE(44:4)	0.124686	0.200496	-0.365793
PE(44:5)	2.8061	3.04314	3.04822	3.04711	2.69491	3.05757	2.91964	2.85186	2.95351	2.89844	2.33939	2.62472	2.62195	1.72093	2.82587			PE(44:5)	0.922932	0.96277	0.0040879			PE(44:5)	0.0579702	0.117236	-0.270945
PE(44:6)	1.79078	2.29332	2.3834	2.28338	1.75512	2.24179	2.27357	2.13411	2.17404	2.33855	1.6333	1.97121	1.77209	1.08274	1.8906			PE(44:6)	0.395489	0.524185	0.0873898			PE(44:6)	0.0722193	0.136876	-0.331376
PE(44:7)	1.41067	1.30763	2.37062	1.38771	1.34833	2.20028	1.96321	2.1092	2.07938	2.20276	1.21417	1.82697	1.38739	1.16064	1.44975			PE(44:7)	0.0525703	0.114645	0.431748			PE(44:7)	0.524872	0.585797	-0.152729
PE(44:8)	0.146112	0.28647	0.298055	0.163652	0.370814	0.367794	0.164401	0.445311	0.241568	0.422861	0.203254	0.197037	0.304267	0.0551525	0.362709			PE(44:8)	0.307696	0.431489	0.376142			PE(44:8)	0.68513	0.733779	-0.172643
PE(46:5)	0.573576	0.578558	0.620232	0.655584	0.526735	0.622169	0.611484	0.570566	0.510762	0.627604	0.451047	0.476002	0.588397	0.351525	0.54209			PE(46:5)	0.939615	0.96902	-0.00592024			PE(46:5)	0.0548359	0.113109	-0.294533
PE(46:6)	0.348983	0.576979	0.507837	0.473404	0.318545	0.523873	0.351715	0.326811	0.408885	0.460192	0.379186	0.403956	0.323196	0.21499	0.333469			PE(46:6)	0.624754	0.73174	-0.103631			PE(46:6)	0.0922318	0.162868	-0.427636
PE(46:7)	0.55936	0.699045	0.812095	0.718678	0.468256	0.879109	0.661662	0.721419	0.787072	0.419625	0.473017	0.62437	0.462837	0.263673	0.598098			PE(46:7)	0.680058	0.780615	0.0907369			PE(46:7)	0.0956395	0.167254	-0.42754
PE(46:8)	0.154381	0.0927473	0.212786	0.0850357	0.0996264	0.218205	0.134826	0.187074	0.28485	0.165892	0.178061	0.196826	0.118039	0.0266841	0.219904			PE(46:8)	0.0852241	0.164015	0.620311			PE(46:8)	0.66706	0.716545	0.198226
PE(O-30:0)	0.654112	0.531509	0.732907	0.613888	0.585954	0.624345	0.478969	0.694319	0.6819	0.676432	0.398851	0.600785	0.737427	0.291462	0.556314			PE(O-30:0)	0.88932	0.938511	0.0172891			PE(O-30:0)	0.261004	0.346094	-0.270718
PE(O-32:0)	7.17671	6.81989	7.59104	6.07282	5.94974	6.26401	7.53188	7.31927	7.84791	7.32991	6.23766	6.7417	6.95806	5.48203	7.39278			PE(O-32:0)	0.230922	0.345303	0.110791			PE(O-32:0)	0.734835	0.772648	-0.0346655
PE(O-32:1)	3.66236	3.45115	4.35969	3.29557	2.97723	3.02339	3.95787	3.57247	3.51154	2.95491	3.23795	3.40786	3.16649	2.68786	3.57833			PE(O-32:1)	0.638697	0.744462	-0.0602476			PE(O-32:1)	0.266534	0.349822	-0.142362
PE(O-33:0)	1.45443	1.10484	1.68667	1.29964	1.48652	1.0865	1.59905	1.82862	1.7423	1.57592	1.30392	1.3474	1.22704	0.827521	1.38085			PE(O-33:0)	0.352365	0.480197	0.155497			PE(O-33:0)	0.214277	0.297197	-0.208288
PE(O-33:1)	1.63896	1.78768	1.70092	1.21343	1.21498	1.59033	2.38483	2.10803	2.10442	1.74773	1.49807	1.45685	1.65069	1.16356	1.41126			PE(O-33:1)	0.0356563	0.0858832	0.394952			PE(O-33:1)	0.62483	0.677211	-0.0735467
PE(O-34:0)	19.4126	18.4054	21.529	19.5545	16.0974	20.1384	20.1667	20.3261	21.6983	20.0286	16.2948	18.7705	17.5837	14.2068	20.027			PE(O-34:0)	0.177574	0.284826	0.107643			PE(O-34:0)	0.260673	0.346094	-0.12884
PE(O-34:1)	72.5416	67.5752	79.6023	66.2156	61.4957	69.2105	77.9269	76.5736	81.8439	72.0668	67.658	67.5569	68.0857	54.3782	70.9062			PE(O-34:1)	0.154291	0.255867	0.120218			PE(O-34:1)	0.399176	0.472837	-0.0804574
PE(O-35:0)	1.00704	1.04408	1.00064	1.02713	0.947697	1.18947	0.944077	1.14246	1.19544	1.08175	0.937863	1.03961	1.09852	0.740783	1.07591			PE(O-35:0)	0.0852895	0.164015	0.143739			PE(O-35:0)	0.709665	0.753369	-0.0389525
PE(O-35:1)	6.74333	5.93725	7.93366	5.97475	5.98159	7.22218	7.44515	7.14262	7.91504	7.34649	5.56803	6.35089	6.61888	4.94248	6.65096			PE(O-35:1)	0.0791836	0.155578	0.18674			PE(O-35:1)	0.367518	0.441998	-0.112309
PE(O-36:0)	5.98101	6.1054	6.5552	5.8441	5.02679	6.44417	6.30358	6.16825	6.54594	6.17653	5.26223	5.84942	5.84714	4.29114	6.35896			PE(O-36:0)	0.166797	0.269368	0.100354			PE(O-36:0)	0.407059	0.478426	-0.0961933
PE(O-36:1)	53.6143	51.7862	60.7324	50.0109	48.1043	53.0422	52.6608	54.0884	56.6129	52.0689	48.4204	51.6056	50.7797	40.5372	54.3042			PE(O-36:1)	0.729908	0.81664	0.022885			PE(O-36:1)	0.278255	0.360387	-0.105306
PE(O-36:2)	24.7726	22.1441	27.6767	22.2227	21.9301	23.4735	25.4602	23.9626	27.4204	22.6776	20.6891	23.4525	23.4492	18.3509	23.7699			PE(O-36:2)	0.5598	0.676614	0.0507101			PE(O-36:2)	0.272692	0.355088	-0.114165
PE(O-37:0)	0.519778	0.350943	0.58418	0.537564	0.518224	0.570595	0.646134	0.454795	0.516818	0.622849	0.566306	0.436094	0.358845	0.439903	0.632124			PE(O-37:0)	0.288643	0.411133	0.163098			PE(O-37:0)	0.813039	0.837326	-0.0451857
PE(O-37:1)	5.18365	4.92316	6.15435	4.99145	4.46418	5.81154	5.14949	5.0562	5.47073	5.45163	4.74098	5.06004	5.11291	3.68413	5.35127			PE(O-37:1)	0.460569	0.580718	0.0670173			PE(O-37:1)	0.407819	0.478543	-0.102725
PE(O-37:2)	2.24963	2.07153	2.40976	1.83779	1.78588	2.06897	2.43142	2.43066	2.2432	1.92291	1.58025	1.7709	2.05558	1.50662	2.15814			PE(O-37:2)	0.368009	0.49427	0.0999201			PE(O-37:2)	0.180162	0.260875	-0.190859
PE(O-38:0)	3.56148	3.75584	4.23109	3.36707	3.02688	4.13606	3.55804	3.74789	3.37663	3.36742	3.03966	3.35213	3.2916	2.47978	3.62407			PE(O-38:0)	0.848653	0.911516	0.0194618			PE(O-38:0)	0.160537	0.239647	-0.184611
PE(O-38:1)	28.298	25.6147	29.3176	25.2947	23.6886	26.4005	26.1499	24.6371	26.8492	24.6668	23.0583	24.2299	24.1109	19.2661	26.2134			PE(O-38:1)	0.558898	0.676614	-0.0388193			PE(O-38:1)	0.0824406	0.150345	-0.17786
PE(O-38:2)	14.4202	14.004	15.5291	12.8642	12.9117	13.6507	14.7527	13.9987	14.7643	12.976	12.1127	12.7111	13.5816	9.57569	13.4365			PE(O-38:2)	0.894958	0.941794	0.00852387			PE(O-38:2)	0.100732	0.172819	-0.183111
PE(O-39:0)	0.210388	0.142363	0.237194	0.144071	0.142642	0.189278	0.152466	0.148152	0.13896	0.149511	0.137186	0.158323	0.147625	0.113917	0.177998			PE(O-39:0)	0.409915	0.537128	-0.171564			PE(O-39:0)	0.261505	0.346123	-0.254174
PE(O-39:1)	2.26323	2.2467	2.30293	1.65976	2.16409	2.38417	2.00366	1.83535	1.63736	1.52198	1.59346	2.05908	1.58146	1.08701	2.33505			PE(O-39:1)	0.230996	0.345303	-0.181005			PE(O-39:1)	0.156852	0.234891	-0.29727
PE(O-39:2)	1.37202	1.12062	1.46622	1.27813	1.14267	1.23512	1.36746	1.12115	1.20504	1.19547	1.09143	1.12786	1.12388	0.696849	1.15256			PE(O-39:2)	0.531503	0.650912	-0.0589487			PE(O-39:2)	0.0621585	0.122958	-0.297028
PE(O-40:0)	0.893047	0.899989	1.01404	0.825506	0.691088	0.898689	0.982302	0.899136	0.837317	0.967637	0.693112	0.677918	1.08933	0.668762	0.982506			PE(O-40:0)	0.411181	0.537128	0.0846908			PE(O-40:0)	0.695031	0.741093	-0.0725467
PE(O-40:1)	9.12138	8.70502	9.62831	8.70309	8.18761	8.13531	8.57519	7.91651	8.23187	8.35994	6.92085	7.54495	8.28461	5.34348	8.0235			PE(O-40:1)	0.0590823	0.124519	-0.105482			PE(O-40:1)	0.0312988	0.0795098	-0.296091
PE(O-40:2)	6.74665	6.64024	7.82744	6.39431	6.00561	6.46718	6.71866	6.10648	7.18412	6.1163	5.89949	5.82307	6.32977	4.39656	6.51899			PE(O-40:2)	0.593397	0.706426	-0.0445223			PE(O-40:2)	0.0909161	0.161332	-0.214619
PE(O-41:1)	0.202497	0.215065	0.215051	0.214897	0.197896	0.236246	0.200836	0.193485	0.211515	0.235456	0.174444	0.170096	0.181063	0.130807	0.165447			PE(O-41:1)	0.52818	0.647937	0.0436754			PE(O-41:1)	0.00445006	0.0302251	-0.347104
PE(O-42:1)	0.578783	0.620493	0.5858	0.528028	0.500294	0.507998	0.617813	0.613654	0.532118	0.569505	0.602662	0.508165	0.466123	0.342883	0.616425			PE(O-42:1)	0.860727	0.918439	0.0141299			PE(O-42:1)	0.350593	0.428765	-0.149612
PE(O-42:2)	1.0278	1.00198	0.954594	1.00583	0.809315	0.872123	0.961404	0.932669	0.889689	0.877776	0.782956	0.812354	0.656282	0.550869	0.841196			PE(O-42:2)	0.267768	0.389822	-0.0822133			PE(O-42:2)	0.0102658	0.0442407	-0.397503
PE(P-29:0)	0.187418	0.119148	0.364686	0.246048	0.253995	0.254998	0.0648007	0.457231	0.250478	0.171284	0.256105	0.393219	0.31329	0.351693	0.106291			PE(P-29:0)	0.944511	0.97051	0.0334765			PE(P-29:0)	0.461331	0.528487	0.278394
PE(P-30:0)	9.52942	10.0482	11.1522	9.81785	8.58853	9.69394	9.96245	10.4205	9.81896	9.76551	8.50723	9.87157	9.2355	7.40632	9.64926			PE(P-30:0)	0.818747	0.889684	0.0153375			PE(P-30:0)	0.181025	0.261602	-0.137484
PE(P-30:1)	1.97447	1.97014	2.67908	1.96175	1.99451	2.20929	2.32544	1.87763	2.40289	1.90864	1.85607	1.95862	2.01696	1.33163	1.97656			PE(P-30:1)	0.875197	0.930588	0.0194955			PE(P-30:1)	0.167616	0.247662	-0.211092
PE(P-31:0)	4.84936	4.77579	5.38661	4.71404	3.90396	4.59064	5.00748	4.56972	5.1567	5.284	4.09645	4.7717	4.64324	4.09704	5.55607			PE(P-31:0)	0.506789	0.627	0.0585541			PE(P-31:0)	0.802084	0.829584	-0.0286894
PE(P-31:1)	2.43307	1.91073	2.83879	2.15974	2.75599	2.64456	1.85932	2.06832	2.86272	2.0088	2.06467	1.89568	2.32509	2.45827	2.45898			PE(P-31:1)	0.632128	0.737991	-0.0802506			PE(P-31:1)	0.419049	0.489341	-0.110962
PE(P-32:0)	87.5102	84.5615	95.7691	78.7138	78.3628	90.852	97.6831	96.1622	106.017	91.1325	79.5849	87.2757	91.2716	69.0719	95.1263			PE(P-32:0)	0.0281138	0.0729342	0.181392			PE(P-32:0)	0.92935	0.942366	-0.00881032
PE(P-32:1)	118.685	113.202	132.027	108.138	109.347	109.281	114.37	119.688	135.891	107.191	103.692	113.953	114.814	92.1454	119.817			PE(P-32:1)	0.885037	0.936131	0.0124082			PE(P-32:1)	0.293927	0.373332	-0.0948048
PE(P-32:2)	3.02905	2.86069	3.42886	3.00647	3.1116	2.74926	3.16798	2.80622	3.91871	2.91408	2.79675	2.91752	2.73062	2.83212	2.99188			PE(P-32:2)	0.922273	0.96277	0.0111328			PE(P-32:2)	0.0694752	0.132718	-0.113488
PE(P-32:3)	0.844723	0.585159	0.482161	0.638225	0.864011	0.546448	0.385618	0.331882	0.391021	0.206654	0.415078	0.260988	0.364669	0.345306	0.534715			PE(P-32:3)	0.0112385	0.0378974	-0.87502			PE(P-32:3)	0.012041	0.0490542	-0.829907
PE(P-32:4)	0.190349	0.248356	0.182425	0.104988	0.232305	0.106029	0.0467766	0.129944	0.0427626	0.068036	0.105949	0.11508	0.124077	0.0787074	0.0803059			PE(P-32:4)	0.00716574	0.0274876	-1.28412			PE(P-32:4)	0.0185634	0.0622219	-0.926897
PE(P-33:0)	18.9164	19.2056	18.7566	17.4418	16.7269	19.3543	22.8924	20.4471	21.4592	20.5498	16.8779	18.3291	18.6534	15.0002	19.0688			PE(P-33:0)	0.00759546	0.0283008	0.201612			PE(P-33:0)	0.504279	0.564294	-0.0502706
PE(P-33:1)	53.8928	54.6576	59.8022	49.0286	50.4784	54.0261	57.3677	59.4324	65.3094	53.8784	48.7829	52.989	55.8638	42.8046	55.1611			PE(P-33:1)	0.155181	0.256278	0.114646			PE(P-33:1)	0.447521	0.5148	-0.0675813
PE(P-33:2)	3.63481	4.02227	5.11052	3.82437	3.47413	3.40346	2.83474	3.68937	4.29051	3.0692	3.06536	3.81204	3.38722	2.57785	3.51251			PE(P-33:2)	0.187367	0.295949	-0.215049			PE(P-33:2)	0.0750435	0.139312	-0.29503
PE(P-33:3)	0.177755	0.453607	0.20655	0.193276	0.31291	0.0487746		0.0422222			0.143916	0.134191	0.313497	0.052359	0.115134			PE(P-33:3)	0.0125247	0.0412747				PE(P-33:3)	0.123482	0.199993	-0.824282
PE(P-33:4)	0.313875	0.275763	0.375176	0.321841	0.378513	0.091859	0.0518264	0.149866		0.050974	0.162802	0.156486	0.197054		0.0651522			PE(P-33:4)	0.00013947	0.00142416				PE(P-33:4)	0.00193893	0.0189701
PE(P-34:0)	168.652	169.254	186.013	160.819	152.258	180.033	188.18	189.576	197.511	182.892	147.965	165.057	168.498	122.895	175.286			PE(P-34:0)	0.0182515	0.05379	0.164662			PE(P-34:0)	0.332327	0.411991	-0.1023
PE(P-34:1)	1986.87	1965.16	2236.99	1815.55	1864.55	1934.94	2036.95	2068.6	2295.18	1879.73	1799.16	1903.97	2025.31	1543.95	2015.72			PE(P-34:1)	0.517326	0.636776	0.0497523			PE(P-34:1)	0.342106	0.42195	-0.0875364
PE(P-34:2)	210.263	206.209	232.748	186.314	197.334	159.449	171.329	178.819	201.1	162	164.054	176.618	189.9	141.371	189.191			PE(P-34:2)	0.0176662	0.0531453	-0.243103			PE(P-34:2)	0.0208523	0.0642559	-0.262346
PE(P-34:3)	20.4789	20.6236	22.2476	18.4298	18.0183	13.8308	14.4246	15.4031	15.7083	13.2784	14.732	16.5836	16.5053	14.2141	15.4877			PE(P-34:3)	0.000706195	0.00500253	-0.458146			PE(P-34:3)	0.00206542	0.0199382	-0.364395
PE(P-34:4)	11.0795	13.6377	13.3922	12.1964	12.3619	5.91811	5.39456	6.5954	6.86079	6.95027	8.45046	9.29588	7.82604	7.98111	7.68263			PE(P-34:4)	1.09104e-05	0.000343916	-0.982369			PE(P-34:4)	0.000118498	0.00295837	-0.603813
PE(P-34:5)	0.776977	0.780664	1.31094	0.792948	0.977639	0.390039	0.176318	0.417082	0.347408	0.40404	0.813134	0.483299	0.479755	0.539065	0.639245			PE(P-34:5)	0.0027574	0.0146372	-1.41902			PE(P-34:5)	0.0282892	0.0752993	-0.650953
PE(P-35:0)	8.83903	8.36176	9.97295	8.70094	7.69725	9.89429	9.58997	9.67877	11.0652	9.41225	7.55219	8.99938	9.79615	6.30798	8.59041			PE(P-35:0)	0.0350445	0.0858832	0.188118			PE(P-35:0)	0.534458	0.59439	-0.079141
PE(P-35:1)	203.723	203.236	229.746	186.452	191.743	203.397	204.236	215.66	233.775	193.552	184.648	198.58	210.833	161.577	208.864			PE(P-35:1)	0.501696	0.62176	0.0499034			PE(P-35:1)	0.41792	0.488811	-0.0734814
PE(P-35:2)	52.4029	52.8411	58.5106	47.8743	50.4164	42.305	44.8687	43.4572	52.6955	40.3689	43.4589	45.1918	48.7202	36.309	48.4313			PE(P-35:2)	0.0246125	0.066182	-0.228281			PE(P-35:2)	0.024917	0.0693842	-0.238534
PE(P-35:3)	22.7497	22.1063	26.1297	22.8496	23.4931	13.953	17.2648	16.5855	18.9353	14.3763	17.2109	17.2707	19.3174	15.0882	20.3642			PE(P-35:3)	0.000333327	0.00284308	-0.532513			PE(P-35:3)	0.00151597	0.0166407	-0.394606
PE(P-35:4)	23.9386	25.8899	27.0649	24.2711	22.2462	12.2733	12.4973	11.9557	13.3026	11.2596	14.4612	16.1226	16.329	12.5271	16.9845			PE(P-35:4)	2.39468e-05	0.000522768	-1.00978			PE(P-35:4)	3.92784e-05	0.00235901	-0.691362
PE(P-35:5)	3.05636	3.78055	3.90854	3.45427	4.04182	1.65011	2.05899	1.72042	2.22422	1.96335	2.60931	2.70355	2.47498	2.04124	2.40057			PE(P-35:5)	0.000100354	0.00123316	-0.923555			PE(P-35:5)	0.000798963	0.0125284	-0.576844
PE(P-36:0)	32.1934	32.348	35.066	29.661	29.5041	38.8779	38.4844	39.7306	41.1266	37.7707	29.7751	32.7315	35.3868	24.7481	36.4133			PE(P-36:0)	0.000594753	0.00449163	0.30382			PE(P-36:0)	0.981585	0.985669	0.00256286
PE(P-36:1)	1171.15	1124.62	1328.11	1039.58	1063.89	1116.86	1127.13	1175.47	1297.62	1069.9	1028.09	1088.59	1192.38	870.239	1171.89			PE(P-36:1)	0.857656	0.91711	0.0149429			PE(P-36:1)	0.359708	0.434772	-0.0980083
PE(P-36:2)	853.782	814.146	952.302	743.587	780.073	772.942	824.377	858.73	946.181	754.275	730.79	796.707	858.17	634.123	843.033			PE(P-36:2)	0.960626	0.980447	0.00438524			PE(P-36:2)	0.333462	0.411991	-0.10133
PE(P-36:3)	586.259	567.263	649.841	525.007	543.11	350.821	411.4	394.547	450.626	355.82	410.11	436.499	476.595	348.043	461.946			PE(P-36:3)	0.000231686	0.00209965	-0.548577			PE(P-36:3)	0.00151697	0.0166407	-0.42878
PE(P-36:4)	1311.97	1409.3	1497.35	1307.66	1270.02	656.93	748.703	716.827	777.05	684.745	870.479	922.469	978.6	749.642	973.037			PE(P-36:4)	9.15023e-06	0.000331696	-0.923076			PE(P-36:4)	5.30888e-05	0.00235901	-0.596677
PE(P-36:5)	191.774	195.117	217.762	181.919	187.873	98.1604	110.024	104.68	120.961	100.043	131.857	133.806	139.002	107.969	144.687			PE(P-36:5)	6.64289e-06	0.000272813	-0.868097			PE(P-36:5)	9.01923e-05	0.00261846	-0.567983
PE(P-36:6)	10.5167	11.168	11.4144	12.1846	11.3972	5.75564	5.07108	5.76387	7.19258	6.047	7.37315	8.77107	6.86801	6.78026	8.08844			PE(P-36:6)	3.0421e-06	0.000220552	-0.92609			PE(P-36:6)	7.16826e-05	0.00235901	-0.581391
PE(P-37:0)	3.53988	3.34287	3.63139	3.45477	3.35164	4.34752	3.99116	4.31274	4.10446	4.43825	3.21046	3.79675	3.95281	2.68839	3.96676			PE(P-37:0)	0.000108751	0.00127505	0.29118			PE(P-37:0)	0.828374	0.850699	0.0243337
PE(P-37:1)	100.029	96.472	109.736	90.9322	93.3858	107.639	106.249	110.816	117.174	99.6417	92.3182	98.3635	111.083	75.26	109.621			PE(P-37:1)	0.0480937	0.108623	0.142599			PE(P-37:1)	0.918373	0.932541	-0.0115431
PE(P-37:2)	73.2207	72.4888	82.758	63.966	68.4177	73.6489	74.3735	76.8655	84.1791	68.8637	64.633	68.4614	77.0885	55.352	76.5356			PE(P-37:2)	0.41947	0.544035	0.0667177			PE(P-37:2)	0.484014	0.547422	-0.0771104
PE(P-37:3)	98.4804	97.1134	110.607	90.022	92.4912	73.6662	82.9505	79.1115	85.6613	71.8814	75.0861	79.9405	86.7718	62.223	85.2125			PE(P-37:3)	0.00312546	0.0157358	-0.313467			PE(P-37:3)	0.00857193	0.0423046	-0.328353
PE(P-37:4)	183.654	195.56	205.558	179.442	177.671	95.3929	109.383	102.617	109.98	96.5896	119.125	128.398	138.962	101.131	136.705			PE(P-37:4)	4.92349e-06	0.000272813	-0.873888			PE(P-37:4)	0.000114185	0.00295837	-0.593263
PE(P-37:5)	36.308	36.2811	39.6931	35.5953	33.3664	25.2097	26.3283	25.0114	27.277	24.1747	25.9339	29.4089	27.8024	22.785	28.5556			PE(P-37:5)	8.0943e-05	0.00104792	-0.501776			PE(P-37:5)	0.00034547	0.00658211	-0.430479
PE(P-37:6)	15.4083	17.5379	18.1335	16.8538	14.8802	7.57583	8.68949	9.21601	8.60647	8.53599	10.6292	11.4796	11.4829	9.01963	11.8056			PE(P-37:6)	4.24405e-05	0.000758191	-0.958211			PE(P-37:6)	0.000122763	0.00296267	-0.605814
PE(P-38:0)	17.4006	16.754	18.5861	16.3225	15.8969	21.0133	20.0613	21.1491	21.7978	20.3669	16.3176	17.2799	18.8126	12.5085	19.5739			PE(P-38:0)	0.000244115	0.00218498	0.297104			PE(P-38:0)	0.946305	0.955544	-0.00796218
PE(P-38:1)	383.297	356.696	420.605	333	345.824	398.811	402.034	414.807	445.751	383.789	354.306	373.131	407.357	290.294	405.969			PE(P-38:1)	0.0640947	0.131267	0.152984			PE(P-38:1)	0.951404	0.959355	-0.0065758
PE(P-38:2)	352.652	337.821	390.701	313.425	323.427	361.074	367.754	382.717	416.804	339.976	317.738	342.728	381.19	262.959	376.822			PE(P-38:2)	0.144932	0.24608	0.120994			PE(P-38:2)	0.78336	0.814261	-0.0310571
PE(P-38:3)	594.892	574.999	656.756	537.658	549.788	443.911	491.523	477.704	522.476	433.106	435.589	464.162	516.015	357.227	502.212			PE(P-38:3)	0.00384804	0.0179989	-0.298939			PE(P-38:3)	0.00766174	0.0415896	-0.35705
PE(P-38:4)	1485.39	1553.74	1647.24	1450.55	1397.38	974.508	1078.28	1050.66	1102.46	985.438	1032.63	1104.72	1180.38	867.023	1161.73			PE(P-38:4)	5.60377e-05	0.00078123	-0.537365			PE(P-38:4)	0.000367053	0.00681401	-0.494883
PE(P-38:5)	1695.06	1763.84	1894.87	1669.95	1619.72	1183.87	1305.14	1290.53	1356.95	1208.82	1236.13	1342.34	1419.51	1079.44	1437.53			PE(P-38:5)	9.02031e-05	0.00113705	-0.445915			PE(P-38:5)	0.00109061	0.014883	-0.407851
PE(P-38:6)	924.696	979.098	1052.53	918.088	890.005	514.015	559.452	532.772	583.106	532.867	619.033	678.867	682.07	559.155	717.627			PE(P-38:6)	2.82946e-05	0.000586102	-0.80752			PE(P-38:6)	6.87154e-05	0.00235901	-0.548866
PE(P-38:7)	12.3321	14.2372	14.0509	12.5319	12.2402	5.71807	6.60975	6.55333	7.14068	6.91955	8.18222	9.33149	8.52239	6.74792	9.36006			PE(P-38:7)	9.70188e-06	0.0003345	-0.98922			PE(P-38:7)	9.93437e-05	0.00276634	-0.633791
PE(P-39:0)	0.754512	0.717179	0.697991	0.712655	0.65525	0.875955	0.80143	0.834274	0.884043	0.996508	0.652978	0.655818	0.851601	0.495275	0.769713			PE(P-39:0)	0.00384394	0.0179989	0.312181			PE(P-39:0)	0.735296	0.772648	-0.0464995
PE(P-39:1)	28.1045	27.9298	30.7652	25.7647	26.2698	30.7099	30.7467	31.2365	31.5659	28.7566	24.946	26.5862	30.1241	19.6766	29.5761			PE(P-39:1)	0.0287603	0.0742035	0.140318			PE(P-39:1)	0.476436	0.543061	-0.0847966
PE(P-39:2)	34.8175	32.9413	37.1955	30.5839	31.6356	36.3368	37.2949	37.5564	40.0824	34.9504	30.9937	33.3389	37.9469	24.3654	35.8712			PE(P-39:2)	0.0327624	0.0816245	0.155666			PE(P-39:2)	0.735073	0.772648	-0.0407661
PE(P-39:3)	47.1999	44.6441	51.3945	43.321	42.2193	46.6619	48.1587	47.3461	50.9723	44.8516	39.067	41.1909	45.6013	29.7658	43.7272			PE(P-39:3)	0.37092	0.497074	0.0569512			PE(P-39:3)	0.112386	0.187483	-0.198634
PE(P-39:4)	63.0979	68.9934	71.6999	66.5953	62.5352	62.0133	63.03	63.6802	64.7027	60.7201	52.3068	55.5586	60.3923	42.8306	59.1018			PE(P-39:4)	0.0985346	0.183644	-0.0837463			PE(P-39:4)	0.0120603	0.0490542	-0.301208
PE(P-39:5)	115.595	125.502	133.419	119.249	113.313	93.4798	98.5597	95.284	99.6398	93.1784	88.2806	93.5214	98.7441	73.6809	101.287			PE(P-39:5)	0.00120908	0.00749217	-0.338422			PE(P-39:5)	0.00138548	0.0164623	-0.414386
PE(P-39:6)	100.352	108.528	112.999	105.887	99.2469	52.746	59.5061	61.4065	60.3545	58.4245	67.9713	70.5299	77.1267	57.3179	80.4883			PE(P-39:6)	2.01296e-06	0.000176018	-0.849709			PE(P-39:6)	0.000192531	0.00411987	-0.576397
PE(P-39:7)	5.12988	5.17625	6.69547	5.88899	5.04876	3.06442	3.55248	2.72396	3.40045	3.12026	3.66922	3.86315	3.87648	3.41883	3.99886			PE(P-39:7)	0.000586071	0.00447265	-0.816763			PE(P-39:7)	0.00303434	0.0255449	-0.569531
PE(P-40:0)	2.09172	1.89507	2.39757	1.65483	1.63111	2.4848	2.77023	2.20516	2.36643	2.31122	1.81369	1.75367	2.14837	1.2868	2.0796			PE(P-40:0)	0.0245039	0.066182	0.327879			PE(P-40:0)	0.589279	0.643496	-0.09053
PE(P-40:1)	97.2032	95.6316	109.353	89.8882	90.6919	102.196	108.427	105.118	110.912	97.1619	88.609	91.7992	105.243	65.0063	99.3532			PE(P-40:1)	0.0935086	0.176076	0.117727			PE(P-40:1)	0.429314	0.498914	-0.10137
PE(P-40:2)	137.922	128.888	149.297	120.873	122.625	142.773	145.97	149.591	161.919	137.339	124.63	132.789	144.401	97.1767	142.406			PE(P-40:2)	0.0499145	0.111006	0.161221			PE(P-40:2)	0.728146	0.768481	-0.0403719
PE(P-40:3)	158.27	150.805	171.147	141.593	144.403	156.685	167.682	164.934	173.539	151.157	131.631	140.811	158.278	99.887	150.473			PE(P-40:3)	0.191099	0.300482	0.0872686			PE(P-40:3)	0.186818	0.268899	-0.169931
PE(P-40:4)	345.899	375.752	386.336	341.968	338.468	356.605	378.288	373.155	371.322	354.607	291.386	313.204	336.301	231.526	335.612			PE(P-40:4)	0.433846	0.556706	0.0362875			PE(P-40:4)	0.0421011	0.0933321	-0.246024
PE(P-40:5)	884.191	946.486	990.293	902.389	850.763	794.305	820.234	823.947	837.437	790.832	689.516	748.2	796.706	561.153	818.592			PE(P-40:5)	0.0110766	0.0375257	-0.169617			PE(P-40:5)	0.0100945	0.0442407	-0.339832
PE(P-40:6)	395.181	402.221	435.371	392.438	365.171	320.922	346.811	331.958	367.903	314.442	304.77	327.812	345.679	260.644	352.883			PE(P-40:6)	0.00329311	0.0163703	-0.242837			PE(P-40:6)	0.00537414	0.0340605	-0.322397
PE(P-40:7)	461.776	498.905	523.194	467.752	445.635	254.635	291.201	275.82	307.618	265.96	320.685	340.629	365.959	273.942	376.238			PE(P-40:7)	6.64499e-06	0.000272813	-0.78088			PE(P-40:7)	0.000312131	0.00610764	-0.515115
PE(P-40:8)	5.32864	6.23488	5.52498	6.06487	5.62452	2.6948	2.79316	2.67477	2.66244	2.9433	3.48025	3.64694	3.66317	3.20483	4.03405			PE(P-40:8)	1.98082e-05	0.000495204	-1.06359			PE(P-40:8)	1.29558e-05	0.00134	-0.674622
PE(P-41:1)	2.64838	2.44878	2.74289	2.46221	2.4346	2.88063	3.10401	2.76807	2.85636	2.89206	2.27031	2.5307	2.83905	1.66307	2.63264			PE(P-41:1)	0.00299035	0.015382	0.187156			PE(P-41:1)	0.486068	0.548152	-0.093718
PE(P-41:2)	8.89876	8.55811	10.3953	8.23012	7.75094	9.54831	9.33783	9.09033	10.3783	9.07993	7.96732	8.47571	8.70779	6.58392	9.17806			PE(P-41:2)	0.205806	0.31639	0.113918			PE(P-41:2)	0.382402	0.45611	-0.0994727
PE(P-41:3)	10.6807	10.5108	11.648	9.83315	9.26566	10.4825	11.1461	11.0723	10.3942	10.7405	9.15012	9.73821	10.0052	6.81566	10.2646			PE(P-41:3)	0.418061	0.54318	0.0517614			PE(P-41:3)	0.152901	0.230146	-0.175987
PE(P-41:4)	13.977	14.6018	15.8468	15.483	13.5104	14.9165	15.4341	15.2991	14.9724	14.5325	11.6549	12.7032	13.6282	9.12059	13.4611			PE(P-41:4)	0.491209	0.611901	0.0337079			PE(P-41:4)	0.0328105	0.081352	-0.277598
PE(P-41:5)	15.2795	17.3175	18.5183	17.439	14.5525	15.1299	15.4343	14.8838	14.7659	14.7485	12.0899	13.0974	13.9748	10.0742	14.5132			PE(P-41:5)	0.0907894	0.17231	-0.148799			PE(P-41:5)	0.00705272	0.0392782	-0.382552
PE(P-41:6)	14.5917	14.4006	14.5374	21.651	20.6465	15.4606	16.7837	15.4369	15.8069	15.5134	14.7176	16.7133	10.8565	12.1788	18.2272			PE(P-41:6)	0.453516	0.57583	-0.119555			PE(P-41:6)	0.253936	0.339207	-0.239611
PE(P-41:7)	8.34948	10.3443	9.8645	9.71592	9.50372	4.5424	4.72998	5.12494	4.98987	4.70579	5.58775	6.45108	6.14156	4.50358	6.3635			PE(P-41:7)	5.15996e-05	0.00078123	-0.987731			PE(P-41:7)	6.17212e-05	0.00235901	-0.717932
PE(P-42:0)	0.157539	0.15358	0.163829	0.153041	0.147319	0.186465	0.211766	0.191343	0.167809	0.165022	0.114825	0.110351	0.170673	0.0828758	0.201959			PE(P-42:0)	0.0230223	0.0632242	0.250631			PE(P-42:0)	0.435697	0.50552	-0.187785
PE(P-42:1)	5.87387	5.60707	6.95854	5.24228	5.44557	6.41657	6.88283	6.32038	6.63353	6.00914	5.01532	5.289	6.19709	3.71002	6.14244			PE(P-42:1)	0.11252	0.204247	0.147483			PE(P-42:1)	0.342765	0.422044	-0.144359
PE(P-42:2)	21.8533	19.9453	23.3184	18.7922	19.3678	21.2384	22.2478	21.6186	23.6655	20.3875	17.9184	19.8793	21.4925	13.483	20.379			PE(P-42:2)	0.280582	0.402815	0.0798962			PE(P-42:2)	0.260252	0.346094	-0.148857
PE(P-42:3)	29.4655	29.7561	33.9934	27.8418	27.7218	32.0014	33.1499	30.845	31.3284	29.4951	25.3133	26.8556	29.7379	19.416	29.097			PE(P-42:3)	0.257674	0.378933	0.0759407			PE(P-42:3)	0.136249	0.211535	-0.190004
PE(P-42:4)	55.9124	58.4501	63.4759	55.8359	51.0837	56.1555	57.0424	56.4365	56.6715	54.5064	44.5602	49.77	52.0728	35.9284	51.13			PE(P-42:4)	0.720399	0.813535	-0.0201302			PE(P-42:4)	0.0247787	0.0692656	-0.286552
PE(P-42:5)	89.7486	99.1085	100.501	97.2732	86.0078	88.2065	88.6173	87.522	84.336	86.318	70.2652	75.5396	81.003	53.0083	81.1358			PE(P-42:5)	0.0541907	0.116929	-0.119724			PE(P-42:5)	0.00875704	0.0423046	-0.388932
PE(P-42:6)	82.1134	85.2623	92.0468	84.8754	77.1761	70.083	74.0463	70.0081	72.8601	69.488	59.6903	64.8499	66.0835	47.1446	69.0214			PE(P-42:6)	0.00376	0.0179342	-0.2416			PE(P-42:6)	0.00169834	0.0176656	-0.458194
PE(P-42:7)	37.4706	37.2145	40.5781	36.3582	34.1778	27.9827	31.7484	28.546	29.9122	27.2291	26.7056	28.8784	28.5469	21.427	30.0277			PE(P-42:7)	0.000337279	0.00284334	-0.353534			PE(P-42:7)	0.000918627	0.0133017	-0.45454
PE(P-42:8)	2.63985	2.83267	2.88488	3.0842	2.51585	0.955199	1.09682	0.947022	1.07343	1.14659	1.15749	1.20547	1.31397	1.10134	1.3573			PE(P-42:8)	1.01503e-05	0.0003345	-1.41917			PE(P-42:8)	1.01455e-05	0.00122422	-1.18577
PE(P-43:2)	0.275988	0.267211	0.157916	0.138393	0.185777	0.27029	0.311971	0.174522	0.258136	0.139675	0.0870517	0.210992	0.304701	0.144928	0.31448			PE(P-43:2)	0.560889	0.676614	0.171361			PE(P-43:2)	0.892394	0.909991	0.0509662
PE(P-43:3)	0.525929	0.564882	0.551676	0.454455	0.340126	0.339884	0.419707	0.317815	0.449959	0.349798	0.352761	0.404107	0.348315	0.208402	0.420891			PE(P-43:3)	0.0566385	0.121129	-0.376593			PE(P-43:3)	0.0362997	0.0864506	-0.490647
PE(P-43:4)	0.730999	0.777119	0.830415	0.602128	0.835437	0.730826	0.648215	0.554161	0.726883	0.640557	0.487566	0.449112	0.66561	0.403768	0.700728			PE(P-43:4)	0.117546	0.210943	-0.19415			PE(P-43:4)	0.0216771	0.0652368	-0.480316
PE(P-43:5)	1.00448	1.38426	1.53463	1.36755	1.43565	1.34658	1.16424	1.16238	0.932282	1.33185	0.799549	0.829416	0.934202	0.574974	0.848689			PE(P-43:5)	0.216047	0.330452	-0.180056			PE(P-43:5)	0.00147798	0.0166407	-0.754629
PE(P-43:6)	0.969342	1.28226	1.5686	1.18469	0.985945	0.914349	0.97907	0.940603	0.929716	1.13093	0.843972	0.968076	1.04443	0.563078	1.04155			PE(P-43:6)	0.119276	0.212992	-0.291547			PE(P-43:6)	0.0647746	0.126076	-0.425356
PE(P-43:7)	0.600955	0.820435	0.546234	0.890222	0.541916	0.520754	0.561583	0.426799	0.578	0.564596	0.393122	0.479676	0.59721	0.312188	0.552567			PE(P-43:7)	0.112688	0.204247	-0.358499			PE(P-43:7)	0.048284	0.102215	-0.542158
PE(P-44:2)	0.316224	0.193223	0.279233	0.192551	0.186739	0.212465	0.175475	0.249884	0.274259	0.226165	0.213513	0.190153	0.256584	0.146151	0.223148			PE(P-44:2)	0.856602	0.91711	-0.0371883			PE(P-44:2)	0.422621	0.492718	-0.181991
PE(P-44:3)	0.306706	0.285999	0.369482	0.389019	0.277036	0.250019	0.332484	0.310986	0.27344	0.277778	0.304815	0.300154	0.332916	0.173605	0.224516			PE(P-44:3)	0.215875	0.330452	-0.172538			PE(P-44:3)	0.157027	0.234891	-0.285389
PE(P-44:4)	1.22421	1.13749	1.00948	1.10532	0.944569	0.805433	0.967272	0.752791	0.88844	0.811483	0.766874	0.687643	0.744701	0.416167	0.868442			PE(P-44:4)	0.00532123	0.0227828	-0.359483			PE(P-44:4)	0.00383755	0.0286432	-0.637904
PE(P-44:5)	3.00725	3.96145	3.67755	3.37725	3.25873	2.16327	2.67304	2.17865	2.37075	2.42615	1.94752	1.9899	2.07337	1.42092	2.19394			PE(P-44:5)	0.00102113	0.00679192	-0.549053			PE(P-44:5)	0.000116355	0.00295837	-0.844334
PE(P-44:6)	3.37969	4.05565	4.29024	4.07139	3.47641	2.50288	2.7007	2.13023	2.37383	2.35505	2.23501	2.24427	2.60308	1.69412	2.52371			PE(P-44:6)	0.000379769	0.00312878	-0.676058			PE(P-44:6)	0.000173411	0.00392342	-0.770263
PE(P-44:7)	0.90226	0.456165	1.09733	0.831622	0.464193	0.472893	0.632426	0.631566	0.65359	0.67278	0.713247	0.369577	0.610514	0.487103	0.333053			PE(P-44:7)	0.345505	0.472625	-0.292429			PE(P-44:7)	0.136199	0.211535	-0.5778
PE(P-46:6)	0.316628	0.145519	0.359522	0.168284	0.241234	0.0312589	0.254098	0.0613422	0.0457415	0.155224	0.0751255	0.0092846	0.0971385	0.0881553	0.0687395			PE(P-46:6)	0.0490583	0.110115	-1.16869			PE(P-46:6)	0.00940569	0.0430521	-1.86306
PE(P-46:7)	0.219404	0.31086	0.262015	0.233186	0.253506	0.102744	0.078353	0.11843	0.100123	0.0862735	0.109046	0.0850996	0.117439	0.0620135	0.107303			PE(P-46:7)	0.00014567	0.00146682	-1.39618			PE(P-46:7)	6.78958e-05	0.00235901	-1.41117
PE(P-46:8)	0.18578	0.238284	0.276935	0.227264	0.264063	0.0765066	0.0642453	0.0393415	0.0744864	0.0810786	0.0886668	0.0851268	0.114299	0.0516156	0.0690736			PE(P-46:8)	9.09637e-05	0.00113705	-1.82871			PE(P-46:8)	7.98349e-05	0.00251306	-1.54438

## Sheet: lipid species (knockdown)
																																	SCR DMSO vs SCR + GW3965 statistical analysis						SCR DMSO vs shRNA A DMSO statistical analysis						SCR DMSO vs shRNA B DMSO statistical analysis
Metabolite	SCR DMSO	SCR DMSO	SCR DMSO	SCR DMSO	SCR DMSO	SCR +GW3965	SCR +GW3965	SCR +GW3965	SCR +GW3965	SCR_GW3965_35_Group_07_SCR_GW3965	ShRNA A DMSO	ShRNA A DMSO	ShRNA A DMSO	ShRNA A DMSO	ShRNA A DMSO	shRNA A + GW3965	shRNA A + GW3965	shRNA A + GW3965	shRNA A + GW3965	shRNA A + GW3965	shRNA B DMSO	shRNA B DMSO	shRNA B DMSO	shRNA B DMSO	shRNA B DMSO	shRNA B + GW3965	shRNA B + GW3965	shRNA B + GW3965	shRNA B + GW3965	shRNA B + GW3965			Metabolite	P_Value	FDR	Log2_fold_change			Metabolite	P_Value	FDR	Log2_fold_change			Metabolite	P_Value	FDR	Log2_fold_change
1-acyl LPC(14:1)	0.0863437	0.102207	0.109102	0.103863	0.0682206	0.0615342	0.0452562	0.11994	0.0976109	0.146222	0.16749	0.110709	0.103764	0.0626125	0.0701576	0.111079	0.0594399	0.103091	0.111651	0.0978705	0.090205	0.074143	0.161731	0.0828514	0.0859216	0.108267	0.097006	0.0935178	0.107534	0.0993267			1-acyl LPC(14:1)	0.993689	0.995004	0.00253772			1-acyl LPC(14:1)	0.671533	0.84266	0.131973			1-acyl LPC(14:1)	0.785163	0.874413	0.075146
1-acyl LPC(15:0)	5.77539	7.2205	6.74309	6.87508	4.53884	2.1588	1.4889	4.06668	3.55132	3.97631	15.0891	9.40849	9.12079	5.72857	5.5053	5.16908	2.49399	4.54449	4.74344	3.9144	6.33132	4.40599	7.41067	5.64561	5.30858	3.59904	3.36436	3.57469	4.07285	3.95455			1-acyl LPC(15:0)	0.00208342	0.0605957	-1.03131			1-acyl LPC(15:0)	0.193379	0.724022	0.525814			1-acyl LPC(15:0)	0.574298	0.726909	-0.0982397
1-acyl LPC(15:1)	0.119408	0.131715	0.133556	0.157312	0.10066	0.0809068	0.0610676	0.187612	0.141267	0.205119	0.234099	0.150762	0.145845	0.110081	0.105857	0.145508	0.0668846	0.136168	0.144543	0.128075	0.123934	0.0922705	0.147843	0.10253	0.099674	0.142208	0.119174	0.114103	0.140648	0.137575			1-acyl LPC(15:1)	0.832527	0.936929	0.0729289			1-acyl LPC(15:1)	0.43901	0.740191	0.216385			1-acyl LPC(15:1)	0.298531	0.491897	-0.182593
1-acyl LPC(15:2)	0.0132015	0.017149	0.0157072	0.0173779	0.0116034	0.00581617	0.00471592	0.0102113	0.0104941	0.0163693	0.0293257	0.0156536	0.0187175	0.00556139	0.0073594	0.0162086	0.00657224	0.0132681	0.0145964	0.0139567	0.0154862	0.0088995	0.0178613	0.0117622	0.0168691	0.0103486	0.00948498	0.00770335	0.0143965	0.00551617			1-acyl LPC(15:2)	0.0570821	0.311162	-0.656473			1-acyl LPC(15:2)	0.946169	0.976405	0.030035			1-acyl LPC(15:2)	0.692949	0.801256	-0.0822966
1-acyl LPC(16:0)	325.758	409.84	387.371	402.673	274.318	112.325	75.2398	195.984	175.597	181.374	782.708	513.967	494.412	326.6	329.846	246.183	122.135	213.949	242.709	201.074	354.259	251.146	399.197	322.382	298.25	172.724	162.067	168.208	195.005	195.308			1-acyl LPC(16:0)	0.00031315	0.0361532	-1.28135			1-acyl LPC(16:0)	0.200417	0.724022	0.443363			1-acyl LPC(16:0)	0.361798	0.548752	-0.147317
1-acyl LPC(16:1)	14.2809	18.2863	22.0809	17.2325	11.8447	9.04409	6.34705	16.0659	14.6987	20.0352	35.3765	21.5395	21.8412	15.4641	14.0966	18.9877	9.81472	17.2383	18.9879	16.4829	16.4907	12.5459	28.2953	14.5368	13.4621	14.1428	13.3677	13.8496	15.3551	16.3163			1-acyl LPC(16:1)	0.282733	0.604665	-0.33903			1-acyl LPC(16:1)	0.283721	0.724022	0.371536			1-acyl LPC(16:1)	0.926966	0.961532	0.0274029
1-acyl LPC(16:2)	0.509773	0.567214	0.570448	0.534328	0.383782	0.401833	0.222351	0.74488	0.621853	0.729721	1.05354	0.62648	0.636771	0.546788	0.383893	0.738907	0.337399	0.630185	0.662998	0.522866	0.454866	0.463977	0.600874	0.410982	0.475377	0.537331	0.443004	0.470888	0.522573	0.476265			1-acyl LPC(16:2)	0.783296	0.924634	0.0846797			1-acyl LPC(16:2)	0.294626	0.724022	0.340052			1-acyl LPC(16:2)	0.514306	0.689227	-0.0925831
1-acyl LPC(16:3)	0.0246343	0.024479	0.0256999	0.0253218	0.0150657	0.0179861	0.00821689	0.0304794	0.0237024	0.0311344	0.0608997	0.0348529	0.0309841	0.0175161	0.0180987	0.0314526	0.0169327	0.0284219	0.0279916	0.0298254	0.0228993	0.0166396	0.0318475	0.0156118	0.019329	0.022286	0.0150184	0.0201732	0.0200043	0.0192795			1-acyl LPC(16:3)	0.881263	0.947946	-0.0468575			1-acyl LPC(16:3)	0.304503	0.724022	0.494971			1-acyl LPC(16:3)	0.632438	0.764195	-0.115639
1-acyl LPC(17:0)	11.5064	14.0318	13.7915	14.3151	9.37506	4.13091	2.59115	6.73454	5.98858	6.7393	29.1065	18.5682	16.5119	10.8912	11.1702	8.44304	4.00052	7.10103	7.81304	6.4972	11.8743	8.08345	13.9714	10.8338	10.4791	5.86527	5.21761	5.51829	6.59531	6.4335			1-acyl LPC(17:0)	0.000398932	0.0361532	-1.26709			1-acyl LPC(17:0)	0.240209	0.724022	0.452684			1-acyl LPC(17:0)	0.282142	0.47132	-0.19004
1-acyl LPC(17:1)	5.77594	4.94723	4.68896	4.714	3.14951	3.15841	1.34749	3.82083	5.30487	3.90548	9.76287	6.14047	5.9744	3.79449	3.86818	4.44965	3.35068	3.80223	4.31536	3.62648	4.1608	3.1231	5.63235	3.73817	3.5859	3.16458	2.83762	4.44508	5.12992	3.40799			1-acyl LPC(17:1)	0.180581	0.496431	-0.408412			1-acyl LPC(17:1)	0.329627	0.724022	0.343869			1-acyl LPC(17:1)	0.344436	0.535871	-0.201589
1-acyl LPC(17:2)	0.0294803	0.0373524	0.0124543	0.037958	0.0191432	0.0148039	0.00975793	0.029187	0.0299756	0.061306	0.0740078	0.0363519	0.0395496	0.0263359	0.0180535	0.0499596	0.0140952	0.0167493	0.0435698	0.0414404	0.0391174	0.0117703	0.0232781	0.0109641	0.0333956	0.00266277	0.0205811	0.0147873	0.017652	0.0386125			1-acyl LPC(17:2)	0.872034	0.943619	0.0886368			1-acyl LPC(17:2)	0.324924	0.724022	0.510557			1-acyl LPC(17:2)	0.649262	0.776757	-0.202521
1-acyl LPC(18:0)	195.241	237.022	238.615	238.984	165.369	76.4402	42.6565	117.185	105.486	116.426	449.145	303.488	274.483	176.555	181.692	142.104	65.6954	118.634	133.808	108.629	206.803	145.683	241.818	184.054	180.447	101.307	91.8384	95.36	110.926	113.971			1-acyl LPC(18:0)	0.000338928	0.0361532	-1.23062			1-acyl LPC(18:0)	0.289102	0.724022	0.365617			1-acyl LPC(18:0)	0.31696	0.511795	-0.165337
1-acyl LPC(18:1)	103.377	136.376	132.376	132.866	92.83	66.6859	42.4726	106.714	100.62	102.16	276.374	173.801	164.497	115.138	113.2	135.789	67.8962	116.495	133.912	113.356	124.995	91.2905	147.005	113.879	103.14	96.7754	90.7239	93.533	104.747	115.704			1-acyl LPC(18:1)	0.0517568	0.300507	-0.51397			1-acyl LPC(18:1)	0.177631	0.724022	0.495827			1-acyl LPC(18:1)	0.795681	0.879137	-0.0429007
1-acyl LPC(18:2)	3.95775	5.21235	4.73351	4.77939	3.34443	4.98296	1.67055	4.32491	3.7771	4.54165	10.1956	6.56234	5.94646	8.94182	4.10344	4.95335	3.1615	4.26911	4.83379	5.42669	10.2469	3.41734	6.07959	4.11814	3.86665	3.6069	3.48909	3.48793	3.84822	4.20985			1-acyl LPC(18:2)	0.444158	0.75237	-0.190912			1-acyl LPC(18:2)	0.0629993	0.724022	0.698628			1-acyl LPC(18:2)	0.425499	0.614515	0.332075
1-acyl LPC(19:0)	0.921895	1.18605	1.10883	1.11818	0.760346	0.398733	0.245544	0.61247	0.611407	0.53092	2.89803	1.7733	1.52832	1.1073	1.03123	0.962822	0.409684	0.762998	0.798925	0.625669	0.94371	0.69975	1.16105	0.91735	0.899582	0.470419	0.396437	0.491767	0.562039	0.548155			1-acyl LPC(19:0)	0.000928858	0.0449126	-1.08669			1-acyl LPC(19:0)	0.126631	0.724022	0.710565			1-acyl LPC(19:0)	0.402368	0.586956	-0.140824
1-acyl LPC(19:1)	3.31195	4.17481	4.01696	4.01631	2.83699	1.97786	1.07769	2.96802	2.6809	2.74503	7.96101	5.15147	4.79374	3.24445	3.29938	3.64609	1.76462	3.20797	3.53041	2.88433	3.64103	2.65274	4.47594	3.32491	3.10747	2.48356	2.29401	2.46288	2.81298	3.05657			1-acyl LPC(19:1)	0.0138185	0.175762	-0.681047			1-acyl LPC(19:1)	0.235393	0.724022	0.413506			1-acyl LPC(19:1)	0.578467	0.730642	-0.093748
1-acyl LPC(19:2)	0.269116	0.368536	0.388842	0.356559	0.276515	0.216923	0.146934	0.361452	0.343857	0.42619	1.00063	0.433549	0.434782	0.28882	0.295251	0.409225	0.268306	0.367086	0.438313	0.315093	0.362674	0.280637	0.473075	0.331994	0.270869	0.296348	0.288071	0.285953	0.308016	0.372743			1-acyl LPC(19:2)	0.583866	0.83853	-0.150319			1-acyl LPC(19:2)	0.296936	0.724022	0.563758			1-acyl LPC(19:2)	0.793957	0.879137	0.0509708
1-acyl LPC(19:3)	0.0867506	0.12405	0.121706	0.125201	0.0814866	0.0844622	0.0543564	0.166097	0.164661	0.186936	0.209919	0.125788	0.114195	0.0706787	0.0826523	0.170389	0.0754341	0.122023	0.13595	0.140491	0.126111	0.0615992	0.142167	0.119887	0.0930646	0.102703	0.0977138	0.114772	0.1355	0.120542			1-acyl LPC(19:3)	0.436068	0.744625	0.284018			1-acyl LPC(19:3)	0.646439	0.83393	0.16191			1-acyl LPC(19:3)	0.967427	0.977826	0.00969229
1-acyl LPC(20:0)	1.97354	2.50988	2.70637	2.51228	1.80547	0.720878	0.380144	1.05313	1.00148	1.01457	5.70105	3.75267	3.34951	2.23745	2.25498	1.4675	0.706595	1.15769	1.40139	1.13105	2.17756	1.73069	2.92194	2.0197	2.01901	0.951633	0.869744	0.855265	0.99531	1.05607			1-acyl LPC(20:0)	0.000204584	0.0361532	-1.46439			1-acyl LPC(20:0)	0.144201	0.724022	0.587831			1-acyl LPC(20:0)	0.643512	0.773425	-0.0823735
1-acyl LPC(20:1)	8.06028	10.1733	10.3839	10.2388	7.50771	4.95047	2.64645	6.70698	6.13834	6.84896	20.6269	13.3719	12.5431	8.51784	8.70235	8.79262	4.57737	7.43939	8.72765	7.14312	9.01322	6.99858	11.6237	8.23047	7.80358	5.94805	5.65949	5.79087	6.49712	7.44567			1-acyl LPC(20:1)	0.00542319	0.0958979	-0.764569			1-acyl LPC(20:1)	0.192829	0.724022	0.459694			1-acyl LPC(20:1)	0.606601	0.747764	-0.0863771
1-acyl LPC(20:2)	3.27745	4.08563	4.07756	4.17081	2.88	1.74839	1.50817	4.08185	2.38505	4.00558	7.44217	4.77732	4.33158	2.78241	2.91204	4.77455	1.48261	4.06239	4.67278	3.76841	3.75209	2.71212	4.47663	3.20441	3.05107	3.63645	3.22018	3.32823	3.78256	4.2369			1-acyl LPC(20:2)	0.170623	0.496431	-0.429628			1-acyl LPC(20:2)	0.435697	0.740191	0.266656			1-acyl LPC(20:2)	0.540326	0.702037	-0.104758
1-acyl LPC(20:3)	2.11352	2.67479	2.5843	2.65354	1.83416	2.52585	1.36025	3.95292	3.68333	3.79082	4.3038	2.75049	2.73306	1.68799	1.93354	3.71575	1.87001	3.23326	3.7163	3.33881	2.24029	1.65636	2.59582	1.93947	1.94944	2.85221	2.58307	2.6321	2.96626	3.10014			1-acyl LPC(20:3)	0.244605	0.568392	0.368631			1-acyl LPC(20:3)	0.552964	0.785971	0.177047			1-acyl LPC(20:3)	0.238944	0.436358	-0.192143
1-acyl LPC(20:5)	0.120472	0.121515	0.167982	0.10956	0.082794	0.0926885	0.0698364	0.151679	0.13288	0.139132	0.304329	0.143322	0.196537	0.129706	0.104355	0.166977	0.0513814	0.110618	0.0972496	0.132937	0.0986087	0.0923992	0.0947282	0.113865	0.0977331	0.133797	0.113423	0.109773	0.132394	0.141374			1-acyl LPC(20:5)	0.880142	0.947946	-0.0391053			1-acyl LPC(20:5)	0.205217	0.724022	0.544093			1-acyl LPC(20:5)	0.206495	0.402957	-0.276322
1-acyl LPC(21:0)	0.057501	0.0951926	0.102362	0.0891226	0.0504116	0.0263031	0.0248752	0.051403	0.0399964	0.0806554	0.211112	0.111647	0.109987	0.0702188	0.0806536	0.0561057	0.0366875	0.041191	0.0491695	0.05825	0.0894049	0.0673071	0.107856	0.0748044	0.0843246	0.0445041	0.0427277	0.0501688	0.054924	0.0267749			1-acyl LPC(21:0)	0.0472542	0.300507	-0.821803			1-acyl LPC(21:0)	0.217271	0.724022	0.564672			1-acyl LPC(21:0)	0.656886	0.783293	0.102679
1-acyl LPC(21:1)	0.234557	0.293948	0.34895	0.333642	0.209537	0.11336	0.0593518	0.193018	0.160339	0.17203	0.733399	0.508996	0.444465	0.269633	0.25948	0.278846	0.11286	0.21703	0.244474	0.19671	0.279891	0.184495	0.334361	0.20054	0.21824	0.153907	0.123083	0.15277	0.152984	0.160822			1-acyl LPC(21:1)	0.00413593	0.0881926	-1.02503			1-acyl LPC(21:1)	0.145238	0.724022	0.641405			1-acyl LPC(21:1)	0.327304	0.519216	-0.222581
1-acyl LPC(21:2)	0.0761593	0.104943	0.0918365	0.0822549	0.0424355	0.0653509	0.0165918	0.0672548	0.0609716	0.0690122	0.184549	0.126243	0.119988	0.0794209	0.0614753	0.111584	0.0508996	0.0731685	0.106577	0.0597992	0.0853485	0.0753227	0.0902921	0.0682931	0.0559493	0.0688343	0.0578995	0.0588396	0.0704985	0.0746771			1-acyl LPC(21:2)	0.138927	0.457826	-0.510221			1-acyl LPC(21:2)	0.195068	0.724022	0.523775			1-acyl LPC(21:2)	0.723356	0.82458	-0.083742
1-acyl LPC(21:3)	0.0428666	0.055358	0.0544065	0.0542133	0.0391554	0.0546406	0.0268515	0.0666089	0.0792809	0.081179	0.137686	0.0841358	0.0779481	0.0478927	0.0497504	0.0870443	0.0389228	0.0694775	0.079077	0.0642719	0.0545778	0.0347454	0.0691712	0.0569166	0.0488856	0.0683939	0.059566	0.0574316	0.070464	0.0732753			1-acyl LPC(21:3)	0.287957	0.614027	0.326898			1-acyl LPC(21:3)	0.136776	0.724022	0.691982			1-acyl LPC(21:3)	0.595372	0.741723	0.103501
1-acyl LPC(22:0)	0.934794	1.13353	1.35514	1.14105	0.952497	0.430205	0.23641	0.869943	0.688264	2.77301	2.43149	1.31229	1.28017	1.29737	1.12004	0.6169	0.390053	0.533947	0.768346	0.714703	1.47781	1.02501	3.24769	1.32276	1.12364	0.696524	0.529945	0.702023	0.834086	0.649619			1-acyl LPC(22:0)	0.832885	0.936929	-0.142584			1-acyl LPC(22:0)	0.186943	0.724022	0.431679			1-acyl LPC(22:0)	0.263588	0.455775	0.571193
1-acyl LPC(22:1)	1.07488	1.55706	1.68564	1.50784	1.13499	0.755502	0.399535	1.0698	0.947126	0.980393	2.99927	2.06862	1.78383	1.25446	1.21592	1.30558	0.650574	1.17216	1.24591	1.08615	1.11487	1.06812	1.73334	1.06523	1.18537	0.866696	0.808243	0.812929	0.854037	1.05028			1-acyl LPC(22:1)	0.0108134	0.15372	-0.745242			1-acyl LPC(22:1)	0.231858	0.724022	0.421483			1-acyl LPC(22:1)	0.392112	0.578953	-0.17462
1-acyl LPC(22:2)	0.168593	0.200973	0.198712	0.212729	0.165124	0.106963	0.122378	0.206803	0.16871	0.216192	0.70185	0.338823	0.29837	0.182981	0.271619	0.259581	0.165056	0.377808	0.225188	0.3375	0.19096	0.233534	0.351717	0.190317	0.27099	0.147947	0.304661	0.195234	0.195975	0.265386			1-acyl LPC(22:2)	0.338023	0.671416	-0.204577			1-acyl LPC(22:2)	0.131236	0.724022	0.922781			1-acyl LPC(22:2)	0.126296	0.308625	0.387338
1-acyl LPC(22:3)	0.42352	0.48689	0.305774	0.441397	0.30938	0.560655	0.179926	0.491066	0.751462	0.785223	0.879734	0.578809	0.321256	0.188596	0.331339	0.32647	0.346845	0.630724	0.835188	0.358936	0.42253	0.218593	0.29505	0.214347	0.396977	0.556169	0.470054	0.216584	0.254024	0.393693			1-acyl LPC(22:3)	0.222351	0.548315	0.493049			1-acyl LPC(22:3)	0.625973	0.830013	0.225499			1-acyl LPC(22:3)	0.179408	0.373767	-0.346032
1-acyl LPC(22:4)	0.380736	0.496908	0.447094	0.48881	0.325679	0.42873	0.196267	0.542794	0.452102	0.492385	1.03406	0.651516	0.628722	0.449572	0.407323	0.616453	0.323111	0.47369	0.568554	0.461683	0.512037	0.317274	0.584204	0.447271	0.444773	0.477349	0.385039	0.488319	0.455455	0.472845			1-acyl LPC(22:4)	0.939476	0.980029	-0.0182899			1-acyl LPC(22:4)	0.138065	0.724022	0.567936			1-acyl LPC(22:4)	0.563098	0.721944	0.108027
1-acyl LPC(22:5)	2.00243	2.36671	1.97805	2.32952	1.63894	1.80025	0.842152	2.3861	2.0201	2.31645	3.87732	2.96808	2.80763	1.86906	1.88845	2.50578	1.25647	2.15075	2.43557	2.09746	2.17724	1.54695	2.38257	1.80376	1.80447	2.04168	1.7791	1.90714	2.02095	1.91018			1-acyl LPC(22:5)	0.561357	0.825525	-0.139476			1-acyl LPC(22:5)	0.1809	0.724022	0.378533			1-acyl LPC(22:5)	0.564302	0.721944	-0.0865503
1-acyl LPC(22:6)	4.71355	5.79232	5.35255	5.59859	3.71693	3.89687	1.9141	5.75928	4.55392	5.96868	10.2283	6.99098	6.41132	4.63573	4.34368	5.71272	2.8085	4.78417	5.65208	4.65298	5.34845	3.66933	6.62522	4.48439	4.30067	4.21534	3.82924	4.1896	4.27338	4.34766			1-acyl LPC(22:6)	0.483221	0.7712	-0.188351			1-acyl LPC(22:6)	0.241731	0.724022	0.373384			1-acyl LPC(22:6)	0.82058	0.895965	-0.0433917
1-acyl LPC(23:0)	0.0893112	0.12489	0.118167	0.119141	0.0700619	0.0377144	0.027608	0.112223	0.0781886	0.227724	0.254246	0.130717	0.117199	0.128507	0.116993	0.0819432	0.0538497	0.0694311	0.0731373	0.0785507	0.120253	0.092435	0.316804	0.121186	0.114234	0.0626505	0.073488	0.0614613	0.0875028	0.0850261			1-acyl LPC(23:0)	0.847759	0.936929	-0.109473			1-acyl LPC(23:0)	0.169024	0.724022	0.519522			1-acyl LPC(23:0)	0.310277	0.502343	0.55243
1-acyl LPC(23:1)	0.0430176	0.0571844	0.0610138	0.060009	0.0446183	0.0296939	0.0141892	0.0363489	0.04012	0.0293309	0.13274	0.0863193	0.0780555	0.052622	0.0552866	0.0421159	0.0268293	0.0286287	0.041098	0.0358874	0.0505559	0.0423672	0.0704845	0.0456949	0.048255	0.0245327	0.0290796	0.031733	0.0377715	0.0357353			1-acyl LPC(23:1)	0.00442238	0.0886393	-0.828666			1-acyl LPC(23:1)	0.127454	0.724022	0.60743			1-acyl LPC(23:1)	0.794295	0.879137	-0.0468012
1-acyl LPC(23:2)	0.0102223	0.00834553	0.00535304	0.0103398	0.0052723	0.00972423	0.00192579	0.0100938	0.00890975	0.0047717	0.0383169	0.0339157	0.0183373	0.0150249	0.00996097	0.0176407	0.00358085	0.00820061	0.00416212	0.010902	0.0119476	0.0096425	0.00668632	0.0143228	0.0156082	0.0129132	0.00527966	0.00862557	0.00483827	0.00201183			1-acyl LPC(23:2)	0.68631	0.877557	-0.158277			1-acyl LPC(23:2)	0.0497339	0.724022	1.54746			1-acyl LPC(23:2)	0.0970163	0.283083	0.558147
1-acyl LPC(24:0)	1.2335	1.79044	1.92007	1.95981	1.33195	0.774222	0.373219	1.00022	0.981623	1.15608	3.45024	1.96954	1.68541	1.67914	1.69162	1.09869	0.633583	1.00674	1.06242	1.25574	1.74553	1.56952	2.48632	1.99434	1.80746	1.2145	1.0756	1.04464	1.32221	1.21094			1-acyl LPC(24:0)	0.00480335	0.0916428	-0.942486			1-acyl LPC(24:0)	0.281525	0.724022	0.347106			1-acyl LPC(24:0)	0.246224	0.443534	0.221607
1-acyl LPC(24:1)	0.923886	1.24517	1.11741	1.1605	0.814521	0.400044	0.287313	0.551934	0.61894	0.634651	2.26008	1.42685	1.33122	1.20411	1.20186	0.871539	0.444815	0.639579	0.857462	0.669393	1.04023	0.855743	1.50795	1.18093	0.989059	0.866197	0.600733	0.888101	0.810483	0.8073			1-acyl LPC(24:1)	0.000774423	0.0449126	-1.07766			1-acyl LPC(24:1)	0.0961118	0.724022	0.496749			1-acyl LPC(24:1)	0.660947	0.785552	0.0832196
1-acyl LPC(24:2)	0.114505	0.162926	0.160313	0.208206	0.147285	0.0443479	0.041426	0.188936	0.109545	0.155333	0.376283	0.249729	0.201108	0.133119	0.136246	0.172904	0.0771572	0.151224	0.161485	0.128661	0.167506	0.0977444	0.253673	0.149828	0.133749	0.132981	0.0907351	0.104463	0.120435	0.11558			1-acyl LPC(24:2)	0.175812	0.496431	-0.55589			1-acyl LPC(24:2)	0.25729	0.724022	0.467066			1-acyl LPC(24:2)	0.952693	0.972821	0.0167538
1-acyl LPC(24:4)	0.09056	0.135576	0.119654	0.14006	0.0580062	0.106941	0.0383748	0.122751	0.121476	0.14373	0.362876	0.225784	0.19337	0.140374	0.125916	0.192298	0.071683	0.190591	0.186457	0.156916	0.0974036	0.102159	0.143456	0.084169	0.100325	0.117676	0.0941385	0.120249	0.121016	0.102613			1-acyl LPC(24:4)	0.931104	0.977582	-0.0283515			1-acyl LPC(24:4)	0.0747256	0.724022	0.946782			1-acyl LPC(24:4)	0.863651	0.920804	-0.0440197
1-acyl LPC(24:6)	0.121117	0.164812	0.151706	0.150305	0.0944346	0.163637	0.084646	0.201236	0.189799	0.220362	0.283673	0.205537	0.179923	0.135557	0.121035	0.220749	0.106204	0.16719	0.236842	0.191309	0.151044	0.118253	0.203624	0.121079	0.133468	0.184351	0.173483	0.145097	0.1807	0.184115			1-acyl LPC(24:6)	0.234094	0.557614	0.333236			1-acyl LPC(24:6)	0.178773	0.724022	0.44002			1-acyl LPC(24:6)	0.666849	0.787149	0.0923198
1-acyl LPC(25:0)	0.0324853	0.0507104	0.0770791	0.0486005	0.0539554	0.00737538	0.0116762	0.0176293	0.017361	0.0398747	0.160925	0.0851833	0.0684845	0.0676235	0.0519381	0.0256302	0.0104766	0.0182745	0.0308721	0.0518519	0.0813306	0.0421365	0.064463	0.0632324	0.0769956	0.0232466	0.0214935	0.0459796	0.0301314	0.0315116			1-acyl LPC(25:0)	0.00653291	0.105252	-1.48468			1-acyl LPC(25:0)	0.155229	0.724022	0.724074			1-acyl LPC(25:0)	0.223484	0.41545	0.320257
1-acyl LPC(25:1)	0.0348451	0.0519531	0.0574506	0.0453298	0.0455402	0.0187058	0.00909852	0.0300903	0.0246298	0.022771	0.114777	0.0796626	0.0544007	0.0507	0.0533861	0.0281467	0.0120827	0.0265264	0.0209899	0.0381811	0.040727	0.0464331	0.0667278	0.0536679	0.0457799	0.0369807	0.0191743	0.0301794	0.0194348	0.0206842			1-acyl LPC(25:1)	0.001028	0.0465813	-1.15895			1-acyl LPC(25:1)	0.12788	0.724022	0.585977			1-acyl LPC(25:1)	0.553947	0.71478	0.10766
1-acyl LPC(26:0)	0.314527	0.355865	0.352524	0.40625	0.381238	0.10134	0.10134	0.214409	0.259559	0.175611	0.673228	0.416068	0.390559	0.401475	0.416809	0.283642	0.176841	0.211183	0.220223	0.259067	0.491265	0.315642	0.478698	0.497329	0.429651	0.250414	0.183195	0.243531	0.213335	0.197122			1-acyl LPC(26:0)	0.00164411	0.0605957	-1.08695			1-acyl LPC(26:0)	0.145103	0.724022	0.344154			1-acyl LPC(26:0)	0.0772493	0.267138	0.289421
1-acyl LPC(26:1)	0.21193	0.446215	0.420598	0.306115	0.181878	0.0246265	0.0927043	0.144925	0.184499	0.202732	0.855754	0.379269	0.44621	0.418337	0.276808	0.230104	0.168431	0.239812	0.306696	0.179814	0.338851	0.21965	0.504487	0.400689	0.340059	0.221526	0.150743	0.190833	0.189608	0.163523			1-acyl LPC(26:1)	0.0231527	0.220865	-1.27039			1-acyl LPC(26:1)	0.199987	0.724022	0.601002			1-acyl LPC(26:1)	0.521563	0.692524	0.203226
1-acyl LPC(26:2)	0.0768418	0.0885024	0.116654	0.0422317	0.0901883	0.0184012	0.00572562	0.0452704	0.0228361	0.0740515	0.314048	0.123804	0.151131	0.151517	0.0550672	0.129023	0.0746049	0.070574	0.0641302	0.0901574	0.0657436	0.0811628	0.109704	0.0373191	0.0937826	0.0438099	0.0571908	0.0743808	0.0594854	0.0565743			1-acyl LPC(26:2)	0.019541	0.199219	-1.31743			1-acyl LPC(26:2)	0.149887	0.724022	0.940896			1-acyl LPC(26:2)	0.765354	0.861617	-0.0961016
1-acyl LPE(15:0)	0.682795	0.879208	0.762141	0.72915	0.435798	0.371536	0.285647	0.566961	0.58051	0.617865	1.65431	1.14423	0.921031	0.642065	0.614833	0.972926	0.36862	0.689599	0.816789	0.687649	0.593685	0.47922	0.753015	0.652974	0.554025	0.532599	0.467229	0.473998	0.59308	0.619704			1-acyl LPE(15:0)	0.0620687	0.326086	-0.526344			1-acyl LPE(15:0)	0.20439	0.724022	0.512271			1-acyl LPE(15:0)	0.32779	0.519216	-0.202145
1-acyl LPE(16:0)	87.1202	113.509	118.179	117.381	72.974	46.3209	31.9792	81.7139	72.5479	78.5433	231.089	143.369	136.336	86.3345	88.751	101.825	50.1336	90.5079	101.348	82.6447	83.8343	63.4915	107.035	76.3792	71.626	57.6705	56.0374	57.4085	65.3525	72.66			1-acyl LPE(16:0)	0.0186084	0.198398	-0.710726			1-acyl LPE(16:0)	0.260225	0.724022	0.429827			1-acyl LPE(16:0)	0.110096	0.295627	-0.33962
1-acyl LPE(16:1)	6.50185	4.76455	4.17932	4.73985	2.78051	5.47464	4.72591	4.62864	4.5579	4.85698	1.01645	0.773343	0.666004	3.86167	3.78785	11.5957	3.46039	10.6873	12.1185	10.3026	7.4229	6.01729	9.3145	4.04241	6.26174	3.85791	7.7959	7.79841	8.89019	10.7921			1-acyl LPE(16:1)	0.698704	0.883376	0.0781273			1-acyl LPE(16:1)	0.0278626	0.724022	-1.18439			1-acyl LPE(16:1)	0.0962537	0.283083	0.525531
1-acyl LPE(16:2)	0.114465	0.221559	0.109126	0.160543	0.0964814	0.128123	0.0583656	0.195255	0.167968	0.20813	0.270646	0.247163	0.161544	0.106574	0.0387187	0.243577	0.136383	0.127475	0.28289	0.193721	0.0678198	0.0739841	0.115428	0.0576362	0.139059	0.104865	0.0686966	0.0952716	0.141512	0.13469			1-acyl LPE(16:2)	0.761944	0.917624	0.110067			1-acyl LPE(16:2)	0.634109	0.830094	0.231945			1-acyl LPE(16:2)	0.116703	0.303093	-0.629369
1-acyl LPE(17:0)	18.2194	23.8912	24.1378	24.2439	15.3764	10.3314	6.66529	17.4159	15.1157	16.4099	47.2229	30.1313	29.207	18.0661	18.0717	23.0586	10.8947	20.6757	22.3477	17.494	16.707	13.2813	21.3836	15.6958	14.7819	11.6666	11.4059	11.2808	13.973	14.7049			1-acyl LPE(17:0)	0.0197845	0.199219	-0.68309			1-acyl LPE(17:0)	0.25005	0.724022	0.430699			1-acyl LPE(17:0)	0.0728823	0.267138	-0.371229
1-acyl LPE(17:1)	2.65524	3.55861	2.20047	2.62643	2.11125	1.69661	0.892903	3.27111	1.8124	3.10301	4.43942	2.87598	4.15834	2.7382	2.94349	3.89163	1.42456	3.69324	3.82104	3.6807	2.04317	2.22071	2.45555	2.50934	2.76421	2.30718	1.58305	1.52924	2.93823	2.19762			1-acyl LPE(17:1)	0.393104	0.710177	-0.287456			1-acyl LPE(17:1)	0.110795	0.724022	0.383383			1-acyl LPE(17:1)	0.448167	0.642136	-0.133092
1-acyl LPE(18:0)	727.77	942.129	987.066	1038.69	643.079	480.131	252.295	777.413	642.612	753.395	1536.23	1160.74	1055.84	592.743	617.642	971.742	380.203	805.861	907.464	642.039	630.948	464.96	801.077	541.814	526.131	469.344	441.382	417.961	520.565	594.687			1-acyl LPE(18:0)	0.0518116	0.300507	-0.578316			1-acyl LPE(18:0)	0.544385	0.785971	0.193995			1-acyl LPE(18:0)	0.0234833	0.217418	-0.549276
1-acyl LPE(18:1)	91.2198	124.484	122.674	123.419	80.3538	79.101	54.6835	122.254	110.118	116.957	237.418	142.754	137.985	100.294	99.529	153.169	82.1234	136.707	152.94	134.407	102.641	77.311	123.83	93.5603	84.6758	96.0405	96.9937	97.0652	110.589	127.035			1-acyl LPE(18:1)	0.482199	0.7712	-0.166331			1-acyl LPE(18:1)	0.246253	0.724022	0.40525			1-acyl LPE(18:1)	0.360842	0.54845	-0.169606
1-acyl LPE(18:2)	2.59207	3.41546	3.28401	3.18674	2.26184	2.57675	1.44755	3.25025	2.71413	2.99596	6.91396	4.38121	4.28912	3.23097	2.8082	4.16767	2.38159	3.42611	4.18228	3.64202	2.77092	1.96701	3.16932	2.56877	2.45894	2.54092	2.85812	2.52401	3.13934	3.80325			1-acyl LPE(18:2)	0.38673	0.710177	-0.182942			1-acyl LPE(18:2)	0.127942	0.724022	0.552849			1-acyl LPE(18:2)	0.258751	0.45083	-0.188473
1-acyl LPE(19:0)	2.1012	2.59103	2.93508	2.63682	1.84936	1.85326	0.716717	2.61915	2.48101	2.85153	4.6878	3.89687	3.1591	1.85482	2.05024	2.89759	1.45838	2.92661	3.31208	2.27586	1.80544	1.52506	2.55804	1.64719	1.77388	1.54661	1.25792	1.38446	1.96691	1.70267			1-acyl LPE(19:0)	0.488622	0.771285	-0.203251			1-acyl LPE(19:0)	0.271945	0.724022	0.36944			1-acyl LPE(19:0)	0.0689784	0.25995	-0.379822
1-acyl LPE(19:1)	3.15964	4.10709	4.35947	4.3163	3.08698	2.74596	1.88042	4.33586	3.72049	3.66314	7.99777	5.18345	4.48323	3.04702	3.29826	5.24277	2.53078	4.65231	5.16556	4.38775	3.30848	2.4284	4.3436	2.85668	3.07085	3.09871	3.2449	2.92376	3.67584	4.49523			1-acyl LPE(19:1)	0.331874	0.668386	-0.21931			1-acyl LPE(19:1)	0.33625	0.724022	0.335383			1-acyl LPE(19:1)	0.195038	0.387405	-0.249442
1-acyl LPE(19:3)	0.312246	0.49817	0.529334	0.547437	0.324462	0.365249	0.313225	0.648671	0.532467	0.568704	0.886291	0.519655	0.473221	0.34778	0.353681	0.655207	0.326096	0.703159	0.710142	0.568424	0.467051	0.278493	0.445743	0.371433	0.294949	0.456557	0.422369	0.477386	0.59921	0.755778			1-acyl LPE(19:3)	0.609445	0.852988	0.134834			1-acyl LPE(19:3)	0.530566	0.781186	0.2226			1-acyl LPE(19:3)	0.302738	0.495451	-0.251629
1-acyl LPE(20:0)	2.71048	3.50806	3.85409	3.94606	2.43946	1.70099	0.98383	2.82587	2.24097	2.68632	6.01043	4.54481	3.58712	2.47444	2.23987	3.14068	1.63533	2.72377	3.20243	2.45579	2.71129	1.90474	3.52225	2.27618	2.19271	1.97535	1.8458	1.65647	2.19012	2.40053			1-acyl LPE(20:0)	0.0298555	0.249566	-0.65696			1-acyl LPE(20:0)	0.552919	0.785971	0.196273			1-acyl LPE(20:0)	0.100669	0.287343	-0.384558
1-acyl LPE(20:1)	10.9325	14.5321	16.5761	16.7705	6.92675	10.4219	6.43039	15.7089	14.6401	14.9717	13.8916	9.47281	9.41348	8.79611	9.17561	10.673	7.31929	15.0829	17.9455	7.97107	9.99441	8.18098	8.15431	9.26486	8.63537	6.45793	9.76219	6.23325	7.1846	14.6928			1-acyl LPE(20:1)	0.788844	0.92588	-0.0804385			1-acyl LPE(20:1)	0.204136	0.724022	-0.37333			1-acyl LPE(20:1)	0.0829232	0.272392	-0.571704
1-acyl LPE(20:3)	7.04444	8.98418	10.3242	10.6881	7.30838	8.36973	6.07027	13.147	13.2246	13.3565	14.2856	9.38033	8.34598	5.69824	5.95931	13.4444	7.19181	12.1457	15.0777	11.7147	7.11602	5.54303	8.82886	6.3253	6.36297	9.77941	9.12327	8.98282	10.6912	13.5096			1-acyl LPE(20:3)	0.291625	0.61821	0.288532			1-acyl LPE(20:3)	0.939838	0.976405	-0.0222866			1-acyl LPE(20:3)	0.0635503	0.25334	-0.37592
1-acyl LPE(22:0)	1.97159	2.79816	2.73312	2.87824	2.21375	1.17819	0.684233	1.96734	2.09131	2.34042	4.00139	2.34685	2.63442	1.73027	1.83812	2.28642	1.06645	1.80334	1.58501	1.74439	2.38133	1.8779	2.83636	2.00697	2.43497	1.42021	2.03636	1.59578	2.1979	2.31152			1-acyl LPE(22:0)	0.0495275	0.300507	-0.608361			1-acyl LPE(22:0)	0.985006	0.989638	-0.00502702			1-acyl LPE(22:0)	0.417224	0.606188	-0.126501
1-acyl LPE(22:1)	2.96341	4.15895	4.73281	4.63125	3.38722	3.03421	1.83427	4.13407	4.02467	4.21801	5.182	4.03435	3.50727	2.46392	2.2903	4.19279	1.95648	3.65504	4.45801	3.33604	2.68356	2.17998	4.12221	2.58062	2.26835	2.86616	2.88407	2.46208	3.41291	4.30495			1-acyl LPE(22:1)	0.388035	0.710177	-0.204659			1-acyl LPE(22:1)	0.475369	0.767382	-0.185329			1-acyl LPE(22:1)	0.040235	0.235942	-0.522563
1-acyl LPE(23:0)	0.0628343	0.187285	0.162563	0.122656	0.0850522	0.0504372	0.0328344	0.0752314	0.0735182	0.174449	0.262306	0.169484	0.116909	0.107287	0.10351	0.12103	0.0928567	0.109733	0.0988146	0.131847	0.131919	0.119187	0.200135	0.166744	0.132802	0.0522853	0.0913093	0.109778	0.082332	0.096331			1-acyl LPE(23:0)	0.241117	0.562089	-0.610027			1-acyl LPE(23:0)	0.485749	0.767382	0.291866			1-acyl LPE(23:0)	0.375379	0.566979	0.275227
1-acyl LPE(24:0)	2.36835	2.40215	2.83354	2.94983	2.48537	1.6502	0.926085	1.70775	2.04165	1.91193	4.20898	2.70824	2.80394	1.68235	2.3351	2.41491	0.925012	1.54453	2.25537	1.76503	2.60891	1.83784	2.993	2.42237	2.41375	2.25301	1.73605	1.76961	2.40394	2.61493			1-acyl LPE(24:0)	0.00438979	0.0886393	-0.662561			1-acyl LPE(24:0)	0.760005	0.893037	0.0753763			1-acyl LPE(24:0)	0.513126	0.68892	-0.0870345
1-acyl LPE(24:1)	0.775839	1.08378	1.69209	1.46029	0.786525	0.930751	0.608632	1.17596	0.615995	1.137	1.71939	1.26028	1.2916	1.05969	0.905104	1.3949	0.660265	0.820835	1.32015	1.52382	0.957693	0.769772	1.2928	1.09701	0.937637	0.992808	0.868772	0.538484	0.91926	0.844617			1-acyl LPE(24:1)	0.265167	0.584334	-0.375947			1-acyl LPE(24:1)	0.712364	0.86548	0.10495			1-acyl LPE(24:1)	0.491362	0.671689	-0.198
1-acyl LPE(24:2)	0.138963	0.171942	0.211387	0.147493	0.128126	0.171087	0.0682778	0.192814	0.137905	0.229831	0.281739	0.210336	0.142974	0.147652	0.130678	0.211344	0.0658748	0.223417	0.19408	0.203505	0.11314	0.102638	0.117284	0.0987554	0.134023	0.144782	0.15366	0.150811	0.182205	0.280472			1-acyl LPE(24:2)	0.990133	0.994248	0.00361851			1-acyl LPE(24:2)	0.497516	0.767382	0.194986			1-acyl LPE(24:2)	0.031622	0.235942	-0.495833
2-acyl LPC(13:0)	0.00996419	0.00904534	0.0126424	0.0125624	0.0076992	0.0036003	0.00468285	0.00756603	0.00614313	0.0086403	0.0193277	0.0176539	0.0189576	0.0102184	0.0117014	0.0138167	0.00542248	0.00857544	0.0093439	0.00992805	0.00769016	0.00963515	0.00993786	0.00971968	0.0107491	0.0081606	0.00633148	0.00726357	0.00672875	0.00890009			2-acyl LPC(13:0)	0.0131043	0.169653	-0.761042			2-acyl LPC(13:0)	0.052848	0.724022	0.584753			2-acyl LPC(13:0)	0.475083	0.660515	-0.121155
2-acyl LPC(14:1)	0.0629318	0.0567594	0.0534472	0.0614894	0.0497172	0.0287116	0.0267703	0.06843	0.0567171	0.0717072	0.131424	0.0691726	0.0653764	0.0426282	0.0512246	0.0681469	0.0490785	0.0682274	0.0719108	0.0667667	0.0700847	0.0575811	0.0868223	0.046108	0.0671994	0.0651398	0.0560956	0.0584605	0.0708287	0.064737			2-acyl LPC(14:1)	0.550064	0.822407	-0.172295			2-acyl LPC(14:1)	0.391306	0.726958	0.339656			2-acyl LPC(14:1)	0.281355	0.471091	0.205154
2-acyl LPC(15:0)	1.04515	1.1555	1.46073	1.17648	0.766668	0.714741	0.378347	1.30457	1.16206	1.37898	2.05699	1.47085	1.38413	0.869085	0.776222	1.4555	0.600112	1.22859	1.38197	1.06839	0.93683	0.695806	1.13091	0.727056	0.83277	0.940111	0.762094	0.724017	0.973711	0.908818			2-acyl LPC(15:0)	0.568087	0.828699	-0.182462			2-acyl LPC(15:0)	0.487236	0.767382	0.226504			2-acyl LPC(15:0)	0.102608	0.289705	-0.374436
2-acyl LPC(15:1)	0.12859	0.138098	0.151917	0.134604	0.106271	0.0681349	0.0545077	0.143248	0.122635	0.136194	0.236913	0.176067	0.122962	0.0932157	0.103767	0.161286	0.0690224	0.138325	0.132539	0.124892	0.118897	0.124367	0.1516	0.131649	0.118262	0.138506	0.117874	0.0985135	0.143604	0.124233			2-acyl LPC(15:1)	0.226603	0.554956	-0.329782			2-acyl LPC(15:1)	0.62079	0.828453	0.152336			2-acyl LPC(15:1)	0.7691	0.863154	-0.0325331
2-acyl LPC(16:0)	16.2029	18.7657	18.6063	19.1209	12.6958	17.4815	8.88141	30.8091	26.7863	34.0275	29.0319	21.3	19.4752	11.627	12.4629	32.2381	13.2948	26.4799	30.3468	22.2408	14.4662	10.031	18.1796	11.5428	12.3216	19.2467	16.1293	15.9538	19.4542	19.7808			2-acyl LPC(16:0)	0.235045	0.557614	0.466447			2-acyl LPC(16:0)	0.638368	0.830094	0.136985			2-acyl LPC(16:0)	0.0781148	0.267138	-0.359846
2-acyl LPC(16:1)	11.96	14.3223	14.7913	15.6735	10.6305	9.2845	5.24558	17.0249	15.8707	17.2702	24.4902	15.8487	14.9521	8.31366	8.94278	18.0548	8.39176	14.8861	17.5411	14.9234	10.0577	10.3049	15.6128	10.116	11.1364	14.273	12.3503	11.5447	13.6024	14.7453			2-acyl LPC(16:1)	0.843891	0.936929	-0.0585952			2-acyl LPC(16:1)	0.750539	0.886223	0.106656			2-acyl LPC(16:1)	0.190242	0.383126	-0.235553
2-acyl LPC(17:1)	1.86508	2.14866	2.2419	2.23376	1.56201	1.10167	0.663623	2.0421	1.88185	2.21956	3.92559	2.53466	2.44394	1.47321	1.55334	2.22386	1.03063	1.90704	2.14382	1.83934	1.96973	1.64474	2.50384	1.65589	1.77324	1.70003	1.4641	1.44246	1.69867	1.7779			2-acyl LPC(17:1)	0.241049	0.562089	-0.345867			2-acyl LPC(17:1)	0.455045	0.755561	0.247286			2-acyl LPC(17:1)	0.639391	0.771312	-0.074212
2-acyl LPC(18:1)	65.4678	77.3887	76.5604	78.371	57.018	51.4063	27.8325	83.6604	78.5991	81.0455	129.307	88.7121	84.3705	47.3682	54.9419	90.4157	42.3385	75.0958	88.7424	76.5301	66.3018	53.3862	77.5675	56.1137	58.5069	69.2379	57.7528	57.3645	67.5125	72.8925			2-acyl LPC(18:1)	0.602347	0.85127	-0.137535			2-acyl LPC(18:1)	0.54022	0.785971	0.189822			2-acyl LPC(18:1)	0.19403	0.386461	-0.186057
2-acyl LPC(18:2)	7.07579	8.25659	7.04318	7.50065	5.34388	4.5395	2.29079	6.80545	6.37828	7.21057	14.8854	9.39687	9.37445	5.52127	5.75261	7.66781	3.84105	6.15528	7.09733	6.67045	8.53022	5.58991	8.08585	6.28318	6.45194	6.67523	5.39128	5.59967	6.04128	6.05383			2-acyl LPC(18:2)	0.170807	0.496431	-0.371488			2-acyl LPC(18:2)	0.324534	0.724022	0.3513			2-acyl LPC(18:2)	0.941635	0.968006	-0.0114736
2-acyl LPC(18:3)	0.27297	0.363589	0.374857	0.374597	0.233469	0.269047	0.118701	0.373459	0.285097	0.333051	0.667079	0.471676	0.458816	0.684517	0.284665	0.368853	0.213112	0.347032	0.322632	0.412224	0.583756	0.203312	0.391576	0.244092	0.255773	0.273606	0.240721	0.231747	0.268027	0.263323			2-acyl LPC(18:3)	0.390547	0.710177	-0.231539			2-acyl LPC(18:3)	0.0613387	0.724022	0.664412			2-acyl LPC(18:3)	0.881668	0.933805	0.0516478
2-acyl LPC(19:0)	0.529272	0.68679	0.787212	0.801273	0.492117	0.31624	0.15583	0.462042	0.412131	0.457577	1.6993	0.966914	0.996317	0.633632	0.600433	0.584415	0.265091	0.529395	0.601296	0.496272	0.594757	0.42481	0.84153	0.55295	0.518737	0.429183	0.378539	0.36984	0.449455	0.423163			2-acyl LPC(19:0)	0.00863916	0.136161	-0.869951			2-acyl LPC(19:0)	0.186307	0.724022	0.570772			2-acyl LPC(19:0)	0.464108	0.653356	-0.168736
2-acyl LPC(19:2)	0.207162	0.26414	0.330845	0.302564	0.215201	0.202651	0.112193	0.31665	0.199893	0.288094	0.379877	0.280332	0.193459	0.166754	0.186287	0.262319	0.173395	0.274429	0.275044	0.283431	0.219596	0.236681	0.299985	0.256013	0.210132	0.278639	0.224979	0.208782	0.222874	0.270084			2-acyl LPC(19:2)	0.387348	0.710177	-0.237612			2-acyl LPC(19:2)	0.641828	0.832424	-0.129364			2-acyl LPC(19:2)	0.520882	0.692524	-0.110717
2-acyl LPC(20:0)	0.159983	0.180748	0.190264	0.184023	0.117456	0.0807865	0.0390254	0.163615	0.153447	0.114029	0.341488	0.178605	0.153281	0.131741	0.112732	0.137099	0.0535361	0.12866	0.125101	0.11227	0.193451	0.112217	0.202089	0.149492	0.127941	0.125221	0.105544	0.0974444	0.118398	0.0864535			2-acyl LPC(20:0)	0.0761728	0.369274	-0.595607			2-acyl LPC(20:0)	0.708712	0.86548	0.140848			2-acyl LPC(20:0)	0.68121	0.795293	-0.0843634
2-acyl LPC(20:2)	1.08189	1.36007	1.41341	1.53461	1.02694	1.01547	0.516896	1.56223	1.44092	1.5374	2.14041	1.51798	1.366	0.730502	0.877118	1.70678	0.733609	1.46271	1.74299	1.32058	1.22426	0.908906	1.29432	0.988515	0.941889	1.30133	1.10332	1.06126	1.27217	1.34078			2-acyl LPC(20:2)	0.768486	0.919143	-0.0794916			2-acyl LPC(20:2)	0.879098	0.947327	0.0475652			2-acyl LPC(20:2)	0.131956	0.312348	-0.260216
2-acyl LPC(20:3)	2.37867	2.57997	2.83539	2.92141	1.99014	2.0488	1.11331	3.05597	3.03759	3.1278	4.21124	3.00021	2.64552	1.59281	1.73407	3.21893	1.59989	2.65211	3.09594	2.65036	2.46805	1.96907	2.88735	1.94597	2.23247	2.66883	2.21378	2.26947	2.62126	2.73202			2-acyl LPC(20:3)	0.88605	0.950276	-0.0370466			2-acyl LPC(20:3)	0.85694	0.941336	0.0533095			2-acyl LPC(20:3)	0.350195	0.539636	-0.143463
2-acyl LPC(20:4)	10.3533	13.1253	10.4393	11.3455	7.59934	9.38037	4.68766	14.9294	12.7295	15.643	21.5105	15.7102	12.6982	8.65745	8.08297	15.2587	6.83444	11.3313	13.1287	11.8042	12.0167	7.16543	11.5621	8.50653	9.03124	10.6609	8.90168	10.0723	10.8388	10.067			2-acyl LPC(20:4)	0.698232	0.883376	0.118044			2-acyl LPC(20:4)	0.341922	0.724836	0.334555			2-acyl LPC(20:4)	0.496894	0.673361	-0.130766
2-acyl LPC(20:5)	1.07543	1.19254	1.11907	1.18144	0.898703	0.671627	0.497375	1.11955	0.959263	0.840719	2.04368	1.57154	1.32023	0.866241	0.855087	0.984762	0.574248	0.95763	1.07002	0.994728	1.03167	0.745004	1.29995	0.924574	0.863492	0.821937	0.792706	0.858055	0.994665	1.00434			2-acyl LPC(20:5)	0.0640606	0.327476	-0.419214			2-acyl LPC(20:5)	0.355279	0.726958	0.284026			2-acyl LPC(20:5)	0.305009	0.495811	-0.16845
2-acyl LPC(21:2)	0.0328027	0.0284072	0.0339117	0.0359477	0.0191451	0.0224339	0.00883041	0.0361805	0.0368545	0.0384036	0.0467394	0.0353338	0.0399041	0.0188314	0.0234655	0.0345953	0.0153198	0.0380063	0.0431933	0.0345475	0.0185971	0.0186272	0.0282843	0.0181532	0.0292476	0.031162	0.0287785	0.0281229	0.0332039	0.0327802			2-acyl LPC(21:2)	0.823242	0.936929	-0.0740084			2-acyl LPC(21:2)	0.653121	0.838075	0.129083			2-acyl LPC(21:2)	0.0943331	0.283083	-0.411858
2-acyl LPC(21:3)	0.108437	0.102784	0.0970031	0.123216	0.0687828	0.126018	0.0585175	0.185196	0.190808	0.176906	0.163142	0.10189	0.0907426	0.0668471	0.054233	0.172573	0.0572299	0.112959	0.175686	0.110404	0.0642306	0.0637763	0.0894766	0.0740542	0.0764832	0.124531	0.0818123	0.0814911	0.134609	0.120591			2-acyl LPC(21:3)	0.134404	0.455341	0.559965			2-acyl LPC(21:3)	0.831112	0.923285	-0.0690214			2-acyl LPC(21:3)	0.0395226	0.235942	-0.442783
2-acyl LPC(21:5)	0.0149794	0.010734	0.0187019	0.0149297	0.0109495	0.00721752	0.00558589	0.0153279	0.0156368	0.0167394	0.0307363	0.0184376	0.0160517	0.0111246	0.00995763	0.0142219	0.00828998	0.0102951	0.0129163	0.0169813	0.0138695	0.00883584	0.0166098	0.00997921	0.0118574	0.0119402	0.0100452	0.0116391	0.00956184	0.0105603			2-acyl LPC(21:5)	0.505017	0.786416	-0.216298			2-acyl LPC(21:5)	0.457598	0.755561	0.29608			2-acyl LPC(21:5)	0.394302	0.578953	-0.201018
2-acyl LPC(22:0)	0.0332478	0.0431191	0.0474301	0.0470462	0.029416	0.0255599	0.0179059	0.0358142	0.0305539	0.0395921	0.0829659	0.0545394	0.0433874	0.041846	0.0399813	0.0418588	0.019387	0.0289764	0.0387535	0.0369784	0.047138	0.0309606	0.062618	0.0498083	0.0416663	0.0364614	0.031253	0.0399376	0.0383866	0.0381335			2-acyl LPC(22:0)	0.0919913	0.383297	-0.422437			2-acyl LPC(22:0)	0.209872	0.724022	0.391658			2-acyl LPC(22:0)	0.347487	0.537519	0.213445
2-acyl LPC(22:2)	0.0949587	0.156012	0.158347	0.19261	0.0844333	0.149488	0.070963	0.207137	0.169576	0.229929	0.218506	0.102719	0.105804	0.0692987	0.0704182	0.17053	0.0920404	0.111927	0.188615	0.152271	0.118481	0.0836243	0.123692	0.0874125	0.0980913	0.140151	0.0978935	0.118043	0.132477	0.157458			2-acyl LPC(22:2)	0.437532	0.744625	0.269082			2-acyl LPC(22:2)	0.506092	0.771511	-0.276266			2-acyl LPC(22:2)	0.171264	0.363461	-0.424794
2-acyl LPC(22:4)	1.41579	1.62938	1.51415	1.67207	1.14518	1.30952	0.581153	1.93965	1.78575	1.84316	2.68098	1.99442	1.77047	0.87993	0.961973	2.00984	0.913471	1.64714	1.91279	1.54052	1.53378	1.15366	1.64304	1.24385	1.3352	1.64306	1.29288	1.40708	1.61745	1.50478			2-acyl LPC(22:4)	0.95337	0.981641	0.0160772			2-acyl LPC(22:4)	0.625777	0.830013	0.168034			2-acyl LPC(22:4)	0.49481	0.673052	-0.0943626
2-acyl LPC(22:5)	4.58529	5.422	4.34301	4.59607	3.65853	3.52727	1.94693	5.50949	4.84212	5.92378	7.20125	6.44743	5.91221	2.58062	2.81289	6.75902	3.08792	4.35292	5.1628	4.0696	4.13949	2.87671	4.89788	2.89836	3.18736	3.94544	3.19414	3.37459	4.53462	3.65538			2-acyl LPC(22:5)	0.834404	0.936929	-0.0556473			2-acyl LPC(22:5)	0.659512	0.838922	0.142659			2-acyl LPC(22:5)	0.0996593	0.285585	-0.328655
2-acyl LPC(22:6)	9.39161	16.2515	10.1712	10.6652	7.12218	7.89049	3.38459	12.0985	10.1983	17.3125	18.2326	19.7317	11.603	6.32016	6.79919	11.5439	5.1302	9.49121	11.2171	8.55147	8.26295	6.18726	9.31868	6.30519	7.09068	7.33132	6.09288	6.61763	11.6115	7.22409			2-acyl LPC(22:6)	0.849196	0.937088	-0.0750556			2-acyl LPC(22:6)	0.588017	0.809332	0.22588			2-acyl LPC(22:6)	0.096458	0.283083	-0.528343
2-acyl LPC(23:3)	0.0164234	0.00832913	0.0189306	0.0178077	0.0126157	0.00688442	0.00406839	0.0274113	0.0232486	0.042744	0.0341337	0.0162761	0.0191666	0.0169429	0.0100224	0.0319009	0.0189527	0.0177538	0.0337132	0.0142757	0.0175713	0.0019313	0.0122452	0.00553949	0.0120636	0.0146837	0.0217824	0.0127429	0.0137202	0.0216561			2-acyl LPC(23:3)	0.450954	0.756809	0.493851			2-acyl LPC(23:3)	0.353713	0.726958	0.381552			2-acyl LPC(23:3)	0.183948	0.378713	-0.586525
2-acyl LPC(24:2)	0.0300637	0.0617843	0.0867421	0.0575459	0.0402882	0.0469906	0.0134381	0.0689877	0.0545962	0.0721278	0.0875356	0.075473	0.0463454	0.0379953	0.0442199	0.0820675	0.0253205	0.0437633	0.0937808	0.068446	0.0468805	0.0383852	0.0606911	0.056753	0.056705	0.0503942	0.026589	0.0365441	0.0530462	0.0519591			2-acyl LPC(24:2)	0.784345	0.924634	-0.109949			2-acyl LPC(24:2)	0.831593	0.923285	0.0769544			2-acyl LPC(24:2)	0.759506	0.856364	-0.0916231
2-acyl LPC(24:3)	0.0617635	0.0647955	0.0548502	0.0677155	0.0583296	0.0887188	0.0290043	0.147327	0.116205	0.134938	0.121795	0.111007	0.0923143	0.0297686	0.0255556	0.170668	0.0424903	0.13406	0.128758	0.0646071	0.0479113	0.0423831	0.0580667	0.0495334	0.0356175	0.067377	0.0575951	0.0721424	0.0675385	0.0856913			2-acyl LPC(24:3)	0.117945	0.429701	0.747539			2-acyl LPC(24:3)	0.514129	0.774479	0.307299			2-acyl LPC(24:3)	0.0129139	0.175774	-0.396875
2-acyl LPC(24:4)	0.267022	0.293147	0.270535	0.290825	0.192894	0.224295	0.0923778	0.341009	0.275961	0.316376	0.576219	0.421594	0.358476	0.170985	0.176605	0.438112	0.185293	0.349488	0.383563	0.256669	0.247702	0.176867	0.327084	0.170287	0.197628	0.217061	0.145689	0.210599	0.214938	0.262508			2-acyl LPC(24:4)	0.797341	0.92588	-0.0724798			2-acyl LPC(24:4)	0.374516	0.726958	0.374393			2-acyl LPC(24:4)	0.295995	0.489945	-0.231487
2-acyl LPC(24:5)	0.394206	0.414519	0.398297	0.409504	0.258176	0.41984	0.169681	0.509609	0.414272	0.495679	0.675082	0.429041	0.364348	0.314778	0.346938	0.647412	0.300486	0.528235	0.583691	0.458402	0.379473	0.284467	0.329163	0.337468	0.366735	0.413945	0.352196	0.367233	0.420931	0.393441			2-acyl LPC(24:5)	0.706341	0.886008	0.0998744			2-acyl LPC(24:5)	0.502723	0.770558	0.184319			2-acyl LPC(24:5)	0.331878	0.51968	-0.143415
2-acyl LPC(24:6)	0.500212	0.548759	0.530846	0.522656	0.506383	0.531623	0.245728	0.721197	0.627456	0.692759	0.948018	0.702975	0.572435	0.333811	0.375876	1.02172	0.385331	0.689249	0.797234	0.675451	0.447905	0.329743	0.594733	0.391719	0.446344	0.580529	0.439635	0.434877	0.525254	0.536688			2-acyl LPC(24:6)	0.651842	0.865466	0.111645			2-acyl LPC(24:6)	0.595585	0.809761	0.169016			2-acyl LPC(24:6)	0.144236	0.326785	-0.239081
2-acyl LPE(15:0)	0.256774	0.342212	0.32945	0.376156	0.214991	0.189638	0.171057	0.482425	0.404101	0.429501	0.581671	0.370648	0.304367	0.250572	0.248349	0.503066	0.256628	0.436627	0.531913	0.391544	0.255988	0.142377	0.250471	0.140534	0.220845	0.272005	0.277936	0.299024	0.33491	0.411043			2-acyl LPE(15:0)	0.674731	0.874754	0.141968			2-acyl LPE(15:0)	0.517657	0.775265	0.208294			2-acyl LPE(15:0)	0.0316007	0.235942	-0.589013
2-acyl LPE(16:0)	9.50573	13.1256	14.9148	14.9501	9.74873	9.80385	8.32409	19.8346	18.8695	17.8455	19.0008	13.654	12.8361	8.57721	8.36591	22.9491	10.7911	19.9021	24.1058	15.5286	7.7908	6.50383	10.0492	6.92656	7.11485	11.2765	10.0568	9.83884	12.0543	14.2006			2-acyl LPE(16:0)	0.394958	0.710177	0.262717			2-acyl LPE(16:0)	0.987314	0.990045	0.00437533			2-acyl LPE(16:0)	0.0122903	0.175774	-0.697405
2-acyl LPE(17:1)	0.947475	1.13435	1.17494	1.17093	0.715121	0.71135	0.582938	1.27379	1.11858	1.18847	2.07999	1.35606	1.27738	0.768672	0.849545	1.33592	0.70306	1.20619	1.35303	1.16181	0.891281	0.627516	1.09915	0.85731	0.831208	0.753658	0.738704	0.79479	0.984807	1.10714			2-acyl LPE(17:1)	0.75351	0.912869	-0.0771184			2-acyl LPE(17:1)	0.384057	0.726958	0.300022			2-acyl LPE(17:1)	0.189478	0.382651	-0.256054
2-acyl LPE(18:1)	48.5091	63.2894	70.1138	68.9725	47.3509	42.2773	29.5848	69.1404	65.2472	66.7299	100.406	69.1063	62.9554	39.6702	42.252	75.5607	36.5045	67.3205	79.3605	62.4435	47.1021	38.7369	56.9411	41.8462	42.5012	46.8912	44.6652	42.8754	50.3715	63.7633			2-acyl LPE(18:1)	0.605111	0.852134	-0.12766			2-acyl LPE(18:1)	0.798032	0.909431	0.0761019			2-acyl LPE(18:1)	0.0464268	0.237664	-0.392951
2-acyl LPE(18:2)	4.8272	5.94612	6.43479	6.41625	4.19704	4.06569	2.692	5.88197	5.36699	5.31917	12.1143	7.84993	6.83096	5.91223	4.94504	6.89375	3.68439	5.91542	7.37925	6.37759	5.09082	4.07675	6.65122	5.00433	6.57455	4.78667	4.45234	5.43279	5.21587	6.13517			2-acyl LPE(18:2)	0.255823	0.575998	-0.254267			2-acyl LPE(18:2)	0.196736	0.724022	0.436549			2-acyl LPE(18:2)	0.902393	0.948166	-0.0221418
2-acyl LPE(18:3)	0.269127	0.380868	0.430944	0.342687	0.285724	0.17116	0.146003	0.295643	0.288862	0.340818	0.725943	0.462886	0.34087	0.324292	0.268268	0.402616	0.248259	0.308987	0.498322	0.411103	0.301834	0.21102	0.393644	0.251154	0.29151	0.278266	0.294554	0.273197	0.316643	0.457163			2-acyl LPE(18:3)	0.0915761	0.383297	-0.460218			2-acyl LPE(18:3)	0.38612	0.726958	0.312153			2-acyl LPE(18:3)	0.258084	0.45083	-0.238229
2-acyl LPE(19:0)	1.04414	1.65123	1.63018	1.94806	1.20661	1.09871	0.61776	1.57971	1.61544	1.68096	2.41811	1.58944	1.69317	1.25901	1.11044	2.2748	0.771051	1.55498	1.89391	1.3591	1.16294	0.844198	1.43732	0.888989	0.889506	1.01338	0.948521	0.939608	1.09181	1.29535			2-acyl LPE(19:0)	0.516312	0.794747	-0.182238			2-acyl LPE(19:0)	0.685605	0.852596	0.109518			2-acyl LPE(19:0)	0.0568445	0.25334	-0.518215
2-acyl LPE(19:2)	0.241993	0.411218	0.3776	0.330181	0.229692	0.147654	0.178937	0.55788	0.306819	0.479353	0.707517	0.509492	0.325128	0.422518	0.168905	0.345384	0.203851	0.355011	0.563285	0.477908	0.442335	0.24604	0.56984	0.268632	0.485048	0.291514	0.347458	0.183263	0.335915	0.352873			2-acyl LPE(19:2)	0.863078	0.938929	0.0707562			2-acyl LPE(19:2)	0.311947	0.724022	0.423615			2-acyl LPE(19:2)	0.286138	0.476897	0.338908
2-acyl LPE(20:0)	0.365707	0.375712	0.497936	0.462433	0.352677	0.308152	0.21776	0.393405	0.402292	0.365177	0.557669	0.383789	0.363968	0.278018	0.25062	0.350041	0.127872	0.303086	0.424153	0.336288	0.244722	0.226504	0.371632	0.223451	0.215341	0.251017	0.173529	0.19209	0.266182	0.338666			2-acyl LPE(20:0)	0.1405	0.458447	-0.284486			2-acyl LPE(20:0)	0.498108	0.767382	-0.163719			2-acyl LPE(20:0)	0.00562671	0.133004	-0.68076
2-acyl LPE(20:1)	4.65478	5.83223	7.09008	6.87506	4.66699	3.77283	2.76679	6.57263	6.13995	6.34941	7.20249	5.53398	4.55884	3.24415	3.07229	6.67696	2.48578	6.04493	7.63242	4.5075	3.49326	3.29717	5.40398	3.22678	3.14478	4.14409	3.70205	3.37554	4.56305	6.09286			2-acyl LPE(20:1)	0.475661	0.7712	-0.185733			2-acyl LPE(20:1)	0.272908	0.724022	-0.302463			2-acyl LPE(20:1)	0.0145427	0.179321	-0.649307
2-acyl LPE(20:2)	3.55334	3.4341	5.42116	5.7667	3.8678	3.87417	2.97562	6.45419	5.78285	5.91253	8.11285	5.43522	4.60399	3.41707	3.32812	6.93172	3.62479	5.96811	5.13659	6.05938	3.68049	3.01028	4.72994	3.44402	3.55335	4.5443	4.40842	4.04448	5.31631	7.3381			2-acyl LPE(20:2)	0.498087	0.779942	0.181564			2-acyl LPE(20:2)	0.589504	0.809332	0.175659			2-acyl LPE(20:2)	0.246544	0.443534	-0.259204
2-acyl LPE(20:3)	6.37298	8.167	8.97653	8.47992	5.65217	4.6569	3.42711	7.80292	7.16614	8.02116	16.3885	9.84401	8.66534	5.6541	6.0234	10.111	4.9959	7.84447	9.99731	8.74697	7.44191	5.054	8.75151	6.08469	6.39864	6.69854	5.82046	5.85498	7.4195	8.69215			2-acyl LPE(20:3)	0.278549	0.599252	-0.276878			2-acyl LPE(20:3)	0.422543	0.740191	0.30697			2-acyl LPE(20:3)	0.409228	0.595764	-0.158532
2-acyl LPE(20:4)	42.1081	53.0628	57.1871	60.2828	36.427	41.8303	37.2377	75.0601	70.5649	68.8517	119.538	73.8548	60.2988	46.3643	48.5972	91.1259	52.5806	76.375	97.3374	85.4391	50.2463	36.9699	59.1372	43.5938	46.0949	62.7634	54.5367	56.6312	66.7794	76.1732			2-acyl LPE(20:4)	0.365781	0.699714	0.237042			2-acyl LPE(20:4)	0.218703	0.724022	0.485254			2-acyl LPE(20:4)	0.668236	0.787149	-0.0774943
2-acyl LPE(20:5)	3.19576	3.92551	4.21641	4.45315	3.00107	2.13487	2.20115	4.12582	3.96034	3.67745	8.3918	5.33026	4.72516	3.96066	4.0119	4.80374	3.202	4.41202	5.08819	5.13891	3.71826	2.98091	4.6711	3.51563	3.75974	3.67674	3.38592	3.5643	4.08954	5.15434			2-acyl LPE(20:5)	0.335301	0.669124	-0.223083			2-acyl LPE(20:5)	0.138516	0.724022	0.491508			2-acyl LPE(20:5)	0.942638	0.968006	-0.0112726
2-acyl LPE(21:1)	0.10885	0.1959	0.224375	0.296141	0.138001	0.130816		0.220746	0.292022	0.231763	0.30552	0.181612	0.123365	0.114751	0.0236889	0.235063	0.187151	0.215211	0.149567	0.130783	0.135073	0.115967	0.11673	0.0788228	0.130464	0.163286	0.154121	0.205727	0.167108	0.0684566			2-acyl LPE(21:1)	0.593907	0.84385				2-acyl LPE(21:1)	0.47534	0.767382	-0.363092			2-acyl LPE(21:1)	0.0780577	0.267138	-0.739222
2-acyl LPE(21:2)	0.0915171	0.194832	0.0903113	0.168997	0.0629572	0.140605	0.0781789	0.195655	0.117453	0.118466	0.283674	0.0839571	0.165388	0.0464937	0.094027	0.197577	0.057004	0.220677	0.178155	0.114506	0.0892948	0.0455612	0.119719	0.0537891	0.0452421	0.0534776	0.123059	0.0935727	0.101454	0.168662			2-acyl LPE(21:2)	0.800533	0.92588	0.0957049			2-acyl LPE(21:2)	0.799217	0.909431	0.146234			2-acyl LPE(21:2)	0.12999	0.312348	-0.783385
2-acyl LPE(21:3)	0.428326	0.634651	0.85866	0.790554	0.336355	0.642833	0.451001	1.08276	1.10078	0.998185	1.09906	0.686845	0.503997	0.411218	0.436566	1.1001	0.603543	1.00707	1.24059	0.973728	0.510225	0.378922	0.633771	0.350742	0.401143	0.691462	0.56078	0.65426	0.605857	0.862825			2-acyl LPE(21:3)	0.177446	0.496431	0.487992			2-acyl LPE(21:3)	0.915416	0.96185	0.0415797			2-acyl LPE(21:3)	0.221521	0.413924	-0.42238
2-acyl LPE(22:2)	0.614391	0.837457	0.884891	1.10158	0.648368	0.727778	0.52485	1.21162	1.1251	1.27194	1.00412	0.657103	0.737537	0.395304	0.516495	1.06203	0.51171	0.94067	1.33946	0.870897	0.514304	0.486285	0.745795	0.373343	0.40606	0.713506	0.611442	0.632568	0.810898	1.06948			2-acyl LPE(22:2)	0.397439	0.711464	0.250407			2-acyl LPE(22:2)	0.287947	0.724022	-0.303857			2-acyl LPE(22:2)	0.0235738	0.217418	-0.694199
2-acyl LPE(22:3)	2.30441	2.74633	3.19174	3.50647	2.12687	3.31557	2.62066	5.85556	5.46087	5.07697	3.96657	3.18779	2.42022	1.76885	1.79216	5.7567	2.82848	4.6799	6.34669	4.40515	1.94246	1.57887	2.48361	1.5992	1.54431	3.2503	3.15488	2.68282	3.5375	4.65841			2-acyl LPE(22:3)	0.0537009	0.30656	0.686386			2-acyl LPE(22:3)	0.77481	0.90022	-0.079092			2-acyl LPE(22:3)	0.0196991	0.206984	-0.600974
2-acyl LPE(22:4)	8.6291	11.0977	11.9159	12.849	7.67459	10.4706	7.36912	16.4914	14.8001	15.034	21.7836	14.4116	12.291	8.54439	8.28704	18.9578	10.0808	15.9848	19.8833	16.1317	9.02621	6.66532	10.6112	7.44458	8.06409	10.5308	9.47693	9.58785	11.5877	14.0461			2-acyl LPE(22:4)	0.26397	0.583471	0.298674			2-acyl LPE(22:4)	0.365434	0.726958	0.324355			2-acyl LPE(22:4)	0.12643	0.308625	-0.319221
2-acyl LPE(22:5)	29.7598	34.0041	39.6016	39.0595	24.7754	29.9928	24.7923	48.8111	47.2133	45.2141	69.2141	45.9013	38.6897	28.6564	29.3396	62.1867	33.0202	51.2919	64.7595	56.4478	30.6335	23.9667	37.2093	25.6322	27.4952	40.4284	32.3042	34.6733	39.7853	45.7568			2-acyl LPE(22:5)	0.346611	0.680393	0.229449			2-acyl LPE(22:5)	0.311463	0.724022	0.341132			2-acyl LPE(22:5)	0.259226	0.45083	-0.206153
2-acyl LPE(22:6)	59.1847	73.5674	82.3017	85.3247	51.596	61.7612	41.4044	108.139	94.8649	100.37	129.122	91.0557	78.5664	49.0252	51.5063	123.337	55.4726	102.808	129.644	92.1816	52.2105	38.5585	63.3146	44.1711	46.4603	65.3916	55.0162	58.6474	67.4739	77.7401			2-acyl LPE(22:6)	0.47472	0.7712	0.207925			2-acyl LPE(22:6)	0.579225	0.802941	0.181914			2-acyl LPE(22:6)	0.0287721	0.235942	-0.524368
2-acyl LPE(24:2)	0.141353	0.284439	0.3957	0.318303	0.204794	0.294575	0.163353	0.339141	0.33218	0.406561	0.390189	0.228166	0.25102	0.129006	0.132572	0.275754	0.158051	0.254399	0.298104	0.25273	0.190228	0.169127	0.217317	0.160652	0.203039	0.204364	0.193651	0.115769	0.228911	0.281299			2-acyl LPE(24:2)	0.540468	0.816332	0.191834			2-acyl LPE(24:2)	0.530384	0.781186	-0.249626			2-acyl LPE(24:2)	0.142722	0.324903	-0.515876
2-acyl LPE(24:3)	0.344157	0.457629	0.452138	0.502989	0.253907	0.427107	0.359065	0.778858	0.620136	0.692394	0.837179	0.572387	0.375155	0.315401	0.331685	0.772787	0.387152	0.74442	0.844926	0.617159	0.282573	0.233972	0.393871	0.339748	0.285268	0.433433	0.415274	0.389171	0.44886	0.433584			2-acyl LPE(24:3)	0.103818	0.406848	0.517062			2-acyl LPE(24:3)	0.470659	0.767382	0.274245			2-acyl LPE(24:3)	0.118424	0.303382	-0.389139
2-acyl LPE(24:4)	1.03068	1.45151	1.84161	1.55375	1.11356	1.07303	0.715085	1.7757	1.52588	1.68715	2.64136	1.87055	1.63626	1.13817	1.06531	2.3283	1.22982	1.8257	2.1395	1.97793	1.05595	0.74989	1.15433	0.771555	0.957563	1.17924	0.970383	0.920299	1.26184	1.21681			2-acyl LPE(24:4)	0.868267	0.941053	-0.0449078			2-acyl LPE(24:4)	0.430382	0.740191	0.25654			2-acyl LPE(24:4)	0.0331434	0.235942	-0.576153
2-acyl LPE(24:5)	1.95828	2.38328	2.67294	3.08591	1.79481	2.27198	1.23933	3.52782	2.67763	3.17216	5.05045	3.62785	3.14057	1.87352	1.90727	4.5861	2.07019	4.02212	4.82101	3.56264	2.01104	1.43066	2.26409	1.52612	1.75654	2.21651	1.85769	1.72965	2.37926	2.41962			2-acyl LPE(24:5)	0.680498	0.874754	0.115749			2-acyl LPE(24:5)	0.295057	0.724022	0.391133			2-acyl LPE(24:5)	0.0778285	0.267138	-0.404238
2-acyl LPE(24:6)	2.80797	3.53604	3.84346	4.33944	2.67718	3.37854	2.13999	5.48253	4.61648	4.96919	6.61148	4.79506	3.91795	2.5441	2.76557	6.96571	3.35831	5.36008	7.62055	5.25816	2.67799	2.29142	3.58617	2.29888	2.42294	3.91138	3.04985	3.14246	3.88399	4.75694			2-acyl LPE(24:6)	0.358368	0.692678	0.258963			2-acyl LPE(24:6)	0.430791	0.740191	0.262283			2-acyl LPE(24:6)	0.0851271	0.274298	-0.373779
LPC(O-14:0)	1.34619	1.49398	1.49247	1.56833	1.03122	0.765031	0.494714	1.35037	1.2428	1.36719	2.28426	1.63875	1.48303	0.873768	0.945627	1.6332	0.724	1.16624	1.50068	1.14283	1.2193	0.865921	1.45297	1.10975	1.0384	1.20381	1.05067	1.03088	1.22235	1.24999			LPC(O-14:0)	0.136443	0.456088	-0.409232			LPC(O-14:0)	0.838879	0.925704	0.0597732			LPC(O-14:0)	0.106021	0.289705	-0.285811
LPC(O-15:0)	2.51212	3.08729	2.84153	2.97073	1.97982	1.23895	0.806523	2.28034	2.11191	2.29077	4.59986	3.28174	2.99358	1.87621	1.97289	2.55319	1.21462	2.14359	2.61493	1.96533	2.33807	1.75323	2.84986	2.0138	2.15748	1.78228	1.58647	1.63385	2.11641	2.11178			LPC(O-15:0)	0.0379417	0.27119	-0.617512			LPC(O-15:0)	0.638815	0.830094	0.136881			LPC(O-15:0)	0.13145	0.312348	-0.269141
LPC(O-15:1)	0.0143233	0.0223556	0.0230199	0.020332	0.0155372	0.0128828	0.00775566	0.0252177	0.0209348	0.00627773	0.0518051	0.0406239	0.0238874	0.0142762	0.0223561	0.0409278	0.00456586	0.0217169	0.0250632	0.0310498	0.0266703	0.0132283	0.0341412	0.0218066	0.0250185	0.0267915	0.0116129	0.0110687	0.0113753	0.0234376			LPC(O-15:1)	0.31532	0.647611	-0.387274			LPC(O-15:1)	0.17013	0.724022	0.678448			LPC(O-15:1)	0.235383	0.433129	0.338796
LPC(O-16:0)	63.1886	71.9373	71.4173	77.374	52.5556	30.6897	18.855	48.862	46.7443	49.6632	107.895	78.7391	67.638	42.7728	49.1292	59.77	26.5604	44.802	55.9241	43.0899	56.4454	40.2776	67.5255	51.0759	50.4783	41.3069	36.4601	35.5679	45.3554	50.8123			LPC(O-16:0)	0.00647942	0.105252	-0.788391			LPC(O-16:0)	0.881505	0.947327	0.0410079			LPC(O-16:0)	0.0521312	0.246561	-0.340134
LPC(O-16:1)	1.63025	2.06433	1.96507	2.11488	1.34288	1.24994	0.811314	2.39318	2.06024	2.49103	3.14824	2.21155	2.04588	1.22596	1.33148	2.65624	1.26732	2.12615	2.51391	2.03656	1.46016	1.24562	2.11567	1.31749	1.31349	1.79496	1.56646	1.61365	1.88213	1.99729			LPC(O-16:1)	0.952849	0.981641	-0.017785			LPC(O-16:1)	0.671152	0.84266	0.127972			LPC(O-16:1)	0.164214	0.354624	-0.290913
LPC(O-16:2)	0.0281959	0.0227435	0.0187632	0.0211235	0.00702125	0.00913854	0.00578579	0.0297326	0.0232985	0.0361972	0.0257577	0.0199704	0.0242283	0.0157629	0.00854225	0.0312015	0.0132018	0.020062	0.031082	0.023473	0.00723876	0.00661257	0.022988	0.013243	0.0108253	0.0179124	0.0100694	0.0154979	0.0132196	0.0216628			LPC(O-16:2)	0.858853	0.938929	0.0900946			LPC(O-16:2)	0.882141	0.947327	-0.0538634			LPC(O-16:2)	0.146714	0.328294	-0.68391
LPC(O-17:0)	3.11149	3.54345	3.67668	3.89657	2.56043	1.45657	0.809289	2.15019	2.08521	2.21058	5.38384	4.16897	3.58553	2.06058	2.42033	2.59643	1.10047	1.95397	2.59967	1.94226	2.67219	1.99114	3.35563	2.3385	2.40611	1.80067	1.56109	1.52013	1.85976	2.06691			LPC(O-17:0)	0.00208951	0.0605957	-0.946434			LPC(O-17:0)	0.807069	0.909993	0.0696689			LPC(O-17:0)	0.0401665	0.235942	-0.395452
LPC(O-17:1)	1.66911	2.17148	2.06517	2.18208	1.43647	1.2136	0.75843	2.17613	1.94057	2.03262	3.45889	2.36855	2.1791	1.48757	1.48195	2.61523	1.19593	1.98017	2.40413	1.98317	1.72761	1.18558	2.05043	1.43635	1.42231	1.68557	1.52069	1.53613	1.77266	1.93135			LPC(O-17:1)	0.401024	0.714355	-0.229895			LPC(O-17:1)	0.491054	0.767382	0.204674			LPC(O-17:1)	0.14557	0.327004	-0.284025
LPC(O-18:0)	19.8079	22.723	23.6138	25.3596	18.1009	10.552	5.55241	13.9447	13.8001	15.0107	34.9519	26.0444	21.0622	13.9212	15.4015	16.5612	7.74071	12.3055	16.1626	12.1541	18.0396	12.7424	22.0194	16.1098	16.6434	11.9794	10.6362	9.71454	12.6	14.7825			LPC(O-18:0)	0.00189357	0.0605957	-0.896959			LPC(O-18:0)	0.933542	0.973838	0.0231895			LPC(O-18:0)	0.0430386	0.235942	-0.357399
LPC(O-18:1)	56.9282	68.8751	67.8363	72.9497	48.8118	48.2632	25.8623	71.3554	65.237	69.595	103.656	73.0385	66.1765	42.447	45.1489	82.5044	36.9417	64.3659	77.616	58.7698	51.4569	37.6757	65.3145	46.5357	46.3793	55.103	49.8572	50.3137	60.3683	65.8967			LPC(O-18:1)	0.495215	0.777122	-0.17015			LPC(O-18:1)	0.810367	0.910878	0.0673181			LPC(O-18:1)	0.0646081	0.25334	-0.350563
LPC(O-18:2)	0.402108	0.491802	0.441845	0.749818	0.308458	0.433537	0.171932	0.524046	0.446221	0.575385	0.847089	0.550731	0.470195	0.316648	0.30334	0.60524	0.277291	0.481809	0.546692	0.428504	0.356195	0.249904	0.742691	0.327736	0.500801	0.363579	0.299862	0.32673	0.414561	0.399904			LPC(O-18:2)	0.6456	0.865466	-0.154353			LPC(O-18:2)	0.883301	0.947327	0.0555464			LPC(O-18:2)	0.714435	0.81698	-0.136884
LPC(O-18:3)	0.0200371	0.0196633	0.0109168	0.0152365	0.0205558	0.0287554	0.0231663	0.0200625	0.0204707	0.0144468	0.0409307	0.0236808	0.0251595	0.0145356	0.0138949	0.022236	0.00760474	0.0273654	0.0169012	0.0142314	0.0282566	0.0219472	0.0200657	0.0165161	0.0129883	0.00999164	0.0155838	0.0116753	0.014035	0.0237411			LPC(O-18:3)	0.207292	0.531272	0.307023			LPC(O-18:3)	0.277401	0.724022	0.451987			LPC(O-18:3)	0.427093	0.615591	0.207473
LPC(O-19:0)	0.186649	0.220136	0.242908	0.268757	0.188301	0.102799	0.0528213	0.171959	0.148727	0.190259	0.361832	0.297498	0.227201	0.153492	0.18146	0.213419	0.0929263	0.158059	0.210981	0.148479	0.145563	0.11424	0.214198	0.144098	0.16038	0.122017	0.114393	0.0885532	0.140137	0.157051			LPC(O-19:0)	0.0211374	0.206325	-0.731513			LPC(O-19:0)	0.601117	0.811563	0.142303			LPC(O-19:0)	0.0206137	0.210492	-0.507601
LPC(O-19:1)	0.522806	0.618394	0.649801	0.66187	0.486604	0.385739	0.213064	0.566426	0.513399	0.642763	0.994265	0.700734	0.599841	0.382184	0.435802	0.66459	0.307501	0.495707	0.58824	0.502321	0.514499	0.391771	0.688433	0.453177	0.488307	0.451173	0.399823	0.413595	0.509855	0.567649			LPC(O-19:1)	0.19117	0.511433	-0.340569			LPC(O-19:1)	0.774655	0.90022	0.0826664			LPC(O-19:1)	0.22601	0.419072	-0.212897
LPC(O-19:2)	0.0246239	0.0247868	0.0328737	0.0366547	0.0214398	0.0170957	0.0113974	0.0396574	0.0287083	0.036757	0.0609751	0.0323254	0.0304036	0.0264264	0.0215554	0.0401318	0.0227192	0.0280582	0.043342	0.0278927	0.0265649	0.0157149	0.0378993	0.0260178	0.0277409	0.0294513	0.0194356	0.027917	0.0310097	0.0345964			LPC(O-19:2)	0.833867	0.936929	-0.0712355			LPC(O-19:2)	0.438348	0.740191	0.290445			LPC(O-19:2)	0.783793	0.874231	-0.0677629
LPC(O-20:0)	2.47808	2.98717	3.23827	3.54277	2.42487	1.86463	0.938566	2.49865	2.33976	2.56325	5.52745	3.61007	3.10159	2.12829	2.37629	3.04481	1.44753	2.32755	2.96276	2.29171	2.35981	1.63134	3.02891	2.19562	2.05071	1.99744	1.6442	1.65262	2.09141	2.39479			LPC(O-20:0)	0.0456911	0.300507	-0.523727			LPC(O-20:0)	0.546965	0.785971	0.190635			LPC(O-20:0)	0.0623357	0.25334	-0.380958
LPC(O-20:1)	0.58829	0.695044	0.757185	0.741792	0.57282	0.38138	0.2107	0.682813	0.63709	0.655518	1.05339	0.774229	0.644475	0.417406	0.436067	0.787358	0.330411	0.621828	0.717524	0.501911	0.485384	0.357457	0.707838	0.435705	0.455875	0.459487	0.436338	0.415834	0.512117	0.572819			LPC(O-20:1)	0.174931	0.496431	-0.386004			LPC(O-20:1)	0.963807	0.980531	-0.0127688			LPC(O-20:1)	0.0359454	0.235942	-0.458153
LPC(O-20:2)	0.184678	0.229838	0.227645	0.213003	0.130012	0.147669	0.0607073	0.216923	0.184829	0.204992	0.373189	0.244197	0.20272	0.176183	0.168389	0.273189	0.106404	0.199062	0.249935	0.19166	0.178736	0.122506	0.214025	0.150462	0.138601	0.193844	0.126986	0.15592	0.167463	0.201922			LPC(O-20:2)	0.347235	0.680393	-0.273368			LPC(O-20:2)	0.424585	0.740191	0.241478			LPC(O-20:2)	0.180887	0.375768	-0.292594
LPC(O-20:3)	0.0581158	0.0780793	0.0839565	0.0648917	0.0269099	0.0341516	0.0147474	0.0616065	0.0382256	0.0563857	0.11974	0.0729337	0.0605352	0.0357858	0.048278	0.074182	0.0378976	0.0872224	0.0765677	0.0620004	0.052464	0.0212067	0.0390817	0.0248129	0.0448566	0.0541041	0.0269974	0.0384623	0.0410898	0.0407432			LPC(O-20:3)	0.141012	0.458447	-0.604884			LPC(O-20:3)	0.781456	0.90504	0.112586			LPC(O-20:3)	0.0637365	0.25334	-0.774051
LPC(O-21:0)	0.194577	0.30494	0.428229	0.390442	0.19856	0.171123	0.105536	0.26837	0.2531	0.322833	0.660588	0.389056	0.355749	0.364265	0.227556	0.23082	0.147185	0.236276	0.260147	0.291164	0.250844	0.213037	0.430009	0.227355	0.313936	0.269609	0.199535	0.155391	0.208494	0.125942			LPC(O-21:0)	0.235053	0.557614	-0.436244			LPC(O-21:0)	0.299223	0.724022	0.397008			LPC(O-21:0)	0.800128	0.880263	-0.0797487
LPC(O-22:0)	3.42341	4.04862	4.63088	4.65834	3.40041	2.3004	1.59276	3.18157	3.43929	3.53389	7.32045	4.09359	3.65712	3.39845	3.6439	3.52249	1.90923	2.73559	3.56712	3.13321	3.37186	2.67172	4.5213	3.44321	3.47112	2.86791	2.50357	2.52422	3.09957	3.30735			LPC(O-22:0)	0.0324098	0.25821	-0.521259			LPC(O-22:0)	0.638887	0.830094	0.133314			LPC(O-22:0)	0.221372	0.413924	-0.205974
LPC(O-22:1)	0.204248	0.238294	0.257531	0.265682	0.17814	0.151163	0.0807534	0.215903	0.193371	0.210248	0.404016	0.281787	0.263206	0.177515	0.182154	0.251491	0.124091	0.188311	0.246119	0.199159	0.203134	0.128857	0.245987	0.173793	0.182077	0.167724	0.14517	0.139366	0.166931	0.16742			LPC(O-22:1)	0.092997	0.385273	-0.425981			LPC(O-22:1)	0.490287	0.767382	0.194156			LPC(O-22:1)	0.135715	0.316379	-0.292695
LPC(O-22:2)	0.0876573	0.104012	0.131479	0.134005	0.137349	0.101746	0.0546203	0.119513	0.0932856	0.118415	0.183494	0.101034	0.155624	0.102332	0.132504	0.133398	0.102448	0.127304	0.160154	0.119821	0.0822317	0.080706	0.139857	0.102479	0.047445	0.0962361	0.0989459	0.0863631	0.0993952	0.0901372			LPC(O-22:2)	0.202672	0.531272	-0.286044			LPC(O-22:2)	0.417094	0.740191	0.183179			LPC(O-22:2)	0.161279	0.351198	-0.393067
LPC(O-23:0)	0.299592	0.611009	0.525013	0.51051	0.350353	0.142731	0.224691	0.388149	0.361896	0.395587	0.786243	0.543363	0.384622	0.361426	0.463872	0.455889	0.192285	0.231046	0.420629	0.34083	0.457277	0.301122	0.4608	0.355744	0.25027	0.307203	0.306397	0.35104	0.344309	0.414055			LPC(O-23:0)	0.0768006	0.369274	-0.601959			LPC(O-23:0)	0.627549	0.830013	0.145137			LPC(O-23:0)	0.22764	0.421018	-0.331358
LPC(O-23:1)	0.0250545	0.0238868	0.0426818	0.0241333	0.0198159	0.0162539		0.00844528	0.041648	0.0190136	0.03357	0.0160725	0.0105113	0.0170639	0.00475582	0.0304445	0.00907554	0.00735463	0.024231	0.014683	0.00225202	0.00393411	0.0324934	0.0099611	0.00401141	0.00583379	0.0126574		0.0142802	0.0177081			LPC(O-23:1)	0.512503	0.790563				LPC(O-23:1)	0.126702	0.724022	-0.725833			LPC(O-23:1)	0.0466155	0.237664	-1.3645
LPC(O-24:0)	1.17497	1.43909	1.47944	1.48757	1.13263	0.784488	0.51622	1.09349	1.02532	1.07072	2.01173	1.31731	1.10181	1.07783	1.16045	1.10135	0.613712	0.999292	1.08668	1.05425	1.18157	0.947961	1.19811	1.17863	1.04004	1.02051	0.826715	0.890628	1.04539	1.00534			LPC(O-24:0)	0.0126877	0.168721	-0.580316			LPC(O-24:0)	0.964436	0.980531	-0.0096095			LPC(O-24:0)	0.040189	0.235942	-0.27558
LPC(O-24:1)	0.455384	0.524875	0.612337	0.641756	0.469303	0.295127	0.240849	0.461957	0.471379	0.501659	0.984528	0.585632	0.524068	0.456867	0.451378	0.518673	0.25358	0.383871	0.508659	0.425943	0.438372	0.331166	0.591597	0.45504	0.474264	0.35673	0.343252	0.367189	0.409488	0.455101			LPC(O-24:1)	0.0564283	0.311162	-0.456005			LPC(O-24:1)	0.596431	0.809761	0.15124			LPC(O-24:1)	0.178181	0.373159	-0.239287
LPC(O-24:2)	0.0599439	0.048924	0.0970151	0.0896566	0.0962115	0.0175875	0.0113688	0.0757743	0.108732	0.0835258	0.147633	0.115797	0.0670064	0.0798617	0.0546736	0.101128	0.032866	0.0513479	0.127887	0.0318264	0.0484831	0.0493017	0.0686961	0.0705357	0.0479767	0.0632843	0.0553987	0.0602723	0.050044	0.0576358			LPC(O-24:2)	0.414028	0.726283	-0.399531			LPC(O-24:2)	0.485034	0.767382	0.247206			LPC(O-24:2)	0.106653	0.289705	-0.459009
LPC(O-26:1)	0.108483	0.149432	0.119271	0.208397	0.13516	0.066449	0.0471824	0.0956979	0.102277	0.116141	0.183579	0.139776	0.0986167	0.149914	0.149036	0.102731	0.0630429	0.0879144	0.134849	0.0688872	0.125128	0.0701332	0.172344	0.10356	0.0970151	0.0861297	0.0886135	0.0914681	0.0734196	0.12059			LPC(O-26:1)	0.0287608	0.245313	-0.752726			LPC(O-26:1)	0.998756	0.998756	0.000357655			LPC(O-26:1)	0.247723	0.444099	-0.343136
LPC(P-14:0)	0.297489	0.350047	0.44179	0.42178	0.300296	0.151983	0.128102	0.318034	0.304264	0.309822	0.652697	0.514572	0.352602	0.268586	0.294539	0.373722	0.154688	0.260093	0.360581	0.287771	0.243792	0.210193	0.341821	0.241624	0.267961	0.233246	0.199245	0.173015	0.233757	0.297098			LPC(P-14:0)	0.0522292	0.300525	-0.579473			LPC(P-14:0)	0.519695	0.775265	0.201553			LPC(P-14:0)	0.0287823	0.235942	-0.472625
LPC(P-14:1)	0.0776209	0.066196	0.0749468	0.075478	0.0802107	0.0763151	0.0656823	0.0566255	0.078512	0.068451	0.0788567	0.0874494	0.0723507	0.072591	0.0660667	0.0611478	0.0582616	0.0566597	0.0628149	0.0693857	0.069078	0.0784602	0.0680974	0.0608287	0.0556342	0.0729205	0.0374472	0.0710343	0.0729093	0.0571586			LPC(P-14:1)	0.250713	0.571594	-0.115738			LPC(P-14:1)	0.898354	0.953681	0.0109852			LPC(P-14:1)	0.107533	0.290902	-0.173171
LPC(P-15:0)	1.06107	1.38495	1.44509	1.6118	1.17309	0.701918	0.515999	1.29796	1.28087	1.32699	2.33329	1.76206	1.29784	0.961142	1.07539	1.50572	0.708703	0.953714	1.39376	1.16528	0.949845	0.694976	1.33198	0.828192	1.00084	0.768952	0.692861	0.655129	0.86843	1.10481			LPC(P-15:0)	0.165972	0.495184	-0.381788			LPC(P-15:0)	0.600873	0.811563	0.154324			LPC(P-15:0)	0.0327849	0.235942	-0.474197
LPC(P-16:0)	6.34943	7.63879	7.82751	8.57148	5.93238	4.07261	2.7655	6.3626	6.26725	6.3186	13.9518	9.83245	7.80505	5.7408	6.51953	8.00294	3.92081	5.94687	7.76198	6.8535	8.79848	6.28054	10.9401	8.20047	8.08641	7.29042	6.53415	6.52304	7.97376	9.18675			LPC(P-16:0)	0.0494189	0.300507	-0.494129			LPC(P-16:0)	0.376393	0.726958	0.271817			LPC(P-16:0)	0.223217	0.41545	0.220114
LPC(P-16:1)	0.0872208	0.185517	0.151419	0.185502	0.120368	0.115006	0.0625622	0.169919	0.135199	0.16341	0.246457	0.212294	0.140669	0.107002	0.109215	0.190272	0.0953451	0.141826	0.183472	0.157059	0.121417	0.0720625	0.160092	0.114652	0.09908	0.118978	0.0996138	0.107695	0.11388	0.164953			LPC(P-16:1)	0.553949	0.822407	-0.1762			LPC(P-16:1)	0.630439	0.830013	0.159978			LPC(P-16:1)	0.213019	0.409652	-0.363829
LPC(P-16:2)	0.0139115	0.0249153	0.049764	0.0322151	0.0232866	0.0138329	0.0167703	0.0291759	0.0335407	0.0285364	0.0465852	0.0328903	0.0115266	0.0266629	0.0144781	0.0418217	0.0224078	0.029151	0.0309399	0.0267673	0.0280527	0.0242312	0.0253285	0.0127347	0.0158625	0.0213925	0.0287287	0.0262701	0.0396623	0.0310441			LPC(P-16:2)	0.552168	0.822407	-0.241816			LPC(P-16:2)	0.791701	0.909127	-0.124894			LPC(P-16:2)	0.301019	0.494873	-0.440081
LPC(P-17:0)	0.575809	0.678609	0.96099	0.820402	0.566891	0.549512	0.361831	0.727142	0.67606	0.7854	1.665	0.805652	0.74017	0.689327	0.576446	1.0604	0.509669	0.574424	0.966403	0.701023	0.513537	0.411173	0.719938	0.491106	0.519667	0.493302	0.414588	0.46672	0.596362	0.67779			LPC(P-17:0)	0.373588	0.705236	-0.216836			LPC(P-17:0)	0.44222	0.743803	0.313323			LPC(P-17:0)	0.0761399	0.267138	-0.440138
LPC(P-17:1)	0.0156778	0.0117391	0.00813223	0.0132367	0.00801812	0.00425178	0.00344055	0.00769011	0.005846	0.0131455	0.0153853	0.0131186	0.00954663	0.00361834	0.00628695	0.00476812	0.00167715	0.00661475	0.00526061	0.00662568	0.00892584	0.00796235	0.0149786	0.00698057	0.00687189	0.00666111	0.00556288	0.0113995	0.0121013	0.00814704			LPC(P-17:1)	0.0850671	0.372169	-0.724676			LPC(P-17:1)	0.51964	0.775265	-0.244285			LPC(P-17:1)	0.324579	0.519216	-0.31319
LPC(P-18:0)	4.00319	4.85724	5.40166	5.63436	4.12717	3.34303	1.94511	4.88602	4.7392	4.73734	8.56828	6.00689	4.68985	3.54253	4.07196	5.42553	2.6499	3.95027	5.40572	4.55368	4.15688	3.04177	5.27577	3.82945	4.13258	3.66467	3.12931	3.0985	3.92133	5.08825			LPC(P-18:0)	0.229203	0.55576	-0.289873			LPC(P-18:0)	0.575905	0.801693	0.162053			LPC(P-18:0)	0.178601	0.373159	-0.233309
LPC(P-18:1)	1.05099	1.31777	1.32481	1.49993	0.995125	0.833203	0.506697	1.22332	1.20733	1.23029	2.37592	1.71394	1.27132	0.952942	1.11867	1.53572	0.753347	1.11988	1.42333	1.25692	1.18305	0.868899	1.58331	1.07788	1.09847	1.09068	0.983346	0.928235	1.13759	1.4914			LPC(P-18:1)	0.211111	0.537037	-0.307448			LPC(P-18:1)	0.402645	0.733461	0.264285			LPC(P-18:1)	0.629892	0.763529	-0.0906813
LPC(P-18:2)	0.16185	0.189681	0.0411917	0.106716	0.108359	0.0575594	0.075224	0.158655	0.0989479	0.110534	0.265671	0.147596	0.188996	0.0519468	0.184794	0.0719757	0.0841127	0.15781	0.112054	0.161765	0.16648	0.0640917	0.0659784	0.106501	0.0516312	0.103333	0.101854	0.0453185	0.0718417	0.143658			LPC(P-18:2)	0.511202	0.790563	-0.27901			LPC(P-18:2)	0.317936	0.724022	0.465086			LPC(P-18:2)	0.383373	0.571904	-0.418732
LPC(P-19:0)	0.0780458	0.104644	0.141485	0.109989	0.0870469	0.0726126	0.0403742	0.0879826	0.0877218	0.087665	0.208631	0.139649	0.119698	0.081912	0.100778	0.105416	0.0519354	0.0659021	0.112959	0.11398	0.0742808	0.0511325	0.0973933	0.0751436	0.0758579	0.0739407	0.0642387	0.0761296	0.0673089	0.0999572			LPC(P-19:0)	0.0786186	0.371041	-0.469768			LPC(P-19:0)	0.330981	0.724022	0.320055			LPC(P-19:0)	0.0604869	0.25334	-0.479569
LPC(P-19:1)	0.0140188	0.0281898	0.0234605	0.026033	0.0160331	0.0174289	0.0108404	0.0215261	0.0176395	0.0125534	0.0431073	0.0304114	0.0181789	0.0130097	0.0161427	0.01797	0.0137242	0.0188013	0.0231302	0.0124143	0.0253789	0.0268482	0.0231963	0.0221759	0.0172012	0.0193349	0.0130716	0.00938598	0.0180684	0.0195017			LPC(P-19:1)	0.144202	0.46465	-0.429629			LPC(P-19:1)	0.688928	0.853799	0.165728			LPC(P-19:1)	0.676714	0.792068	0.0916392
LPC(P-20:0)	1.15183	1.43429	1.55987	1.68689	1.23498	0.951927	0.521825	1.23459	1.17954	1.18695	2.81277	1.82721	1.48081	1.08284	1.26122	1.49826	0.70227	1.15965	1.50087	1.22109	1.1223	0.814394	1.52321	1.06957	1.07327	0.965892	0.851335	0.798811	1.03862	1.35069			LPC(P-20:0)	0.0451626	0.300507	-0.477913			LPC(P-20:0)	0.42644	0.740191	0.260211			LPC(P-20:0)	0.0894477	0.281248	-0.33514
LPC(P-20:1)	0.0362054	0.068495	0.0561389	0.0705167	0.0526005	0.0175633	0.0159844	0.0618723	0.0340637	0.0476303	0.165193	0.0580677	0.0830262	0.12516	0.0501357	0.0645796	0.0202002	0.0558941	0.0845225	0.0440722	0.0417806	0.0352466	0.0775506	0.0462795	0.0919699	0.0450025	0.0563977	0.0555561	0.0301495	0.0799336			LPC(P-20:1)	0.0863026	0.372437	-0.680992			LPC(P-20:1)	0.143536	0.724022	0.762113			LPC(P-20:1)	0.893176	0.941211	0.0443796
LPC(P-21:0)	0.056367	0.0912646	0.0524442	0.0820769	0.040939	0.0353303	0.0191599	0.0267267	0.0642753	0.0572827	0.160575	0.0673767	0.0767834	0.0271715	0.0403263	0.0355474	0.0457049	0.0284544	0.0525067	0.0540121	0.0297616	0.0264489	0.10765	0.0571338	0.029313	0.0324023	0.0269357	0.0678613	0.0238938	0.0541959			LPC(P-21:0)	0.0986073	0.392804	-0.672065			LPC(P-21:0)	0.711371	0.86548	0.204262			LPC(P-21:0)	0.44931	0.642505	-0.368243
LPC(P-22:0)	0.491349	0.564386	0.631924	0.689971	0.480138	0.321745	0.216881	0.43387	0.462025	0.473216	1.12923	0.643136	0.55593	0.531913	0.57873	0.50946	0.322439	0.433052	0.51944	0.482647	0.456169	0.358456	0.672394	0.496891	0.494434	0.406931	0.382141	0.359986	0.445268	0.476235			LPC(P-22:0)	0.0181179	0.196052	-0.583027			LPC(P-22:0)	0.373159	0.726958	0.267075			LPC(P-22:0)	0.27734	0.468081	-0.205512
LPC(P-22:1)	0.0619088	0.0665997	0.0859184	0.0830452	0.0627349	0.0670639	0.0393461	0.0631879	0.0567926	0.0627253	0.138961	0.0971443	0.0751387	0.0708892	0.0838476	0.0659119	0.0534444	0.0628531	0.0794414	0.0827179	0.0678399	0.0723361	0.0868204	0.0583194	0.083048	0.0528908	0.0664917	0.0416183	0.0667183	0.0650368			LPC(P-22:1)	0.0809088	0.372169	-0.317179			LPC(P-22:1)	0.169372	0.724022	0.371444			LPC(P-22:1)	0.828692	0.902104	0.0323051
LPC(P-24:0)	0.046563	0.0603723	0.0805481	0.0782862	0.0865439	0.0619735	0.0415316	0.0738816	0.0459141	0.00911309	0.105538	0.0732189	0.043006	0.077132	0.0680676	0.076319	0.0214174	0.0146165	0.0598737	0.0629238	0.0480474	0.0432092	0.0697492	0.0773803	0.0462352	0.0446264	0.0327488	0.0404257	0.0441259	0.0349632			LPC(P-24:0)	0.112982	0.420832	-0.600163			LPC(P-24:0)	0.820178	0.918891	0.0587729			LPC(P-24:0)	0.218938	0.412286	-0.307816
LPC(P-24:1)	0.0356183	0.0557726	0.0436125	0.0545694	0.0416262	0.0170171	0.0122738	0.0315436	0.0448946	0.0368756	0.0871679	0.0671826	0.0484534	0.0477474	0.0469676	0.0258448	0.0173366	0.0373512	0.0437069	0.0321129	0.0351705	0.0255407	0.0355229	0.0370696	0.0365273	0.0292515	0.0215976	0.0267742	0.0295568	0.0211975			LPC(P-24:1)	0.0450649	0.300507	-0.697114			LPC(P-24:1)	0.183153	0.724022	0.363846			LPC(P-24:1)	0.0312043	0.235942	-0.445035
LPE(O-16:0)	4.98458	6.6744	6.6421	6.77161	4.24077	2.57029	1.55655	3.79825	3.23766	3.67307	10.5068	6.94863	6.16762	4.43088	4.77249	5.3224	2.50139	4.55225	5.417	3.88211	6.28218	4.11574	7.6923	5.61172	5.23668	3.15935	3.1753	3.26885	3.78065	4.37281			LPE(O-16:0)	0.0028123	0.0738867	-0.982479			LPE(O-16:0)	0.582323	0.805695	0.163294			LPE(O-16:0)	0.926806	0.961532	-0.0185671
LPE(O-17:0)	0.483699	0.734795	0.209879	0.222304	0.109538	0.103895		0.270488	0.133604	0.138985	0.33094	0.2088	0.17523	0.128135	0.155273	0.21191	0.106708	0.220768	0.154663	0.155388	0.518313	0.248228	0.239627	0.183368	0.204081	0.121042	0.123624	0.138948	0.169757	0.161652			LPE(O-17:0)	0.17529	0.496431				LPE(O-17:0)	0.260276	0.724022	-0.818094			LPE(O-17:0)	0.590766	0.738458	-0.336918
LPE(O-17:1)	0.319232	0.297631	0.228544	0.357595	0.170997	0.275117	0.131928	0.254549	0.160873	0.488051	0.68912	0.266845	0.526855	0.364533	0.289789	0.509696	0.248552	0.337923	0.829366	0.239297	0.311292	0.319583	0.284617	0.115262	0.318297	0.315448	0.253646	0.188677	0.209758	0.245291			LPE(O-17:1)	0.863815	0.938929	-0.0682438			LPE(O-17:1)	0.133637	0.724022	0.637302			LPE(O-17:1)	0.92517	0.961532	-0.0264361
LPE(O-18:0)	7.12158	9.58858	10.4403	10.4178	7.09834	3.5306	1.92499	4.68683	4.68412	4.73611	15.4147	10.4358	9.073	6.36716	7.04785	6.8718	2.86959	4.83507	6.03045	5.10288	8.70223	5.92196	10.722	7.54926	8.10646	4.18029	3.69015	3.9573	4.66529	5.55361			LPE(O-18:0)	0.000929225	0.0449126	-1.19109			LPE(O-18:0)	0.694787	0.856668	0.113977			LPE(O-18:0)	0.520498	0.692524	-0.123505
LPE(O-18:1)	3.42164	4.62263	4.58227	5.02796	3.2592	3.45708	2.0588	5.60345	5.03846	5.33846	6.71104	4.55236	4.26179	2.85825	3.1581	7.01921	3.26449	6.11973	7.39867	5.53888	3.68734	2.7722	5.00404	3.69671	3.39901	4.60634	4.67291	4.46692	5.29989	5.48295			LPE(O-18:1)	0.883163	0.948583	0.0396367			LPE(O-18:1)	0.875292	0.947327	0.0426731			LPE(O-18:1)	0.380654	0.570194	-0.172306
LPE(O-18:2)	1.92468	1.92055	1.72077	2.03653	1.92921	1.98307	1.59801	1.66919	1.28918	1.56629	2.72888	2.10115	1.92875	1.75453	1.87244	2.31059	1.70009	2.04965	1.79993	1.98694	2.11272	1.69827	2.21252	1.40684	1.68173	1.77027	1.74367	1.16038	1.86604	2.054			LPE(O-18:2)	0.0614302	0.325087	-0.233796			LPE(O-18:2)	0.388107	0.726958	0.123794			LPE(O-18:2)	0.617468	0.75499	-0.0649592
LPE(O-20:0)	0.801082	0.943342	1.06016	1.01847	0.632486	0.523299	0.382651	0.724641	0.892781	0.852899	1.81716	1.03019	0.897116	0.909245	0.927042	0.865201	0.512935	0.682222	0.930771	0.733661	0.825601	0.634783	1.1042	0.773859	0.905272	0.675711	0.616886	0.612735	0.670559	0.854798			LPE(O-20:0)	0.124247	0.43595	-0.40017			LPE(O-20:0)	0.292428	0.724022	0.32486			LPE(O-20:0)	0.71068	0.81698	-0.0702725
LPE(O-22:0)	0.622876	0.913802	1.02632	1.01741	0.716964	0.593397	0.313332	0.746692	0.773919	0.854172	1.76171	0.972204	0.798052	0.754577	0.946383	0.852548	0.551833	0.705318	0.779281	0.793165	0.738716	0.617928	1.03435	0.804704	0.836437	0.531431	0.484292	0.533701	0.695701	0.786025			LPE(O-22:0)	0.144974	0.465072	-0.389094			LPE(O-22:0)	0.390333	0.726958	0.284163			LPE(O-22:0)	0.630833	0.763529	-0.0919107
LPE(P-14:0)	1.63742	2.22024	2.12734	2.43659	1.46982	1.01052	0.881729	1.81913	2.03316	1.84234	4.73415	3.03042	2.48127	1.83116	2.00763	2.70118	1.26448	2.1553	2.88654	2.39755	2.39931	1.65261	2.64224	1.84947	2.01547	1.80752	1.64546	1.66997	2.09362	2.47204			LPE(P-14:0)	0.164338	0.494379	-0.38267			LPE(P-14:0)	0.190585	0.724022	0.509874			LPE(P-14:0)	0.617084	0.75499	0.0942388
LPE(P-15:0)	3.53242	4.9824	5.22105	4.69301	3.10059	1.85261	1.57501	3.63482	3.06542	3.57668	14.2244	8.28445	6.81997	5.24422	5.32931	6.16303	3.26252	5.17418	6.39763	5.41535	6.23866	4.38312	7.2131	5.38134	5.22468	4.47283	4.1627	4.20959	5.19227	6.27254			LPE(P-15:0)	0.0316614	0.25505	-0.651659			LPE(P-15:0)	0.0902898	0.724022	0.890161			LPE(P-15:0)	0.0627561	0.25334	0.401654
LPE(P-16:0)	221.42	296.065	294.89	311.958	194.163	107.491	92.996	178.595	173.488	180.084	782.329	489.418	415.5	305.274	323.568	351.245	182.854	288.52	349.226	319.094	424.222	293.773	513.184	354.266	340.52	276.766	257.424	262.167	317.775	380.067			LPE(P-16:0)	0.0050563	0.0939954	-0.847689			LPE(P-16:0)	0.0811047	0.724022	0.812797			LPE(P-16:0)	0.0317891	0.235942	0.546688
LPE(P-16:1)	2.21042	2.3202	2.98422	2.1662	1.22647	1.09392	0.979075	2.1618	2.03523	2.17407	4.04383	2.56521	2.30216	2.83417	1.50378	3.97526	2.16541	3.38316	3.86116	3.85394	3.36504	2.62169	2.46098	2.93082	1.77381	2.93167	2.57975	2.80491	2.10295	2.62653			LPE(P-16:1)	0.24011	0.562089	-0.369307			LPE(P-16:1)	0.37973	0.726958	0.280578			LPE(P-16:1)	0.277621	0.468081	0.269998
LPE(P-17:0)	22.7412	29.6454	29.3087	33.7753	19.051	10.4803	7.91493	18.199	15.2876	16.6184	81.2209	49.6983	42.9847	27.2775	29.7523	35.0768	15.8675	26.2035	29.9029	28.1598	38.812	25.4902	46.6562	32.0221	30.9488	24.1576	23.3969	22.7864	26.9646	31.1608			LPE(P-17:0)	0.00452366	0.0886393	-0.973657			LPE(P-17:0)	0.118056	0.724022	0.779641			LPE(P-17:0)	0.121775	0.305532	0.370663
LPE(P-17:1)	1.02674	1.3224	1.22827	1.22584	0.75879	0.654284	0.608909	1.19758	1.02064	1.09947	3.40523	1.82033	1.60428	1.20431	1.31296	2.04637	1.05549	1.70627	1.69568	1.96578	1.55062	1.14324	1.8155	1.39733	1.37817	1.39118	1.36147	1.45237	1.64053	1.84416			LPE(P-17:1)	0.246124	0.568857	-0.279988			LPE(P-17:1)	0.131534	0.724022	0.748906			LPE(P-17:1)	0.0506385	0.245239	0.389287
LPE(P-18:0)	146.394	192.803	196.312	207.406	136.346	77.9527	62.2064	123.771	124.043	124.125	526.166	334.804	284.93	208.925	225.511	250.337	125.365	194.792	244.288	218.075	313.811	212.226	371.089	261.023	258.265	209.928	186.788	192.059	229.852	275.426			LPE(P-18:0)	0.00581206	0.0979941	-0.779871			LPE(P-18:0)	0.0685736	0.724022	0.845868			LPE(P-18:0)	0.0127301	0.175774	0.68788
LPE(P-18:1)	75.2505	103.072	101.384	106.268	68.5983	61.741	51.6542	95.2227	92.6362	93.8256	237.691	142.002	129.546	100.657	105.216	159.233	89.2434	136.327	154.282	152.656	137.176	97.8677	164.797	117.832	104.46	127.449	120.972	125.871	144.803	171.723			LPE(P-18:1)	0.356733	0.691528	-0.202368			LPE(P-18:1)	0.104695	0.724022	0.653658			LPE(P-18:1)	0.0542085	0.248742	0.452711
LPE(P-18:2)	0.42655	0.592731	0.602366	0.599679	0.293748	0.39582	0.278193	0.713378	0.534439	0.636262	1.91525	1.03733	0.926392	0.763962	0.730465	1.17532	0.660025	0.946652	0.989284	1.1596	1.04305	0.730357	1.18662	0.771454	0.852113	0.896232	0.78668	0.872365	0.961883	1.14676			LPE(P-18:2)	0.933925	0.978462	0.0244673			LPE(P-18:2)	0.0562432	0.724022	1.09523			LPE(P-18:2)	0.00552985	0.133004	0.865878
LPE(P-19:0)	2.70677	3.299	3.24418	3.80114	2.59695	1.96702	1.10896	2.58902	2.47158	2.65994	7.10241	4.7903	3.75968	1.78486	3.17344	3.91486	1.96241	3.30627	3.9135	3.57013	3.39308	2.49191	4.39809	2.9752	3.04136	2.75714	2.40698	2.22834	3.13071	3.6331			LPE(P-19:0)	0.0299479	0.249566	-0.535416			LPE(P-19:0)	0.333349	0.724022	0.397411			LPE(P-19:0)	0.745735	0.84346	0.0588581
LPE(P-19:1)	1.40706	2.05562	1.97165	2.14213	1.29385	0.989561	0.83872	1.58993	1.59546	1.56436	4.97186	3.14379	2.73614	2.29132	2.28673	2.9993	1.42978	2.53816	3.12489	2.91681	2.70756	2.13624	3.50846	2.28993	2.29756	2.27369	2.04227	2.21712	2.69199	3.44257			LPE(P-19:1)	0.0945502	0.386844	-0.431329			LPE(P-19:1)	0.0556113	0.724022	0.798667			LPE(P-19:1)	0.0311693	0.235942	0.544753
LPE(P-20:0)	15.4619	18.7841	20.1339	22.5281	16.5116	14.3028	9.35214	17.6495	18.0575	17.6283	35.8412	25.899	19.7214	16.1817	18.231	24.398	12.1322	17.0648	22.3656	19.9009	17.373	13.2298	20.7596	14.8744	17.3225	14.1953	13.5356	12.6414	16.4374	20.2852			LPE(P-20:0)	0.156113	0.475555	-0.27905			LPE(P-20:0)	0.287718	0.724022	0.310763			LPE(P-20:0)	0.304747	0.495811	-0.160925
LPE(P-20:1)	2.05582	2.66902	2.89467	2.94655	1.96373	1.57637	1.08261	2.79587	2.27878	2.44813	6.68195	3.97162	3.55113	2.50417	2.82374	3.45673	1.91695	3.17409	3.26677	3.46881	3.8636	2.37933	4.09191	2.92864	2.98156	2.81674	2.534	2.40823	3.13517	3.63469			LPE(P-20:1)	0.249348	0.570274	-0.299375			LPE(P-20:1)	0.133038	0.724022	0.640523			LPE(P-20:1)	0.0919734	0.281353	0.374637
LPE(P-20:2)	0.316189	0.256107	0.413284	0.230747	0.235879	0.24098	0.145894	0.303474	0.193441	0.156006	1.53878	1.03376	0.593205	0.714399	0.55139	0.6361	0.376988	0.600096	0.760339	0.558419	0.628021	0.446914	0.835039	0.620327	0.577256	0.683851	0.412186	0.535172	0.516626	0.766995			LPE(P-20:2)	0.104939	0.406848	-0.481947			LPE(P-20:2)	0.0302674	0.724022	1.60956			LPE(P-20:2)	0.00322373	0.123011	1.09753
LPE(P-20:3)	0.091891	0.068072	0.0988305	0.0246174	0.0413047	0.0156121	0.0164628	0.0790779	0.0489028	0.0543344	0.332318	0.262486	0.219092	0.163872	0.137985	0.162684	0.116067	0.0915702	0.20393	0.141843	0.179176	0.128947	0.192294	0.183157	0.118983	0.0877654	0.0786608	0.0801372	0.118956	0.120191			LPE(P-20:3)	0.272629	0.592856	-0.598939			LPE(P-20:3)	0.00742304	0.724022	1.78077			LPE(P-20:3)	0.00179005	0.0870844	1.30543
LPE(P-21:0)	1.00607	1.35039	1.2435	1.66824	1.1838	0.411904	0.419516	1.01064	1.26268	1.15165	2.75589	1.89023	1.46083	1.16489	1.639	1.94607	0.998043	0.638727	1.53086	1.02794	1.17748	1.08923	1.14732	0.864839	0.670929	0.971482	0.625427	0.652612	1.20293	1.36353			LPE(P-21:0)	0.0805513	0.372169	-0.600116			LPE(P-21:0)	0.149863	0.724022	0.465815			LPE(P-21:0)	0.0746183	0.267138	-0.382377
LPE(P-22:0)	3.12589	3.74019	4.25961	4.34903	2.99796	2.27839	1.65107	3.09059	3.0771	3.51014	7.59311	4.80807	4.00751	3.46945	3.70466	4.13854	2.11126	3.43119	3.75701	3.70581	3.5363	2.85767	4.28155	3.31634	3.46296	2.95989	2.75282	2.67905	3.1244	3.68225			LPE(P-22:0)	0.0567182	0.311162	-0.441013			LPE(P-22:0)	0.258713	0.724022	0.352342			LPE(P-22:0)	0.589609	0.738458	-0.0817677
LPE(P-22:1)	0.66307	0.751069	0.855642	0.930049	0.620393	0.630463	0.244647	0.661622	0.687571	0.673974	1.59795	1.05398	0.831328	0.737033	0.720614	0.891907	0.520259	0.648585	0.94243	0.784347	0.711419	0.608783	0.878856	0.741864	0.741469	0.634162	0.641734	0.445523	0.696786	0.842897			LPE(P-22:1)	0.11376	0.420832	-0.398461			LPE(P-22:1)	0.253166	0.724022	0.371118			LPE(P-22:1)	0.71327	0.81698	-0.053014
LPE(P-24:1)	0.227206	0.298138	0.414697	0.453224	0.260849	0.144602	0.080918	0.277726	0.343153	0.310622	0.70272	0.425824	0.363675	0.345647	0.315495	0.451648	0.175879	0.262648	0.31823	0.372181	0.338004	0.235866	0.422677	0.311764	0.311045	0.294093	0.254851	0.24887	0.250339	0.28364			LPE(P-24:1)	0.176902	0.496431	-0.515644			LPE(P-24:1)	0.269607	0.724022	0.380532			LPE(P-24:1)	0.899798	0.946812	-0.0306385
PC(25:0)	0.0284921	0.0536872	0.0399668	0.048181	0.0295597	0.0247043	0.0185415	0.0198143	0.018862	0.0204924	0.113521	0.0753857	0.0478279	0.0489947	0.0454584	0.022535	0.0198762	0.0180937	0.0247404	0.0216235	0.0325083	0.0337737	0.0442693	0.0255122	0.027658	0.0193946	0.018837	0.0142936	0.0165771	0.0154469			PC(25:0)	0.0157235	0.188175	-0.964763			PC(25:0)	0.116525	0.724022	0.728466			PC(25:0)	0.264035	0.455775	-0.287939
PC(26:1)	0.0462335	0.0790605	0.0846471	0.0770033	0.0545242	0.0201336	0.0243297	0.0456555	0.0276208	0.042616	0.185746	0.112468	0.113594	0.0726521	0.0677453	0.0559386	0.0332018	0.0576535	0.053736	0.0504086	0.0531035	0.0461073	0.102684	0.048093	0.0476011	0.0346687	0.0429459	0.0367902	0.039448	0.0514057			PC(26:1)	0.00526607	0.0954476	-1.09048			PC(26:1)	0.119146	0.724022	0.693452			PC(26:1)	0.527499	0.694077	-0.198432
PC(27:0)	1.09761	1.36729	1.4867	1.43938	1.03063	0.613157	0.579401	1.05652	0.920352	0.998798	2.92421	1.86238	1.77574	1.39622	1.42307	1.05555	0.759669	1.07466	1.03784	1.17049	1.26125	1.13729	1.8192	1.24317	1.25559	0.864158	0.843085	0.865294	0.989679	1.00945			PC(27:0)	0.0106383	0.15372	-0.623501			PC(27:0)	0.100639	0.724022	0.546902			PC(27:0)	0.709523	0.81698	0.0647746
PC(27:1)	0.0396356	0.0467987	0.13372	0.0701004	0.0291605	0.0076822	0.0202787	0.0151825	0.0157922	0.0242313	0.38725	0.284049	0.228849	0.146714	0.101423	0.0258628	0.0227961	0.0336249	0.0200508	0.03576	0.0203269	0.0279124	0.0690055	0.0515439	0.0253956	0.0326565	0.0136904	0.0307597	0.00446981	0.026954			PC(27:1)	0.0642941	0.327476	-1.94135			PC(27:1)	0.0270827	0.724022	1.84598			PC(27:1)	0.276557	0.468081	-0.718006
PC(28:1)	3.36943	4.61454	5.33313	5.07577	3.40253	1.51276	2.05053	4.35584	4.434	4.08943	9.67981	5.52849	5.29074	4.17867	4.22494	4.78988	2.53685	4.00426	4.91825	5.13438	3.70812	3.32356	5.78464	3.92532	3.79147	3.43204	3.37226	3.51987	4.09926	4.56647			PC(28:1)	0.195948	0.522287	-0.406589			PC(28:1)	0.247306	0.724022	0.407178			PC(28:1)	0.683828	0.795787	-0.0860715
PC(28:2)	0.188629	0.258415	0.353575	0.308562	0.179133	0.0132079	0.0577078	0.198758	0.173814	0.223465	0.896518	0.47638	0.522869	0.25888	0.421624	0.221837	0.105276	0.250074	0.269488	0.268611	0.510132	0.191953	0.37386	0.245308	0.201348	0.130338	0.121447	0.162416	0.0341824	0.223248			PC(28:2)	0.0494534	0.300507	-0.949828			PC(28:2)	0.0691137	0.724022	0.9998			PC(28:2)	0.524381	0.693448	0.241054
PC(28:3)	0.00486682	0.00557919	0.00652795	0.0116119	0.00303856	0.00189326	0.00190358	0.00181706	0.00137776	0.0028843	0.0240271	0.0109341	0.0103262	0.00701777	0.00938491	0.00120349	0.00483065	0.00898986	0.00512001	0.000823201	0.00742873	0.0022331	0.0113655	0.00599277	0.00344527	0.00405973	0.00255923	0.00455062	0.00347532	0.00486507			PC(28:3)	0.0380246	0.27119	-1.67905			PC(28:3)	0.122671	0.724022	0.963999			PC(28:3)	0.917061	0.956646	-0.0538688
PC(29:0)	104.922	134.473	150.178	148.867	91.8289	64.5105	53.7741	126	121.493	119.701	242.798	167.907	146.906	117.678	122.637	141.387	80.3918	125.051	141.626	132.556	120.94	93.1366	158.948	120.938	115.291	104.932	98.2757	100.474	118.012	119.805			PC(29:0)	0.180253	0.496431	-0.37656			PC(29:0)	0.237351	0.724022	0.340287			PC(29:0)	0.797893	0.879137	-0.0489246
PC(29:1)	2.88764	4.18368	5.04933	5.32652	2.87805	2.02392	2.01463	5.08846	5.095	4.31629	10.6387	5.61197	5.24106	3.83452	4.39897	5.19708	3.18018	4.75875	5.96688	5.38176	4.16182	3.2251	5.81102	4.06278	3.78095	3.70095	4.07097	3.90717	4.45089	4.51336			PC(29:1)	0.694212	0.882794	-0.132762			PC(29:1)	0.209426	0.724022	0.548417			PC(29:1)	0.837347	0.906085	0.0499782
PC(29:2)	0.375694	0.411378	0.464944	0.536866	0.285932	0.210861	0.198741	0.419931	0.417909	0.355084	0.837086	0.545987	0.443808	0.343541	0.388085	0.438059	0.246055	0.3711	0.433346	0.41761	0.312257	0.263138	0.49757	0.33021	0.39227	0.301247	0.281363	0.256017	0.369074	0.375287			PC(29:2)	0.181454	0.496431	-0.372634			PC(29:2)	0.361826	0.726958	0.30232			PC(29:2)	0.366309	0.554435	-0.208641
PC(30:0)	1087.08	1243.84	1355.85	1339.63	976.233	868.437	763.641	1330.45	1321.19	1346.9	1748.39	1413.6	1309.94	1154.14	1179.33	1439.86	974.229	1344.55	1406.58	1359.3	1171.35	977.463	1427.97	1165.12	1123.03	1149.21	1130.3	1134.62	1218.41	1308.48			PC(30:0)	0.630769	0.859774	-0.0923022			PC(30:0)	0.257377	0.724022	0.181084			PC(30:0)	0.796944	0.879137	-0.0334808
PC(30:1)	374.608	484.967	562.393	547.179	359.161	304.205	274.021	580.104	581.801	538.483	780.563	520.292	479.421	396.304	410.152	599.994	365.261	547.893	606.291	597.251	431.213	345.941	568.975	450.982	405.614	473.203	465.372	466.856	528.254	586.37			PC(30:1)	0.905593	0.96269	-0.0311254			PC(30:1)	0.547322	0.785971	0.151849			PC(30:1)	0.666295	0.787149	-0.0799925
PC(30:2)	3.77318	6.48525	7.34052	7.24079	4.7655	2.91254	2.91151	6.80996	7.05836	6.29242	14.5624	6.98133	7.74549	6.12247	6.16007	8.03073	5.34559	8.7221	8.11554	10.5476	4.98997	4.68238	8.28579	5.80637	5.55806	5.1778	6.23583	5.75907	6.8038	7.63622			PC(30:2)	0.556968	0.822407	-0.188185			PC(30:2)	0.222325	0.724022	0.489751			PC(30:2)	0.954143	0.972891	-0.013841
PC(30:3)	0.735112	0.848254	1.05729	2.14442	0.63854	0.49732	0.432193	0.995493	0.871965	0.936874	2.03525	1.62448	1.53949	1.25856	1.06504	0.991066	0.582367	1.02953	0.99501	1.17704	0.787863	0.758909	1.12722	0.80537	0.811661	0.701243	0.671068	0.625781	0.958824	0.832297			PC(30:3)	0.304404	0.630551	-0.538593			PC(30:3)	0.233777	0.724022	0.472019			PC(30:3)	0.462555	0.653356	-0.337933
PC(31:0)	388.601	419.08	424.723	436.975	328.84	307.591	269.723	402.806	387.827	427.608	518.114	485.227	437.518	412.062	403.055	438.664	324.669	398.46	421.235	408.18	398.349	336.474	458.744	383.586	394.469	372.644	353.266	368.051	377.496	388.47			PC(31:0)	0.295429	0.620923	-0.154285			PC(31:0)	0.117472	0.724022	0.175037			PC(31:0)	0.851628	0.910664	-0.0193317
PC(31:1)	158.609	183.715	199.677	197.222	151.916	121.199	111.227	174.97	175.077	175.187	238.739	198.442	187.887	164.37	169.641	187.708	136.609	180.309	186.296	184.747	163.828	149.056	207.413	168.03	163.646	154.013	154.349	153.774	164.37	180.442			PC(31:1)	0.171127	0.496431	-0.2341			PC(31:1)	0.43559	0.740191	0.105999			PC(31:1)	0.587748	0.738458	-0.0648428
PC(31:2)	7.44738	9.09976	11.412	10.6067	6.79426	6.6977	5.91806	12.1294	12.296	10.4489	15.3201	10.7428	9.25794	8.1394	8.13318	12.9963	7.9467	12.4216	13.3804	13.6347	7.53683	6.38744	9.95347	8.75458	7.83838	10.0054	18.1985	9.58658	12.1127	13.0344			PC(31:2)	0.799293	0.92588	0.0662018			PC(31:2)	0.462911	0.7593	0.185763			PC(31:2)	0.39047	0.578918	-0.164546
PC(31:3)	0.759624	1.31292	1.27491	1.69747	1.20198	0.808294	0.750351	1.69141	1.61978	1.35375	2.1451	1.36349	1.1154	1.50003	1.59371	1.51654	1.08134	1.58647	1.56153	1.58778	1.44769	1.1648	1.82645	1.21151	1.03746	1.0576	1.18775	1.16914	1.12834	1.31387			PC(31:3)	0.985517	0.992479	-0.0053955			PC(31:3)	0.231541	0.724022	0.305035			PC(31:3)	0.677355	0.792068	0.0984141
PC(31:4)	0.0366629	0.0411401	0.0682381	0.0264693	0.031873	0.025609	0.0109153	0.0454983	0.0605703	0.0447674	0.180622	0.108161	0.0679644	0.062698	0.0754279	0.0566213	0.0291669	0.0305306	0.0670866	0.0580487	0.0258961	0.0387865	0.0267425	0.0409381	0.0172516	0.0417273	0.0193892	0.0308919	0.0395323	0.0437267			PC(31:4)	0.771033	0.919143	-0.125463			PC(31:4)	0.0545126	0.724022	1.27578			PC(31:4)	0.24048	0.437867	-0.450025
PC(32:0)	1240.58	1342.93	1400.14	1391.89	1117.97	1344.49	1202.38	1634.06	1642.58	1765.57	1570.39	1434.57	1356.66	1301.89	1300.33	1683.33	1323.83	1576.71	1646.44	1633.16	1317.99	1100.87	1475.19	1290.41	1286.49	1521.85	1514.95	1508.88	1542.29	1631.86			PC(32:0)	0.112405	0.420832	0.224926			PC(32:0)	0.237223	0.724022	0.100885			PC(32:0)	0.956379	0.972891	-0.00502099
PC(32:1)	3157.5	3539.61	3792.47	3766.1	2960.81	2594.43	2380.83	3518.64	3561.97	3681.25	4275.59	3759.83	3587.03	3236.93	3279.69	3729.53	2844.82	3571.84	3787.42	3676.16	3319.23	2939.11	3898.16	3310.36	3196.29	3218.23	3177.62	3210.87	3331.49	3814.05			PC(32:1)	0.386623	0.710177	-0.12962			PC(32:1)	0.48402	0.767382	0.0753094			PC(32:1)	0.641106	0.772097	-0.0471299
PC(32:2)	358.423	450.793	509.754	501.1	346.982	354.691	324.942	622.808	634.44	597.681	702.196	477.558	454.504	382.278	400.98	668.255	440.57	653.895	692.103	688.614	376.107	323.116	512.962	398.153	355.637	502.637	506.726	500.261	574.421	625.937			PC(32:2)	0.376205	0.705236	0.226003			PC(32:2)	0.480096	0.767382	0.157792			PC(32:2)	0.420223	0.609324	-0.140489
PC(32:3)	24.4263	31.1048	34.4734	35.0023	21.9594	21.4195	18.4584	42.7526	42.4621	38.8478	54.8968	36.7537	34.0239	26.5546	27.4077	44.4023	25.9431	40.4523	43.4179	41.7924	24.5933	20.2639	33.0258	24.7584	24.636	29.5266	29.0934	28.6765	33.8495	36.1989			PC(32:3)	0.588488	0.841526	0.157687			PC(32:3)	0.300329	0.724022	0.289598			PC(32:3)	0.277271	0.468081	-0.207508
PC(32:4)	1.30272	1.88876	2.22498	1.07899	0.901257	1.13665	0.918217	2.28227	1.96143	1.9689	2.35907	1.31646	2.41448	1.11946	1.77865	2.75162	1.51003	1.99776	2.44271	2.16741	1.57827	0.608368	1.90406	1.36031	1.50571	1.38102	1.72233	1.59968	1.78981	1.85547			PC(32:4)	0.644979	0.865466	0.160562			PC(32:4)	0.406335	0.734645	0.281136			PC(32:4)	0.796448	0.879137	-0.0884763
PC(33:0)	96.3989	96.6689	98.4868	101.425	84.7715	75.8195	67.7379	86.5081	84.455	93.5141	109.88	108.351	101.518	95.7873	96.317	89.8943	72.1696	86.2695	87.1464	85.7159	99.4226	87.1044	104.352	93.5098	95.1598	82.4727	81.547	83.2399	82.2015	86.0593			PC(33:0)	0.0347914	0.268338	-0.227568			PC(33:0)	0.133796	0.724022	0.0994712			PC(33:0)	0.931525	0.962045	0.00541784
PC(33:1)	630.555	702.281	738.459	744.378	594.962	507.135	477.039	675.557	689.781	713.731	885.524	805.912	767.693	689.653	692.013	776.786	573.28	727.112	777.35	741.588	669.845	604.009	793.501	667.871	660.115	641.238	634.006	626.598	658.878	754.985			PC(33:1)	0.272866	0.592856	-0.154981			PC(33:1)	0.108514	0.724022	0.171365			PC(33:1)	0.945062	0.969123	-0.00648389
PC(33:2)	132.627	155.477	173.596	169.33	122.752	110.849	99.9622	179.444	179.334	175.064	221.184	174.212	165.178	138.63	145.752	191.419	130.365	178.994	191.796	187.138	136.034	118.045	171.708	137.364	130.855	144.214	144.479	144.469	159.677	179.496			PC(33:2)	0.931737	0.977582	-0.0175787			PC(33:2)	0.335439	0.724022	0.164729			PC(33:2)	0.398498	0.582482	-0.119199
PC(33:3)	5.96042	7.82179	8.43221	8.27819	5.4638	4.49834	3.78602	8.01365	7.42605	6.88694	12.9875	13.2221	8.74396	6.39328	6.7291	8.11672	5.50019	7.92454	8.7588	7.72991	6.21551	5.25671	8.81293	6.18124	6.28481	6.05243	5.82455	6.01578	6.51042	7.13188			PC(33:3)	0.335946	0.669124	-0.232199			PC(33:3)	0.187435	0.724022	0.419066			PC(33:3)	0.476482	0.660515	-0.134701
PC(33:4)	2.12645	1.11192	2.63157	2.22704	1.66644	0.189512	1.00474	2.04085	0.863719	1.75206	4.34936	0.815483	1.46277	1.12545	0.963909	1.4846	0.35244	1.64363	2.38187	0.599774	2.19047	1.22835	2.78207	2.13613	1.79327	1.96623	2.22778	0.88272	1.2349	3.40149			PC(33:4)	0.101741	0.400883	-0.738733			PC(33:4)	0.779476	0.904192	-0.16356			PC(33:4)	0.845467	0.906751	0.053217
PC(33:5)	0.165372	0.305875	0.308102	0.345806	0.139746	0.138606	0.136503	0.29614	0.369295	0.221083	0.672436	0.350723	0.318152	0.265405	0.301682	0.411661	0.201685	0.308423	0.402987	0.326853	0.285327	0.172486	0.347177	0.262927	0.207588	0.232093	0.294031	0.24354	0.293188	0.35342			PC(33:5)	0.746044	0.912417	-0.122878			PC(33:5)	0.178185	0.724022	0.593338			PC(33:5)	0.968385	0.977826	0.0120441
PC(34:0)	298.454	317.449	321.222	328.798	264.552	268.053	224.981	327.5	327.05	363.436	367.974	340.376	312.527	294.685	298.082	335.438	248.01	302.116	321.698	306.26	305.842	252.718	338.59	293.889	301.452	306.791	301.619	301.665	312.421	334.911			PC(34:0)	0.891184	0.95437	-0.0184567			PC(34:0)	0.384527	0.726958	0.0763428			PC(34:0)	0.683626	0.795787	-0.0362572
PC(34:1)	3478.9	3571.49	3761.44	3721.52	3232.32	3142.25	3012.29	3589.76	3679.19	3908.38	3903.73	3814.41	3702.85	3509.64	3494.86	3805.82	3268.09	3785.48	3827.72	3778.75	3592.87	3314.01	3840.05	3473.27	3413.26	3473.82	3529.86	3513.99	3491.61	3947.32			PC(34:1)	0.668622	0.873211	-0.0356648			PC(34:1)	0.322534	0.724022	0.0526109			PC(34:1)	0.845269	0.906751	-0.0107765
PC(34:2)	2056.97	2300.82	2448.56	2419.63	1978.83	1948.95	1865.34	2578.37	2669.65	2732.72	2763.5	2427.43	2345.91	2188.51	2200.36	2827.32	2207.26	2756.09	2877.89	2863.25	2097.28	1948.38	2527.38	2127.23	2059.47	2361.41	2415.12	2390.33	2502.39	2853.99			PC(34:2)	0.593604	0.84385	0.0740609			PC(34:2)	0.338322	0.724022	0.089957			PC(34:2)	0.534267	0.697916	-0.058475
PC(34:3)	182.389	208.506	227.412	224.822	168.06	163	150.348	248.85	252.525	253.793	275.436	229.181	218.527	186.62	192.973	256.054	187.096	249.545	262.836	255.497	182.521	158.95	225.993	183.035	172.863	206.823	209.823	204.186	220.747	248.032			PC(34:3)	0.67672	0.874754	0.0795558			PC(34:3)	0.381687	0.726958	0.125036			PC(34:3)	0.310413	0.502343	-0.131084
PC(34:4)	49.2334	59.9908	64.1959	64.678	42.4743	36.842	28.833	66.0586	62.1865	60.9115	91.9067	68.0882	62.2261	47.5812	47.2671	64.6434	38.0901	58.8396	63.2662	57.2566	44.6831	35.9705	58.28	43.5373	41.1309	44.4018	42.464	41.7573	46.3819	47.2972			PC(34:4)	0.576084	0.834703	-0.138829			PC(34:4)	0.462262	0.7593	0.176425			PC(34:4)	0.0839827	0.273377	-0.327441
PC(34:5)	5.02652	6.39724	7.24104	7.17473	4.26374	3.2638	2.6627	6.19647	5.63013	5.1618	10.6399	7.41575	6.61493	5.11882	4.87308	6.00574	3.25512	5.07447	5.92037	5.24885	4.63773	3.62253	5.69036	4.70857	4.264	4.01163	3.86443	4.17544	4.60246	4.88108			PC(34:5)	0.152939	0.474281	-0.393634			PC(34:5)	0.473447	0.767382	0.203455			PC(34:5)	0.0774637	0.267138	-0.393112
PC(34:6)	0.166452	0.266887	0.346474	0.295909	0.144518	0.108028	0.0637939	0.236732	0.261145	0.175813	0.552772	0.330408	0.216625	0.23839	0.169671	0.252121	0.116697	0.252939	0.255901	0.276194	0.145176	0.135543	0.239739	0.159595	0.166555	0.207459	0.172167	0.160471	0.240004	0.228355			PC(34:6)	0.199905	0.530884	-0.529268			PC(34:6)	0.48811	0.767382	0.305343			PC(34:6)	0.132694	0.312348	-0.527399
PC(35:0)	15.6189	17.322	16.8636	18.1062	13.5471	10.6456	9.21267	14.81	14.1944	15.579	21.7346	19.7607	18.2509	16.1054	16.0514	15.6371	10.8899	13.655	14.9915	13.9801	16.1725	14.1286	18.8104	15.8703	16.18	12.9671	12.8843	13.2535	13.6728	14.9126			PC(35:0)	0.0562425	0.311162	-0.338059			PC(35:0)	0.163766	0.724022	0.174059			PC(35:0)	0.958124	0.972891	-0.00525199
PC(35:1)	344.963	370.829	389.018	391.242	320.732	257.191	235.665	313.98	319.291	330.511	450.744	422.91	398.748	367.112	368.97	345.718	273.12	329.395	344.964	332.682	365.758	334.667	413.726	358.785	355.242	302.321	303.776	302.35	311.01	352.241			PC(35:1)	0.0163723	0.188175	-0.318745			PC(35:1)	0.105699	0.724022	0.14472			PC(35:1)	0.906548	0.94863	0.00901964
PC(35:2)	288.103	318.365	342.81	333.322	278.605	232.331	229.368	304.797	316.325	317.337	386.805	352.754	348.299	312.396	313.625	334.609	273.153	324.892	338.592	334.884	297.176	277.269	346.773	289.964	289.801	278.53	286.053	275.785	289.419	335.444			PC(35:2)	0.219373	0.545086	-0.15707			PC(35:2)	0.140984	0.724022	0.134605			PC(35:2)	0.508153	0.684778	-0.0567524
PC(35:3)	40.103	44.1935	44.9265	46.8814	47.3498	32.5737	29.889	44.3576	47.3382	45.6464	55.992	51.2569	46.8289	41.535	42.6644	47.9933	34.8594	15.8561	46.06	47.3295	39.6246	34.9328	47.0254	38.6929	38.9561	40.4817	39.5419	38.8277	42.0725	46.3894			PC(35:3)	0.273123	0.592856	-0.161387			PC(35:3)	0.36133	0.726958	0.0926617			PC(35:3)	0.0795201	0.26787	-0.165531
PC(35:4)	24.8223	28.3365	28.0468	29.6329	20.3652	19.1652	15.6821	30.3358	27.7202	29.6393	37.3418	32.6352	29.7955	24.5045	23.3631	29.2348	18.7357	25.9579	27.6178	24.978	21.8759	17.7525	25.4152	20.8603	19.525	20.1018	19.7315	20.5001	22.1129	20.8986			PC(35:4)	0.62892	0.859774	-0.098525			PC(35:4)	0.322066	0.724022	0.170276			PC(35:4)	0.0419488	0.235942	-0.315538
PC(35:5)	4.38421	5.4929	5.99155	6.14556	4.05547	3.11259	2.48185	5.9298	5.79522	5.62901	8.75171	6.95555	5.91076	4.33455	4.56339	5.99016	3.21579	5.12322	5.55136	5.29671	3.73957	2.99961	5.36545	4.29275	3.69308	4.24846	3.8763	3.76061	4.60691	4.57831			PC(35:5)	0.4901	0.771285	-0.183975			PC(35:5)	0.370094	0.726958	0.227191			PC(35:5)	0.072704	0.267138	-0.375863
PC(35:7)	0.0309919	0.0642082	0.0579158	0.0854854	0.0510915	0.0268492	0.0239761	0.0493307	0.0523211	0.0553352	0.116578	0.0654209	0.0497087	0.0543401	0.024091	0.0844772	0.0253008	0.0930794	0.0650003	0.0635051	0.0490163	0.0296286	0.0477986	0.0597882	0.0530887	0.102233	0.0679956	0.0768563	0.106752	0.110803			PC(35:7)	0.181058	0.496431	-0.479243			PC(35:7)	0.823677	0.920132	0.0983897			PC(35:7)	0.35889	0.54778	-0.27558
PC(36:0)	10.193	10.9281	11.69	11.2294	8.92161	6.71939	5.60655	8.85513	9.30058	9.1418	16.5217	14.9807	13.7294	11.7517	11.5014	10.0135	7.15956	9.47218	9.56589	9.2088	10.8147	8.37896	12.2451	10.5468	10.8127	7.53258	7.33346	7.5548	7.76394	8.24871			PC(36:0)	0.0201992	0.200608	-0.418606			PC(36:0)	0.0277021	0.724022	0.370825			PC(36:0)	0.967883	0.977826	-0.00447021
PC(36:1)	1679.24	1836.44	1945.42	1929.79	1597.76	1123.43	1017.34	1484.89	1495.79	1564.97	2181.63	2010.54	1904.29	1724.33	1732.8	1562.49	1177.22	1484.01	1561.57	1525.94	1815.92	1588.27	2077.46	1783.42	1738.14	1396.75	1428.52	1397.67	1458.6	1673.21			PC(36:1)	0.0104641	0.15372	-0.42687			PC(36:1)	0.338261	0.724022	0.0879385			PC(36:1)	0.978589	0.985385	0.00233502
PC(36:2)	2523.37	2704.45	2857.5	2826.85	2413.66	2361.94	2293.58	2735.1	2886.78	2999.12	2998.81	2836.73	2768.98	2609.48	2616.61	2964.6	2472.48	2898.25	2967.35	2949.82	2590.92	2422.43	2910.13	2557.34	2472.27	2636.68	2734.68	2638.95	2707.38	3074.01			PC(36:2)	0.954042	0.981641	-0.00534835			PC(36:2)	0.397244	0.726958	0.0536394			PC(36:2)	0.555418	0.715236	-0.0409291
PC(36:3)	723.167	764.203	807.118	804.72	663.903	583.355	559.716	731.716	763.412	773.641	897.026	828.835	796.424	734.034	741.627	779.092	637.479	760.42	801.985	786.682	721.287	649.953	836.333	712.715	691.563	685.983	699.69	687.389	714.03	808.684			PC(36:3)	0.231945	0.557614	-0.141376			PC(36:3)	0.278403	0.724022	0.0873331			PC(36:3)	0.483413	0.663778	-0.0591875
PC(36:4)	686.633	740.685	739.485	747.575	576.914	524.344	452.449	694.646	675.979	745.765	862.85	806.596	757.55	681.791	654.183	679.989	508.577	633.794	666.876	624.503	599.352	521.749	688.938	571.161	584.16	529.288	520.061	533.29	542.942	544.44			PC(36:4)	0.258551	0.577761	-0.174669			PC(36:4)	0.312419	0.724022	0.108111			PC(36:4)	0.0382525	0.235942	-0.235554
PC(36:5)	179.293	212.051	220.233	222.781	158.226	143.177	117.115	223.321	216.055	227.069	278.654	237.428	220.675	177.727	177.039	212.261	137.407	193.021	210.846	192.708	157.51	133.656	196.749	155.61	148.673	155.645	149.474	151.696	163.214	164.387			PC(36:5)	0.633268	0.859774	-0.0990292			PC(36:5)	0.418702	0.740191	0.137081			PC(36:5)	0.0420462	0.235942	-0.325328
PC(36:6)	51.8154	65.3644	69.9619	71.9853	45.1687	39.0436	29.516	73.9069	68.9745	68.6168	100.321	72.6659	66.5814	49.7303	49.8149	71.3521	38.9909	62.9459	71.3197	62.8768	48.7209	37.0726	63.5861	48.4919	43.9252	48.962	47.7096	48.615	55.2413	54.9842			PC(36:6)	0.658592	0.866583	-0.119749			PC(36:6)	0.537909	0.785971	0.156294			PC(36:6)	0.106094	0.289705	-0.331679
PC(36:7)	0.663396	1.32726	1.12835	1.05325	0.573389	0.665325	0.321877	1.23584	1.14569	1.12986	1.41803	1.18083	0.986924	0.521993	0.485325	1.26229	0.813648	1.14627	1.23919	0.980645	0.620745	0.515576	0.788752	0.64457	0.574365	0.748047	0.817002	0.72479	0.695023	0.931092			PC(36:7)	0.832833	0.936929	-0.0771307			PC(36:7)	0.898817	0.953681	-0.0471354			PC(36:7)	0.0881299	0.280238	-0.593999
PC(37:0)	1.0669	1.04896	1.44039	1.14397	0.696332	0.480338	0.553884	1.04839	1.22383	1.03449	2.02108	1.57246	1.22044	1.19797	1.2174	1.19288	0.562959	0.927869	1.32631	0.939155	1.00168	0.746488	1.23042	0.911464	0.954283	0.629852	0.84402	0.98286	0.790725	1.2847			PC(37:0)	0.298983	0.62501	-0.314033			PC(37:0)	0.106123	0.724022	0.421828			PC(37:0)	0.463243	0.653356	-0.155739
PC(37:1)	57.0024	67.2468	71.8369	73.323	52.2897	35.9772	30.6029	58.5691	57.8936	58.8008	100.682	83.9843	74.7555	62.0904	65.1981	68.2059	41.1883	59.7146	67.4847	61.7613	63.6319	51.1949	79.3483	63.0571	60.6639	49.935	49.4761	49.5846	54.1503	63.5058			PC(37:1)	0.0700942	0.348994	-0.411636			PC(37:1)	0.156736	0.724022	0.265543			PC(37:1)	0.904576	0.94863	-0.0171552
PC(37:2)	133.787	148.047	156.34	155.388	128.574	118.392	108.89	151.436	155.644	159.815	179.632	162.526	155.052	138.576	142.472	163.564	126.475	154.925	164.19	160.119	140.492	125.743	163.642	138.019	134.537	139.769	143.153	139.051	145.927	170.215			PC(37:2)	0.654834	0.866161	-0.056967			PC(37:2)	0.263894	0.724022	0.107978			PC(37:2)	0.654292	0.781486	-0.0399099
PC(37:3)	38.5329	40.6239	41.2687	42.7432	35.2104	35.6932	33.8281	41.5652	42.8202	45.0938	45.1752	43.1408	41.0906	37.8837	37.802	43.1077	34.0623	41.3746	41.9494	42.6186	37.7214	34.151	42.2247	35.4632	35.75	36.3666	38.4011	38.3238	38.3093	41.7656			PC(37:3)	0.962109	0.983856	0.00451202			PC(37:3)	0.510794	0.771511	0.0480133			PC(37:3)	0.211294	0.407414	-0.098317
PC(37:4)	39.3148	41.2992	42.0818	42.2956	33.5919	34.5428	31.4881	42.9288	44.2847	45.6824	46.7978	46.2181	44.0038	39.0465	37.0339	41.7838	33.0015	39.7991	40.2738	39.8211	35.009	30.8278	39.494	32.7773	34.5228	34.7502	34.4313	34.0852	35.1223	35.4931			PC(37:4)	0.983875	0.992479	0.00249335			PC(37:4)	0.286609	0.724022	0.101787			PC(37:4)	0.0440248	0.235942	-0.202054
PC(37:5)	36.5639	39.8021	39.66	39.7039	30.2379	30.43	25.3351	42.6252	40.3933	44.3901	47.5649	45.2877	42.6432	36.1148	33.8634	41.675	29.524	38.3574	39.7155	36.5582	30.668	26.7253	35.844	28.3025	29.0101	30.8502	29.5899	31.096	32.2106	29.4316			PC(37:5)	0.897372	0.959431	-0.0218405			PC(37:5)	0.263662	0.724022	0.143903			PC(37:5)	0.019607	0.206984	-0.304811
PC(37:6)	18.8539	21.5005	22.0374	22.3343	15.3298	13.5858	10.5556	22.6932	19.8789	20.7559	30.539	25.5172	22.8396	18.4126	17.3698	21.6706	12.3186	19.8549	21.2466	18.7635	16.3789	12.8485	20.3327	15.742	15.5878	15.0969	14.4879	15.0994	16.1027	15.8817			PC(37:6)	0.378864	0.707929	-0.193956			PC(37:6)	0.32664	0.724022	0.196785			PC(37:6)	0.064629	0.25334	-0.306775
PC(37:7)	1.14397	1.35392	1.63785	1.8808	1.04876	1.03939	0.706672	1.97939	2.11131	2.01777	2.29026	1.56158	1.60116	1.04455	1.13076	1.87024	1.06809	1.83667	2.09813	1.76149	1.16893	0.837921	1.49192	1.24565	1.11125	1.43354	1.32983	1.35216	1.67012	1.74808			PC(37:7)	0.648195	0.865466	0.152774			PC(37:7)	0.688771	0.853799	0.110613			PC(37:7)	0.236935	0.434881	-0.270916
PC(37:8)	0.0490585	0.09742	0.097248	0.0692304	0.0870482	0.0511578		0.0803872	0.0713552	0.0784209	0.139455	0.13054	0.0627046	0.0526303	0.0361561	0.123922	0.0319711	0.0977607	0.070173	0.074965	0.0638561	0.0584591	0.0979723	0.0516707	0.0139447	0.0979889	0.0491689	0.0475181	0.0909989	0.146263			PC(37:8)	0.42659	0.736952				PC(37:8)	0.859271	0.942468	0.0754663			PC(37:8)	0.204349	0.401498	-0.484493
PC(38:0)	2.20794	2.58438	2.77596	2.78681	1.88176	1.37597	0.981496	2.52028	2.34511	2.51431	4.75235	3.46883	2.87558	2.21561	2.34489	2.56391	1.24781	2.11271	2.40296	2.15457	2.16576	1.52591	2.95361	2.21786	2.23723	2.03932	1.84914	1.84365	2.22333	2.28861			PC(38:0)	0.219993	0.545086	-0.329658			PC(38:0)	0.223345	0.724022	0.3556			PC(38:0)	0.451899	0.644935	-0.140624
PC(38:1)	80.8399	96.9222	108.708	107.73	74.8463	46.151	38.6782	78.2274	81.0203	77.855	152.24	119.335	104.338	85.2378	89.6158	89.3269	50.7798	77.8275	89.1595	82.5017	91.0034	71.8046	117.243	93.2515	87.9323	64.0794	63.5311	64.4295	75.438	88.9124			PC(38:1)	0.0343854	0.268058	-0.542975			PC(38:1)	0.28303	0.724022	0.23171			PC(38:1)	0.880239	0.933805	-0.0242293
PC(38:2)	325.761	377.588	406.117	402.746	319.99	276.925	253.347	391.539	405.517	407.927	471.22	413.331	393.428	340.88	351.69	416.074	304.712	389.293	425.121	412.693	352.707	303.43	420.498	352.55	331.791	343.011	356.808	341.422	365.582	441.628			PC(38:2)	0.631841	0.859774	-0.0784309			PC(38:2)	0.381934	0.726958	0.105019			PC(38:2)	0.608582	0.747834	-0.0572033
PC(38:3)	318.674	353.87	368.63	372.392	300.368	304.047	275.555	382.901	398.163	411.262	401.529	373.332	352.774	323.94	320.775	394.17	302.079	368.381	389.141	383.178	332.255	285.809	383.38	324.535	318.154	332.802	344.33	341.34	358.079	391.145			PC(38:3)	0.717847	0.890161	0.0480084			PC(38:3)	0.590533	0.809332	0.048352			PC(38:3)	0.529562	0.695529	-0.0599845
PC(38:4)	380.3	402.019	385.086	406.847	318.387	309.755	258.946	364.271	359.582	396.283	437.754	422.823	389.115	358.461	350.178	469.943	268.012	318.518	326.405	449.428	322.676	299.732	366.732	317.103	322.831	300.067	284.953	302.838	291.874	287.951			PC(38:4)	0.200741	0.531157	-0.164369			PC(38:4)	0.589806	0.809332	0.0492254			PC(38:4)	0.0288013	0.235942	-0.216347
PC(38:5)	658.917	691.641	692.052	705.692	560.726	563.09	495.244	724.75	707.444	760.62	777.838	754.016	714.503	637.517	609.969	700.502	540.242	669.508	681.239	648.766	582.233	509.3	655.853	557.342	554.74	568.391	555.259	573.899	579.597	593.179			PC(38:5)	0.847637	0.936929	-0.0254583			PC(38:5)	0.404677	0.734645	0.0784073			PC(38:5)	0.0362594	0.235942	-0.210661
PC(38:6)	463.475	508.916	507.897	509.656	384.257	344.892	290.397	456.289	435.884	480.988	576.558	533.688	512.094	459.262	440.215	443.892	333.713	415.191	439.793	398.024	396.749	348.543	466.484	382.484	387.813	339.76	344.562	347.001	355.043	363.282			PC(38:6)	0.136512	0.456088	-0.24136			PC(38:6)	0.419615	0.740191	0.0870215			PC(38:6)	0.0368423	0.235942	-0.260432
PC(38:7)	63.6713	72.2712	74.0418	74.8036	55.7826	57.7199	44.7005	86.2398	80.7867	86.2337	85.0499	75.4221	73.562	59.0435	57.0685	79.8969	54.0685	75.7276	81.0745	72.3715	54.0096	47.5883	65.9524	54.2582	50.5835	58.2088	59.3705	59.1645	62.0312	64.9255			PC(38:7)	0.755078	0.912869	0.0626288			PC(38:7)	0.774036	0.90022	0.0400031			PC(38:7)	0.022645	0.216022	-0.322269
PC(38:8)	1.90139	2.3986	2.49627	2.58444	1.61012	1.86178	1.1355	3.52383	3.16539	3.26147	3.77945	2.90434	2.57299	1.74959	1.90548	3.22605	1.64753	2.809	3.22954	2.57759	1.79349	1.24563	2.19921	1.68314	1.71643	2.13685	1.87755	1.92117	2.25828	2.24326			PC(38:8)	0.467801	0.765589	0.236427			PC(38:8)	0.387533	0.726958	0.232397			PC(38:8)	0.0896115	0.281248	-0.347547
PC(38:9)	0.089582	0.0654657	0.08825	0.105351	0.0611798	0.0838276	0.0371794	0.125791	0.104331	0.064815	0.188373	0.120603	0.0951783	0.0543275	0.0417053	0.098384	0.068035	0.0841274	0.10742	0.134861	0.0497682	0.0487557	0.0587806	0.0388636	0.0563904	0.0812188	0.0463106	0.0658312	0.0776166	0.0586504			PC(38:9)	0.946249	0.981641	0.021369			PC(38:9)	0.540967	0.785971	0.287448			PC(38:9)	0.0148207	0.179321	-0.698403
PC(39:0)	0.425672	0.502748	0.571931	0.615581	0.408322	0.260013	0.208559	0.513296	0.528409	0.560774	1.10181	0.787091	0.599451	0.466693	0.520352	0.555016	0.262643	0.466762	0.551863	0.40431	0.472662	0.338744	0.621979	0.468797	0.460809	0.448281	0.37615	0.377243	0.460611	0.539152			PC(39:0)	0.323574	0.655588	-0.285494			PC(39:0)	0.180393	0.724022	0.461321			PC(39:0)	0.607493	0.747764	-0.095243
PC(39:1)	3.4283	4.68409	4.66435	5.00075	3.24587	2.10032	1.69998	4.31665	3.76816	3.8986	8.26625	6.11072	4.66082	3.56435	3.93722	5.31362	2.45473	4.15774	4.91217	4.19475	4.00855	3.1581	5.4323	4.07689	3.70933	3.34965	3.21972	2.90647	3.59965	4.19378			PC(39:1)	0.1432	0.463482	-0.413557			PC(39:1)	0.285775	0.724022	0.33614			PC(39:1)	0.812462	0.889781	-0.0444733
PC(39:2)	10.1122	11.6943	12.3012	12.3078	9.78365	7.79413	6.84445	10.8208	10.9361	10.7565	15.8705	14.0255	12.9168	11.1149	11.3846	12.247	8.67618	11.9394	12.3072	11.6724	10.5128	9.89814	13.1874	10.9867	10.4982	9.11602	9.32549	9.16797	10.3686	12.2783			PC(39:2)	0.124276	0.43595	-0.25323			PC(39:2)	0.122979	0.724022	0.216806			PC(39:2)	0.78365	0.874231	-0.0289349
PC(39:3)	15.6563	17.5326	18.0339	18.2942	14.1423	15.3058	13.3604	21.3564	21.303	22.4535	21.8836	19.7546	18.2529	15.5903	15.8652	21.9676	15.485	19.9171	21.2365	20.4414	15.3145	13.166	17.9006	14.9206	14.9651	17.4176	16.752	16.9988	17.972	20.3818			PC(39:3)	0.356022	0.691528	0.164741			PC(39:3)	0.317869	0.724022	0.126825			PC(39:3)	0.215881	0.411878	-0.133471
PC(39:4)	17.513	18.2691	18.7653	18.8263	15.4259	18.7934	16.6228	23.9638	23.7655	25.1918	22.5831	21.124	20.4085	18.2426	17.5421	23.3871	18.5361	22.0039	23.189	21.9078	16.3528	14.7608	18.9965	15.8211	16.5851	19.0346	19.6617	19.3632	20.4647	20.6277			PC(39:4)	0.0789873	0.371041	0.286905			PC(39:4)	0.0879825	0.724022	0.169936			PC(39:4)	0.218306	0.412286	-0.105874
PC(39:5)	20.0175	19.9717	20.2676	20.0158	16.7867	16.3137	13.6755	19.4348	18.374	19.9513	23.0507	23.2964	21.7507	19.0009	17.8311	17.7872	14.8629	17.2048	17.7277	16.0598	17.1936	15.1498	18.3558	16.2406	17.0117	15.1519	14.6076	14.9242	15.3777	14.558			PC(39:5)	0.207379	0.531272	-0.145479			PC(39:5)	0.260994	0.724022	0.112486			PC(39:5)	0.0155236	0.181526	-0.20931
PC(39:6)	25.7307	27.8134	27.1778	27.5881	21.9119	19.5364	16.7174	24.8933	12.2834	26.3418	31.654	31.8307	29.7446	26.261	15.9473	24.3359	18.7682	23.6509	23.9402	21.935	22.3357	20.0075	26.0149	21.0802	21.5748	18.915	19.3765	18.7163	9.79479	19.6194			PC(39:6)	0.0790936	0.371041	-0.384261			PC(39:6)	0.754193	0.887645	0.0566562			PC(39:6)	0.0336964	0.235942	-0.230242
PC(39:7)	15.2911	16.9022	17.2043	17.208	12.593	12.1585	9.23724	16.8026	16.2282	16.9143	19.7015	18.6038	17.8772	14.021	14.197	16.5338	11.2541	15.2351	15.9725	13.8834	12.1485	10.8401	14.9547	12.4943	11.9046	11.4798	11.4916	11.9359	11.8303	12.3546			PC(39:7)	0.406981	0.72198	-0.150747			PC(39:7)	0.499592	0.767382	0.0917766			PC(39:7)	0.0179181	0.195151	-0.345266
PC(40:0)	1.57127	1.92415	2.04069	2.16115	1.32352	1.00869	0.704989	1.76662	1.66168	1.83674	4.42038	2.93337	2.35747	1.76384	1.91125	2.01669	0.92626	1.47751	1.8975	1.59078	1.79134	1.23842	2.46026	1.73675	1.77112	1.6104	1.34901	1.45461	1.70737	1.76765			PC(40:0)	0.180668	0.496431	-0.37029			PC(40:0)	0.146815	0.724022	0.569434			PC(40:0)	0.985799	0.989844	-0.00366545
PC(40:1)	13.4863	17.058	18.9368	19.3545	11.878	7.78005	5.91046	15.4954	15.14	15.1203	32.8555	23.2567	18.7108	14.0578	15.0935	17.1002	8.27983	13.562	16.9143	14.5768	15.3841	10.9729	21.6043	15.6311	14.8399	12.9783	11.6396	11.7369	14.6517	16.2963			PC(40:1)	0.138861	0.457826	-0.441227			PC(40:1)	0.262914	0.724022	0.365343			PC(40:1)	0.845212	0.906751	-0.0413639
PC(40:2)	29.9177	37.8737	42.7673	42.423	28.0161	22.6815	18.3129	41.8276	41.9468	40.0005	63.7189	45.7496	40.2828	31.8277	33.919	46.8822	25.2808	40.4746	45.9979	42.3469	32.8512	25.5208	44.1041	33.7028	31.5096	32.5885	31.6608	31.9272	38.0677	45.0072			PC(40:2)	0.606484	0.852134	-0.135525			PC(40:2)	0.327626	0.724022	0.251702			PC(40:2)	0.554078	0.71478	-0.110188
PC(40:3)	32.0831	38.1864	40.0505	40.5975	29.1308	29.4872	25.4515	46.4002	45.8155	47.1665	50.5317	43.1577	39.5124	32.8301	33.3827	47.518	30.9399	42.7799	46.7695	44.7259	32.7259	26.55	40.7678	32.0533	31.0789	35.8465	36.2402	35.1408	38.6161	45.1189			PC(40:3)	0.605444	0.852134	0.110057			PC(40:3)	0.365311	0.726958	0.147387			PC(40:3)	0.328995	0.519216	-0.141956
PC(40:4)	92.2264	98.5527	98.7884	104.353	78.1503	82.0568	69.5945	110.285	105.441	114.887	125.869	116.447	105.311	92.5792	88.8437	109.387	80.552	100.26	106.722	101.147	91.872	78.1031	104.461	85.7609	88.3415	87.8063	87.8009	89.119	93.2039	97.0411			PC(40:4)	0.843091	0.936929	0.0308208			PC(40:4)	0.213941	0.724022	0.164401			PC(40:4)	0.472363	0.659852	-0.0737714
PC(40:5)	229.677	241.31	237.111	250.653	189.525	173.324	152.917	215.316	207.909	230.051	279.383	267.999	250.921	226.543	214.32	216.459	168.221	200.8	207.478	200.604	221.253	187.806	240.241	202.629	209.194	179.495	171.841	181.32	181.681	179.736			PC(40:5)	0.0964597	0.388518	-0.229327			PC(40:5)	0.294231	0.724022	0.1099			PC(40:5)	0.243098	0.440615	-0.113878
PC(40:6)	167.778	176.993	179.444	185.107	148.872	161.116	137.863	202.238	198.9	210.021	200.842	196.729	187.53	163.429	155.898	198.088	151.684	185.836	192.607	178.993	150.218	133.339	174.507	142.216	146.08	159.159	162.633	157.579	163.706	165.238			PC(40:6)	0.52365	0.797576	0.0847815			PC(40:6)	0.428268	0.740191	0.0757018			PC(40:6)	0.0442595	0.235942	-0.201432
PC(40:7)	302.709	327.437	338.865	342.001	271.401	258.21	222.634	345.11	338.483	356.493	359.328	343.835	334.436	286.969	283.833	332.455	249.625	327.101	343.078	310.457	271.412	236.397	316.226	270.456	256.239	259.254	271.743	272.761	277.925	303.622			PC(40:7)	0.695277	0.882794	-0.0571724			PC(40:7)	0.804062	0.909431	0.023501			PC(40:7)	0.0377938	0.235942	-0.228387
PC(40:8)	35.8697	38.1188	38.2303	39.1198	27.8929	27.1817	21.4573	38.8754	35.4572	40.1136	43.9081	41.3401	38.1535	31.1042	31.0987	35.2433	24.0314	32.576	35.7461	33.0174	29.2877	23.1464	34.2836	27.9624	27.3504	28.5923	27.8573	27.6926	28.7484	29.278			PC(40:8)	0.463057	0.764236	-0.136198			PC(40:8)	0.712678	0.86548	0.0504083			PC(40:8)	0.0265119	0.235942	-0.335623
PC(40:9)	1.72956	1.83425	2.0164	2.00432	1.38691	1.46597	1.04174	2.2516	1.99979	1.86524	2.29273	2.10452	2.03122	1.45753	1.45327	1.49669	1.04619	1.60459	1.828	1.40109	1.22842	1.18212	1.48978	1.09876	1.11979	1.45233	1.33183	1.33984	1.39614	1.30048			PC(40:9)	0.783661	0.924634	-0.0569255			PC(40:9)	0.734561	0.877359	0.0579702			PC(40:9)	0.00441914	0.133004	-0.552074
PC(41:0)	0.146554	0.172183	0.162046	0.171584	0.126311	0.0666755	0.050853	0.13057	0.15546	0.142879	0.40385	0.298095	0.242988	0.14829	0.183221	0.166913	0.0688766	0.11074	0.165658	0.139096	0.149693	0.117469	0.235779	0.155179	0.168813	0.108137	0.112112	0.114588	0.130059	0.150858			PC(41:0)	0.0945722	0.386844	-0.51097			PC(41:0)	0.0914027	0.724022	0.713031			PC(41:0)	0.668576	0.787149	0.0867436
PC(41:1)	0.972956	1.12734	1.2379	1.31823	0.794529	0.497643	0.392938	0.989712	0.963054	0.967995	2.49427	1.65031	1.39634	1.06574	1.10316	1.15477	0.601547	0.906291	1.10851	0.962129	0.833893	0.76821	1.42736	1.11139	1.02833	0.859004	0.79506	0.813428	0.989128	1.10521			PC(41:1)	0.0793261	0.371041	-0.51621			PC(41:1)	0.163694	0.724022	0.500188			PC(41:1)	0.716682	0.818259	-0.0765727
PC(41:2)	2.10408	2.57535	2.68692	2.9695	2.03876	1.38467	1.16766	2.59178	2.58046	2.45898	4.36637	3.35675	3.02454	2.35099	2.65858	2.82504	1.64948	2.58043	2.69834	2.66147	2.30093	1.76647	2.95505	2.31767	2.25562	2.22136	2.04092	2.01377	2.34553	2.74227			PC(41:2)	0.266819	0.586071	-0.281142			PC(41:2)	0.134124	0.724022	0.348631			PC(41:2)	0.564258	0.721944	-0.0937882
PC(41:3)	2.83053	3.35466	3.66632	3.70969	2.32289	2.1785	1.83057	4.02087	3.88684	4.02545	5.5238	4.44556	3.88298	2.91934	3.08528	4.54532	2.47296	3.92924	4.36546	4.00477	2.74187	2.19703	3.85218	2.89844	2.80778	3.01605	2.93227	3.07705	3.30858	3.57591			PC(41:3)	0.98393	0.992479	0.00527101			PC(41:3)	0.193074	0.724022	0.322062			PC(41:3)	0.482632	0.663778	-0.131798
PC(41:4)	4.04963	4.55611	4.7429	4.76233	3.1047	3.43838	2.69704	6.28166	5.6429	6.12377	6.83179	5.80652	5.247	4.80136	4.39804	6.38928	4.4012	5.99978	6.04401	6.11382	4.09972	3.22381	5.03156	3.98368	3.93254	4.34048	4.28246	4.50595	5.2356	5.62168			PC(41:4)	0.490431	0.771285	0.188908			PC(41:4)	0.0593398	0.724022	0.352348			PC(41:4)	0.668805	0.787149	-0.0656909
PC(41:5)	5.14069	5.48025	5.48729	5.43713	4.07448	4.6717	3.84458	5.94707	5.63548	6.19756	6.89068	6.93556	6.60536	5.43382	5.34609	6.74359	4.88632	5.98602	6.18191	5.82051	4.85608	4.11772	5.60587	4.34632	4.40046	4.66369	4.55568	4.631	4.90438	4.88908			PC(41:5)	0.800623	0.92588	0.0376033			PC(41:5)	0.0378793	0.724022	0.284817			PC(41:5)	0.259116	0.45083	-0.135295
PC(41:6)	5.34155	5.21895	5.51704	5.59198	4.34072	5.63937	4.70655	5.39399	5.42653	6.11248	6.39632	6.11047	5.71758	4.94376	5.07163	5.6029	4.54867	5.66707	5.25653	5.2259	4.67019	4.17554	5.15696	4.53035	4.84216	4.42207	5.48815	4.45638	4.71687	5.76573			PC(41:6)	0.450257	0.756809	0.0687068			PC(41:6)	0.254646	0.724022	0.118648			PC(41:6)	0.0979817	0.283083	-0.154101
PC(41:7)	4.78471	4.80682	5.07653	5.2484	4.16748	4.31185	3.57609	5.03249	4.69668	4.58121	5.54037	5.43299	5.23533	4.95179	4.31422	4.28237	3.64676	4.8213	4.65781	4.04745	4.2696	3.74991	4.67988	3.98119	4.17287	3.63739	3.94656	3.81698	3.92351	4.04974			PC(41:7)	0.255787	0.575998	-0.117621			PC(41:7)	0.360507	0.726958	0.0809937			PC(41:7)	0.0284325	0.235942	-0.207785
PC(41:8)	1.17831	1.37516	1.10302	1.49574	0.970403	1.22232	1.01585	1.3482	1.55792	1.5932	1.46337	1.03286	1.14179	1.06779	1.07547	1.27377	1.04094	1.17195	1.31645	1.217	0.93353	0.846577	0.947951	0.986961	0.897864	1.20232	1.23723	1.21114	0.993135	1.17772			PC(41:8)	0.414733	0.726283	0.138059			PC(41:8)	0.594059	0.809572	-0.0827633			PC(41:8)	0.0306635	0.235942	-0.408484
PC(41:9)	0.27767	0.262355	0.247593	0.328031	0.204734	0.378024	0.273157	0.516825	0.486283	0.50255	0.103552	0.261893	0.204567	0.182228	0.166325	0.271344	0.322888	0.348825	0.43521	0.348823	0.131871	0.100137	0.244461	0.176504	0.0876453	0.289627	0.388825	0.290549	0.281672	0.336932			PC(41:9)	0.0188943	0.198527	0.707962			PC(41:9)	0.0410499	0.724022	-0.523503			PC(41:9)	0.0122879	0.175774	-0.834154
PC(42:0)	0.446365	0.529448	0.551654	0.563642	0.370205	0.198288	0.148064	0.383025	0.345217	0.401103	1.4043	0.952898	0.783953	0.560572	0.643759	0.497794	0.27084	0.381067	0.47486	0.41678	0.551655	0.418056	0.768432	0.535001	0.549245	0.338893	0.338775	0.342174	0.376744	0.39803			PC(42:0)	0.0159308	0.188175	-0.738032			PC(42:0)	0.0637876	0.724022	0.820087			PC(42:0)	0.321356	0.516592	0.197488
PC(42:1)	4.35371	5.45198	5.81166	5.97834	3.91423	2.07611	1.44038	3.86713	3.64833	3.77199	11.7115	8.16834	6.75173	5.01277	5.33444	4.58866	2.21463	3.53227	4.33314	3.78305	5.26514	3.93249	7.34272	5.26237	5.25649	3.61709	3.24009	3.32739	3.97778	4.43511			PC(42:1)	0.0114447	0.156554	-0.785077			PC(42:1)	0.135085	0.724022	0.535639			PC(42:1)	0.663372	0.787144	0.0850613
PC(42:10)	23.1316	23.5908	22.3532	25.4751	16.865	22.054	15.228	30.831	26.8276	32.3622	24.0562	25.1978	23.1247	18.1119	16.5578	25.0671	15.6081	21.9104	24.2497	20.3932	16.7769	12.972	18.94	16.124	15.7056	19.0104	18.2138	17.9476	18.7451	17.2036			PC(42:10)	0.393369	0.710177	0.192312			PC(42:10)	0.7075	0.86548	-0.0576893			PC(42:10)	0.00940119	0.166241	-0.46856
PC(42:11)	2.35838	2.73295	2.43302	2.94074	1.65272	1.65379	0.938636	2.87298	2.34963	2.60319	3.80208	3.24208	2.63497	1.9019	2.01042	2.25733	0.973601	1.90045	2.25686	1.77236	1.54058	1.07658	2.10908	1.7285	1.61304	1.54735	1.30863	1.58833	1.49274	1.71386			PC(42:11)	0.439369	0.746002	-0.218019			PC(42:11)	0.510171	0.771511	0.16557			PC(42:11)	0.0201116	0.208299	-0.586885
PC(42:2)	8.33234	10.4439	11.8045	11.7638	7.55679	5.01633	3.88536	9.92689	9.43878	9.3345	22.4504	14.6984	12.4667	9.29696	9.68172	12.0046	5.66086	9.51065	11.4856	10.1427	9.29616	6.8474	13.2176	9.62958	9.07352	8.21071	7.72438	7.7993	9.56121	10.8713			PC(42:2)	0.154096	0.475401	-0.408274			PC(42:2)	0.201788	0.724022	0.459008			PC(42:2)	0.792271	0.879137	-0.0541137
PC(42:3)	8.09145	9.90782	10.8277	11.1954	7.24156	6.11623	4.75394	11.6872	11.286	11.4192	17.986	12.8732	10.9126	8.65601	8.69281	13.2118	7.02273	10.7657	12.7341	11.5167	8.48207	6.46814	11.5116	8.65569	8.52359	9.21398	8.76051	8.67844	10.2216	11.6783			PC(42:3)	0.819718	0.936929	-0.0624211			PC(42:3)	0.260539	0.724022	0.322922			PC(42:3)	0.533844	0.697916	-0.115052
PC(42:4)	18.3496	20.7138	21.6029	21.9188	13.9261	13.4919	10.578	23.3552	22.5686	22.9514	34.26	27.1164	23.7111	18.6088	18.1453	25.7684	14.497	22.4719	25.0099	22.2453	19.9436	14.9497	24.6755	19.0791	19.1591	17.9342	16.6491	17.9637	20.6008	21.2768			PC(42:4)	0.825226	0.936929	-0.0543176			PC(42:4)	0.180032	0.724022	0.336239			PC(42:4)	0.90676	0.94863	0.0192413
PC(42:5)	39.0865	40.0985	39.6382	43.5083	30.941	28.2838	24.7184	48.5432	39.9038	44.1716	64.3819	53.8233	47.2102	38.7653	40.3988	53.9689	32.0437	48.0958	51.3493	47.4019	36.5828	31.3038	43.7336	35.5104	38.2611	36.4519	35.294	34.0059	37.1233	40.1646			PC(42:5)	0.771998	0.919143	-0.058278			PC(42:5)	0.0970915	0.724022	0.339667			PC(42:5)	0.601434	0.747755	-0.0600597
PC(42:6)	34.6044	37.0027	36.3028	36.6211	29.0595	30.8421	26.2179	41.6644	38.0397	42.1426	47.1828	44.2812	42.7823	37.5257	35.8732	44.2229	33.7571	42.293	42.4224	39.9624	33.3494	28.3223	37.5032	31.36	33.3092	33.2191	31.8252	33.0777	33.8394	34.6805			PC(42:6)	0.76955	0.919143	0.0435194			PC(42:6)	0.0325099	0.724022	0.258433			PC(42:6)	0.38041	0.570194	-0.0833643
PC(42:7)	27.0537	28.1143	28.3526	28.9572	23.4302	24.1138	20.5293	28.7978	28.3191	29.7902	32.6644	31.7088	30.6689	27.2498	25.9046	29.1838	23.3306	27.808	29.0631	27.2132	23.9642	21.5777	27.2323	23.3026	23.5631	22.9587	24.5787	23.1814	24.3101	24.7078			PC(42:7)	0.677576	0.874754	-0.0470169			PC(42:7)	0.174583	0.724022	0.124881			PC(42:7)	0.0426458	0.235942	-0.183932
PC(42:8)	9.78611	10.0803	10.3317	10.654	8.15348	10.5664	8.98179	13.0524	13.087	14.4093	10.46	10.378	10.7967	8.64665	8.49304	11.7017	8.70601	11.4709	12.0642	10.9583	8.73011	7.31766	9.80665	8.34085	8.26461	10.672	10.1983	10.3283	10.1581	10.3055			PC(42:8)	0.0884328	0.37714	0.294344			PC(42:8)	0.945515	0.976405	-0.0068225			PC(42:8)	0.0586104	0.25334	-0.206846
PC(42:9)	20.7368	21.273	21.1207	22.3679	16.1915	22.9558	16.5903	29.3361	27.7142	31.3383	20.9738	21.254	19.7455	16.894	16.4519	24.7657	17.1951	23.0232	23.4494	22.006	16.3554	12.9012	18.2221	16.7012	15.347	20.9078	19.7164	21.0398	20.7787	18.5475			PC(42:9)	0.121781	0.43595	0.331231			PC(42:9)	0.412335	0.739957	-0.0933376			PC(42:9)	0.0133346	0.175774	-0.354662
PC(43:0)	0.0125904	0.0303573	0.0121463	0.0256029	0.0169789	0.0039445		0.00620429		0.0169512	0.0621395	0.0433661	0.0311221	0.0366864	0.0185072	0.00976229	0.00809437	0.00513562	0.0155175	0.00779157	0.0102584	0.0123008	0.0385627	0.0219221	0.0141438	0.00997502	0.0106588	0.00436156	0.0117434	0.00626681			PC(43:0)	0.110434	0.420832				PC(43:0)	0.0591226	0.724022	0.97369			PC(43:0)	0.988097	0.989844	-0.00722594
PC(43:1)	0.148417	0.209472	0.221831	0.219846	0.126052	0.0767003	0.0529378	0.144196	0.137437	0.142968	0.485877	0.349078	0.294667	0.218983	0.235363	0.182367	0.118854	0.165162	0.197416	0.179757	0.182012	0.125683	0.261467	0.192936	0.193642	0.128159	0.12771	0.11733	0.035667	0.156854			PC(43:1)	0.0279312	0.242092	-0.739908			PC(43:1)	0.0497044	0.724022	0.775054			PC(43:1)	0.842873	0.906751	0.0462013
PC(43:2)	0.314074	0.450114	0.458509	0.468618	0.303159	0.17888	0.111795	0.376874	0.321798	0.327381	1.00051	0.692027	0.541622	0.435494	0.462269	0.408557	0.234329	0.370038	0.468458	0.408496	0.332906	0.286875	0.512539	0.386162	0.385461	0.296859	0.263582	0.262235	0.300119	0.382168			PC(43:2)	0.0645918	0.327476	-0.599051			PC(43:2)	0.093542	0.724022	0.65104			PC(43:2)	0.740861	0.84057	-0.067018
PC(43:3)	0.347679	0.421954	0.504657	0.476285	0.346954	0.220175	0.157301	0.462854	0.360536	0.401592	0.920107	0.664669	0.499224	0.413218	0.420885	0.540506	0.261105	0.508047	0.509297	0.446141	0.341696	0.259194	0.520107	0.369434	0.337934	0.306349	0.291695	0.318306	0.358914	0.354844			PC(43:3)	0.179373	0.496431	-0.388404			PC(43:3)	0.165666	0.724022	0.47634			PC(43:3)	0.346684	0.537519	-0.198137
PC(43:4)	0.276514	0.414142	0.381077	0.36413	0.245179	0.245076	0.171923	0.531743	0.491621	0.514879	0.75166	0.589777	0.502247	0.316156	0.310234	0.593449	0.276867	0.47728	0.54013	0.467901	0.272661	0.216563	0.458166	0.263061	0.314906	0.325979	0.369708	0.336632	0.449827	0.415572			PC(43:4)	0.532336	0.807414	0.217991			PC(43:4)	0.137946	0.724022	0.555198			PC(43:4)	0.569695	0.724123	-0.140209
PC(43:5)	0.460232	0.740784	0.684403	0.733078	0.383257	0.510446	0.28063	0.815663	0.70978	0.885194	1.12342	1.1686	0.920846	0.685441	0.734125	0.923536	0.421029	0.934776	0.95582	0.881236	0.5327	0.444275	0.760407	0.390084	0.532657	0.550092	0.548784	0.521527	0.684156	0.586934			PC(43:5)	0.77208	0.919143	0.0930382			PC(43:5)	0.0312524	0.724022	0.625964			PC(43:5)	0.504958	0.68174	-0.174313
PC(43:6)	0.935607	1.11854	1.0198	1.14183	0.776675	0.859024	0.724434	1.26466	1.13589	1.19036	1.87455	1.58143	1.42653	1.11577	1.07756	1.48	1.00374	1.30365	1.47148	1.3815	1.05857	0.761224	1.25258	0.896414	0.856215	0.969249	0.947376	0.857338	0.951439	0.938854			PC(43:6)	0.776351	0.921202	0.0516341			PC(43:6)	0.0462565	0.724022	0.503153			PC(43:6)	0.767226	0.862386	-0.0492187
PC(43:7)	0.913815	0.563065	0.970003	0.938665	0.833233	0.856372	0.770776	1.15817	1.05112	1.2348	1.37629	1.17548	1.19324	0.951836	0.512567	1.28509	0.959754	1.02957	1.24665	1.10111	0.732401	0.817543	0.928963	0.798815	0.848052	0.859761	0.819006	0.819815	0.92501	0.832627			PC(43:7)	0.177018	0.496431	0.265512			PC(43:7)	0.27814	0.724022	0.304295			PC(43:7)	0.825531	0.900015	-0.0321614
PC(43:8)	0.141099	0.139059	0.0521702	0.123165	0.0799171	0.0889148	0.118746	0.110596	0.132265	0.170721	0.0496545	0.22005	0.166686	0.116275	0.092162	0.121855	0.0796158	0.192403	0.256539	0.153639	0.0602179	0.0431459	0.0909878	0.0816795	0.0539099	0.103241	0.041381	0.172431	0.0716644	0.242473			PC(43:8)	0.463504	0.764236	0.214512			PC(43:8)	0.546782	0.785971	0.268268			PC(43:8)	0.0828046	0.272392	-0.698437
PC(43:9)	0.101076	0.186199	0.165788	0.225054	0.151632	0.170163	0.158384	0.245487	0.183816	0.304967	0.250761	0.176746	0.163234	0.0854492	0.10527	0.173951	0.187148	0.263027	0.277587	0.21068	0.111844	0.101653	0.158696	0.0793266	0.0834925	0.170782	0.110411	0.162105	0.153529	0.158556			PC(43:9)	0.213996	0.542472	0.357146			PC(43:9)	0.793762	0.909127	-0.0865026			PC(43:9)	0.0488025	0.240709	-0.633103
PC(44:0)	0.0693924	0.123615	0.100558	0.0985618	0.0526995	0.0253587	0.023696	0.0624992	0.0662926	0.0614883	0.326071	0.201444	0.155079	0.099495	0.10802	0.0941129	0.0310227	0.061929	0.0969284	0.0699284	0.0966476	0.0650985	0.132253	0.0999034	0.112496	0.0421661	0.0467375	0.0457514	0.0680006	0.0853835			PC(44:0)	0.0328781	0.259094	-0.894213			PC(44:0)	0.0970233	0.724022	1.00074			PC(44:0)	0.480957	0.663778	0.18703
PC(44:1)	0.40535	0.588679	0.585511	0.595962	0.361565	0.182384	0.140843	0.350052	0.336188	0.357953	1.57998	1.01948	0.856619	0.617678	0.697772	0.515432	0.252926	0.393787	0.465336	0.419057	0.547235	0.422668	0.80511	0.574971	0.606745	0.305208	0.308505	0.330435	0.393238	0.402684			PC(44:1)	0.00959248	0.14556	-0.891705			PC(44:1)	0.0571619	0.724022	0.91129			PC(44:1)	0.32729	0.519216	0.22084
PC(44:10)	2.35858	2.3863	2.21846	2.52468	2.04389	3.37637	2.27406	4.60377	3.81859	4.3306	2.58352	2.2635	2.35938	2.18007	1.99721	3.70751	2.57869	2.94728	3.59345	3.21457	1.89922	1.63676	2.08426	1.81969	1.98256	3.16219	3.36168	2.94178	3.00913	2.99932			PC(44:10)	0.0270961	0.239569	0.67434			PC(44:10)	0.821298	0.918891	-0.0186645			PC(44:10)	0.00541563	0.133004	-0.291451
PC(44:11)	11.5178	10.9529	10.3028	12.2213	8.53686	8.98133	7.07592	17.0641	14.3931	16.2152	12.5609	13.6341	10.7923	8.52945	8.38573	14.0735	10.5631	12.4297	13.2448	10.1371	7.67894	5.32703	8.28301	7.12101	7.47787	8.70483	8.60399	9.1136	9.40062	8.64956			PC(44:11)	0.37645	0.705236	0.251572			PC(44:11)	0.953524	0.980531	0.00995926			PC(44:11)	0.00258223	0.104007	-0.576896
PC(44:12)	11.4344	12.6706	12.2337	12.982	8.47484	11.2161	5.82892	15.637	12.1675	15.9481	14.6977	15.2159	12.41	8.91713	8.74969	13.458	6.60449	11.4615	11.2392	8.80172	8.56909	5.91495	10.141	8.62387	7.40185	7.6982	7.75078	8.45732	8.25208	8.03414			PC(44:12)	0.775898	0.921202	0.0730567			PC(44:12)	0.792131	0.909127	0.053774			PC(44:12)	0.01322	0.175774	-0.507676
PC(44:2)	0.933498	1.2931	1.40346	1.28775	0.86712	0.53616	0.379976	0.922489	0.922989	0.857909	3.02121	2.06069	1.7334	1.2829	1.37516	1.32616	0.613087	1.03724	1.28497	1.17454	1.06201	0.834509	1.54115	1.11174	1.1109	0.774977	0.790537	0.771032	0.927228	1.02994			PC(44:2)	0.0234941	0.221211	-0.676499			PC(44:2)	0.0774091	0.724022	0.711577			PC(44:2)	0.877696	0.933034	-0.0314182
PC(44:3)	1.09474	1.36388	1.4582	1.44338	0.982856	0.650625	0.529385	1.20775	1.1904	1.12048	2.92471	1.98385	1.83136	1.24266	1.41664	1.69057	0.868736	1.38637	1.66848	1.50947	1.05522	0.877614	1.59777	1.09893	1.13522	0.998871	0.961917	0.971352	1.09274	1.30308			PC(44:3)	0.101057	0.400363	-0.432935			PC(44:3)	0.106722	0.724022	0.567363			PC(44:3)	0.474865	0.660515	-0.137919
PC(44:4)	1.05021	1.3253	1.30666	1.46684	0.915959	0.659797	0.523902	1.38398	1.34174	1.2795	2.59409	1.92578	1.81806	1.23755	1.20194	1.68495	0.823524	1.41657	1.60144	1.44273	1.01388	0.810794	1.4782	1.04406	1.05459	1.04059	0.900827	0.962152	1.12158	1.23291			PC(44:4)	0.434217	0.744225	-0.225066			PC(44:4)	0.103302	0.724022	0.533297			PC(44:4)	0.396221	0.580324	-0.167134
PC(44:5)	2.74101	3.76572	4.05859	4.03005	2.18202	2.3503	1.06421	3.95624	3.62568	3.72663	7.23162	5.58489	3.83017	2.87075	3.5814	4.60966	1.72587	2.50333	4.26404	3.79017	3.08815	1.82325	4.20144	2.41487	3.12377	2.30799	2.71465	2.17434	3.26014	2.52491			PC(44:5)	0.55626	0.822407	-0.188441			PC(44:5)	0.201672	0.724022	0.461301			PC(44:5)	0.46147	0.653356	-0.195472
PC(44:6)	3.83082	4.09027	4.58206	4.41405	3.11375	2.22747	1.62135	4.3026	4.03984	4.21919	7.17893	6.11897	5.16509	4.13648	4.13325	3.80199	2.41271	3.33481	3.35419	3.26359	3.3516	2.20892	4.30538	3.38305	3.61181	2.99036	3.00287	3.16124	3.184	3.64714			PC(44:6)	0.290352	0.617317	-0.287616			PC(44:6)	0.0864043	0.724022	0.416376			PC(44:6)	0.176734	0.372477	-0.248561
PC(44:7)	3.21231	3.65946	3.61332	3.71564	3.61089	1.79311	2.81572	3.47501	4.95123	3.61581	5.48944	4.8081	4.20528	4.44258	2.86416	3.81131	0.279963	3.94775	4.12113	5.23466	2.69429	3.25025	3.89116	2.54691	2.49222	2.41622	2.52938	2.40973	2.62283	2.56626			PC(44:7)	0.680131	0.874754	-0.0972203			PC(44:7)	0.13896	0.724022	0.292142			PC(44:7)	0.0913746	0.281353	-0.259946
PC(44:8)	1.93912	1.91782	1.81073	1.99527	1.52302	2.2414	1.65413	2.60464	2.67539	2.71441	2.5405	2.37095	2.23227	1.89636	1.7262	2.56539	1.95594	2.43405	2.44884	2.44619	1.64879	1.53485	2.06973	1.64213	1.6318	2.22777	2.11574	2.10397	2.24968	2.08153			PC(44:8)	0.0512012	0.300507	0.372243			PC(44:8)	0.113978	0.724022	0.229017			PC(44:8)	0.325397	0.519216	-0.107341
PC(44:9)	1.74402	2.06556	1.55354	1.85741	1.49618	1.15566	0.272581	1.60779	1.6725	1.81981	1.75175	2.19221	1.76492	1.5116	1.6148	1.42859	1.98606	0.484306	1.70837	2.64928	1.48666	1.40555	1.98691	2.17051	1.79422	2.27538	2.02039	2.4191	0.377544	0.410252			PC(44:9)	0.203038	0.531272	-0.417067			PC(44:9)	0.88259	0.947327	0.0194921			PC(44:9)	0.890426	0.940478	0.0208908
PC(45:1)	0.00861299	0.00532371	0.0185621	0.0160539		0.0016053		0.00568286			0.049267	0.0470193	0.0101865	0.0073762	0.0083642	0.0089616	0.0126994	0.0120915	0.00731914	0.0154733	0.0122668	0.00573101	0.00839595	0.0232342	0.0023659	0.00464202	0.00236812		0.00218402	0.002458			PC(45:1)	0.084958	0.372169				PC(45:1)	0.28287	0.724022				PC(45:1)	0.724969	0.825122
PC(45:2)	0.0119382	0.0331994	0.0194829	0.0250616	0.00348606	0.00630498	0.0037115	0.00590987	0.0175466	0.0146632	0.084265	0.0623402	0.0646817	0.0292157	0.0394902	0.0448514	0.00381231	0.018405	0.0326581	0.0194554	0.0168174	0.00549258	0.0283997	0.0148463	0.035599	0.00416358	0.0142567	0.00489853	0.0145001	0.0217045			PC(45:2)	0.171811	0.496431	-0.952716			PC(45:2)	0.0144882	0.724022	1.58748			PC(45:2)	0.83406	0.903877	0.118658
PC(45:3)	0.0225496	0.022968	0.0270567	0.0261702	0.0104224	0.00594457	0.00476197	0.0202913	0.0254994	0.0136766	0.108496	0.0390925	0.0654355	0.0257938	0.0388316	0.0259844	0.00502968	0.0289926	0.0168855	0.0124624	0.017426	0.0130527	0.0357961	0.0142653	0.0295482	0.0156521	0.0133702	0.0106624	0.0226104	0.0307853			PC(45:3)	0.160644	0.487308	-0.63753			PC(45:3)	0.0832698	0.724022	1.34673			PC(45:3)	0.973806	0.981932	0.0121257
PC(45:4)	0.0127653	0.0196252	0.0603631	0.0425809	0.0236671	0.0108894	0.00756023	0.0252155	0.0254988	0.010737	0.160897	0.0654347	0.0291886	0.0226438	0.0516488	0.0386087	0.00767668	0.0169195	0.0246366	0.0319559	0.010993	0.0112653	0.0325017	0.0159468	0.0117214	0.0084566	0.0152995	0.00956126	0.039608	0.0285168			PC(45:4)	0.151464	0.473326	-0.992757			PC(45:4)	0.252915	0.724022	1.05261			PC(45:4)	0.164574	0.354624	-0.947831
PC(45:5)	0.0670721	0.119129	0.141263	0.108129	0.0745889	0.0545004	0.0287316	0.121966	0.0787477	0.0759408	0.277644	0.207929	0.154878	0.108596	0.113763	0.107921	0.0437995	0.0802297	0.096979	0.0993279	0.0497398	0.0512837	0.104852	0.071595	0.0548742	0.0569322	0.0477566	0.0552243	0.0675818	0.0869555			PC(45:5)	0.185158	0.500894	-0.50347			PC(45:5)	0.0924867	0.724022	0.758031			PC(45:5)	0.0766996	0.267138	-0.618332
PC(45:6)	0.133136	0.151738	0.122692	0.148802	0.0809044	0.061171	0.0370689	0.122915	0.0798193	0.0780337	0.245343	0.201806	0.216754	0.114441	0.135561	0.165781	0.0879025	0.106241	0.13841	0.103298	0.108967	0.0669874	0.105856	0.108369	0.0978275	0.0706607	0.0522652	0.0677473	0.0884927	0.0950888			PC(45:6)	0.0265444	0.237588	-0.749682			PC(45:6)	0.0950242	0.724022	0.520134			PC(45:6)	0.0893928	0.281248	-0.385009
PC(45:7)	0.01656	0.05971	0.0696572	0.100165	0.0136838	0.0195454	0.00877545	0.0689801	0.0624687	0.0430422	0.105272	0.0884038	0.0870121	0.0569718	0.062332	0.0965093	0.0395124	0.118217	0.0800237	0.107736	0.0263253	0.00527179	0.0225938	0.048647	0.0101917	0.0626478	0.0262049	0.052473	0.0644576	0.0283983			PC(45:7)	0.589823	0.841775	-0.357126			PC(45:7)	0.183597	0.724022	0.622702			PC(45:7)	0.159609	0.349597	-1.20057
PC(46:1)	0.0419631	0.0497679	0.0744202	0.0663635	0.0435006	0.00976334	0.0176145	0.0292344	0.0309649	0.0158227	0.167948	0.114964	0.078795	0.051686	0.0589092	0.0734528	0.0187335	0.033763	0.0507701	0.0341429	0.0533935	0.02771	0.0701227	0.063451	0.0522941	0.0197576	0.0284946	0.0433869	0.0390791	0.0347654			PC(46:1)	0.00300528	0.075132	-1.41651			PC(46:1)	0.142849	0.724022	0.774962			PC(46:1)	0.856608	0.914641	-0.0480636
PC(46:10)	0.54415	0.619653	0.396952	0.58427	0.35628	0.603355	0.452763	0.738856	0.855495	0.711587	0.904768	0.761851	0.793882	0.476446	0.492662	0.861051	0.602144	0.781552	0.844668	0.876836	0.487742	0.384438	0.662612	0.450571	0.548388	0.556171	0.494532	0.459531	0.460777	0.361155			PC(46:10)	0.0819866	0.372169	0.426663			PC(46:10)	0.109021	0.724022	0.455363			PC(46:10)	0.928856	0.961532	0.0185938
PC(46:2)	0.043019	0.0647979	0.0835039	0.074943	0.0389826	0.0188186	0.0159589	0.0634226	0.0535596	0.0569768	0.161577	0.11214	0.0958208	0.0857897	0.0744652	0.0633171	0.0281778	0.0630654	0.0777831	0.0541777	0.0412769	0.0530231	0.105382	0.0693854	0.0691628	0.0440061	0.0404085	0.0497858	0.057468	0.085711			PC(46:2)	0.186485	0.502609	-0.548291			PC(46:2)	0.0407073	0.724022	0.795454			PC(46:2)	0.648218	0.776757	0.148031
PC(46:3)	0.0692542	0.074406	0.103041	0.0829002	0.0813587	0.0371983	0.0239271	0.05502	0.0492034	0.0960213	0.296134	0.113914	0.173147	0.114424	0.132743	0.0746211	0.0593348	0.0669282	0.111275	0.10432	0.082792	0.0831879	0.0667989	0.106164	0.0366847	0.0825003	0.0596934	0.0645024	0.0994179	0.066674			PC(46:3)	0.0702802	0.348994	-0.652904			PC(46:3)	0.0697498	0.724022	1.01474			PC(46:3)	0.60233	0.747755	-0.129696
PC(46:4)	0.299328	0.351828	0.376225	0.3768	0.252733	0.173141	0.0951845	0.350178	0.350161	0.317478	0.805805	0.586315	0.505268	0.337008	0.354075	0.391549	0.178005	0.311255	0.378443	0.367373	0.293971	0.230278	0.480901	0.288665	0.309455	0.243419	0.227647	0.273074	0.296527	0.305477			PC(46:4)	0.246862	0.568857	-0.365448			PC(46:4)	0.0953832	0.724022	0.643601			PC(46:4)	0.832492	0.903861	-0.0474813
PC(46:5)	0.726071	0.991288	0.772267	0.823166	0.551876	0.487498	0.335428	0.879511	0.610005	0.773021	1.78736	1.2144	1.06595	0.715991	0.77427	0.809095	0.45237	0.764356	0.655077	0.797196	0.685774	0.536157	1.03066	0.768614	0.76143	0.517909	0.56476	0.641347	0.667997	0.60806			PC(46:5)	0.235351	0.557614	-0.324857			PC(46:5)	0.158651	0.724022	0.524214			PC(46:5)	0.882285	0.933805	-0.0309529
PC(46:6)	0.944126	1.0485	1.14432	1.10239	0.716602	0.524935	0.418197	0.978641	0.834502	0.850781	2.07738	1.65519	1.37261	1.12057	0.965071	1.13977	0.575892	0.942426	1.00486	0.989681	0.891391	0.599103	0.992016	0.748205	0.752139	0.643223	0.664886	0.689418	0.725156	0.791902			PC(46:6)	0.0769109	0.369274	-0.458336			PC(46:6)	0.0873682	0.724022	0.536998			PC(46:6)	0.0928301	0.282781	-0.315356
PC(46:7)	0.344317	0.37058	0.299093	0.342034	0.281858	0.246768	0.233821	0.450672	0.367141	0.418461	0.606433	0.608232	0.522766	0.37439	0.295846	0.474118	0.302852	0.382016	0.537321	0.400655	0.292204	0.270393	0.30049	0.290823	0.249751	0.292853	0.294746	0.290271	0.283677	0.275791			PC(46:7)	0.750605	0.912869	0.0679435			PC(46:7)	0.0694912	0.724022	0.555804			PC(46:7)	0.0434423	0.235942	-0.222637
PC(46:8)	0.518965	0.622571	0.668321	0.615429	0.16911	0.354221	0.259993	0.661925	0.549871	0.605304	0.681099	0.884057	0.833509	0.506368	0.579984	0.801792	0.375342	0.563118	0.741492	0.504365	0.40885	0.414786	0.727927	0.494952	0.506476	0.412495	0.40626	0.392556	0.463915	0.427712			PC(46:8)	0.790874	0.92588	-0.0936625			PC(46:8)	0.164796	0.724022	0.425767			PC(46:8)	0.9409	0.968006	-0.0232103
PC(46:9)	0.250613	0.345685	0.223484	0.24191	0.219638	0.287121	0.216676	0.366574	0.46578	0.469349	0.479442	0.400593	0.426462	0.4422	0.284596	0.751295	0.332121	0.690868	0.547782	0.354138	0.155423	0.154639	0.303179	0.342864	0.380403	0.439967	0.463818	0.36068	0.354116	0.364479			PC(46:9)	0.106325	0.407859	0.494756			PC(46:9)	0.00710053	0.724022	0.666176			PC(46:9)	0.841446	0.906751	0.0608264
PC(O-26:0)	0.13289	0.179006	0.206549	0.229928	0.137215	0.0883206	0.0707414	0.232746	0.217144	0.199713	0.436568	0.302223	0.228948	0.194558	0.186216	0.264885	0.152621	0.230396	0.267207	0.268892	0.129311	0.110239	0.231584	0.151669	0.163501	0.128238	0.106149	0.111138	0.161789	0.142192			PC(O-26:0)	0.706363	0.886008	-0.131094			PC(O-26:0)	0.121116	0.724022	0.606662			PC(O-26:0)	0.500011	0.676321	-0.171548
PC(O-27:0)	0.271587	0.390379	0.409077	0.334314	0.21439	0.167011	0.153902	0.368875	0.361615	0.256719	0.721436	0.57297	0.473352	0.378601	0.369079	0.492215	0.276819	0.378227	0.458117	0.410052	0.279777	0.19868	0.326208	0.277938	0.275056	0.208896	0.204925	0.210639	0.260235	0.274606			PC(O-27:0)	0.319829	0.653171	-0.308271			PC(O-27:0)	0.0533002	0.724022	0.635041			PC(O-27:0)	0.254223	0.45083	-0.254647
PC(O-28:0)	9.37569	11.8797	12.7072	13.3453	8.62469	5.82506	5.01522	11.2935	10.5646	10.4158	19.9531	15.4568	13.3888	10.2729	10.4934	13.113	7.42599	11.1335	12.5973	12.1013	9.78977	7.83998	13.108	9.78283	9.7392	8.53408	7.85767	7.97059	9.5571	9.95556			PC(O-28:0)	0.155683	0.475555	-0.375526			PC(O-28:0)	0.225127	0.724022	0.314673			PC(O-28:0)	0.394486	0.578953	-0.154285
PC(O-28:1)	0.361194	0.425259	0.247682	0.375391	0.233388	0.18538	0.171036	0.441151	0.313656	0.495955	0.837608	0.514528	0.605441	0.197894	0.266853	0.577361	0.170837	0.481928	0.358555	0.262666	0.371083	0.284934	0.402518	0.185113	0.18866	0.223634	0.296902	0.130181	0.442193	0.420169			PC(O-28:1)	0.927547	0.977582	-0.0317272			PC(O-28:1)	0.259515	0.724022	0.560135			PC(O-28:1)	0.493352	0.672332	-0.197915
PC(O-28:2)	0.0416054	0.0445275	0.0417746	0.0527196	0.0250195	0.0234898	0.0223411	0.0624252	0.0583487	0.0655625	0.0792857	0.0583056	0.0482068	0.0367136	0.0579027	0.0681307	0.0443481	0.0451739	0.0799466	0.0682206	0.0537976	0.0235099	0.047641	0.0320844	0.0417929	0.0213226	0.0295818	0.0235391	0.0303819	0.0315245			PC(O-28:2)	0.637799	0.862694	0.174998			PC(O-28:2)	0.117049	0.724022	0.447393			PC(O-28:2)	0.85142	0.910664	-0.0486622
PC(O-29:0)	11.3269	13.241	14.1804	15.0027	10.7087	7.99945	6.75347	13.0065	12.2165	12.6033	20.3246	17.9373	14.9039	12.3314	13.0371	15.777	9.6851	12.5742	15.1833	13.9746	11.5768	9.59018	14.7762	11.0308	11.7259	10.2269	9.26786	9.60153	11.0209	12.3547			PC(O-29:0)	0.168243	0.496431	-0.293905			PC(O-29:0)	0.150688	0.724022	0.284925			PC(O-29:0)	0.357365	0.546603	-0.13504
PC(O-29:1)	0.843584	1.51568	1.46388	1.19924	0.642726	0.646454	0.697426	1.34279	1.63401	1.60403	1.62911	1.37192	1.27071	0.904406	1.0686	1.59897	0.868448	1.28386	1.54986	1.4295	0.746569	0.634457	1.0679	0.771132	0.80284	0.785453	0.754454	0.866253	0.988579	1.10157			PC(O-29:1)	0.855275	0.938086	0.0646406			PC(O-29:1)	0.60015	0.811563	0.140539			PC(O-29:1)	0.13263	0.312348	-0.493869
PC(O-29:3)	0.00817216	0.0111928	0.00990372	0.0135053	0.00742964		0.0103995	0.01604	0.0126117	0.0402865	0.0392766	0.0239815	0.0276723	0.0125258	0.0101742	0.0177435	0.0134137	0.0210096	0.0158054	0.0132112	0.00189192	0.00649797	0.0184438	0.00848636	0.0150468	0.00585094	0.00987073	0.0120059	0.0120291	0.00431547			PC(O-29:3)	0.252218	0.573224				PC(O-29:3)	0.0738834	0.724022	1.17849			PC(O-29:3)	0.992172	0.992172	0.00468311
PC(O-30:0)	75.0795	82.4812	84.7159	87.7534	70.5962	58.8814	53.7877	75.5395	76.5314	81.0398	93.5336	88.3115	80.7964	73.2378	76.4666	86.9073	62.5109	75.989	84.5698	81.5638	75.9196	66.9977	88.6176	74.0692	77.5372	71.5499	69.7485	67.9193	72.8305	84.1528			PC(O-30:0)	0.125674	0.43595	-0.212403			PC(O-30:0)	0.646037	0.83393	0.0415983			PC(O-30:0)	0.480077	0.663778	-0.0643802
PC(O-30:1)	13.6757	15.4683	16.2323	17.7569	12.9347	11.2596	10.0672	16.3425	16.313	16.6775	19.1764	16.8052	16.4801	13.3527	13.7408	18.7307	12.6576	16.2681	17.2135	16.2878	12.6176	11.6818	15.8559	12.6743	12.8513	13.7865	13.1361	12.7827	14.8088	16.9531			PC(O-30:1)	0.539921	0.816332	-0.106398			PC(O-30:1)	0.627839	0.830013	0.0646685			PC(O-30:1)	0.102888	0.289705	-0.211814
PC(O-30:2)	0.613228	0.730605	0.851529	0.797735	0.547874	0.481924	0.434412	0.999238	0.905188	0.872245	1.28232	0.891201	0.958795	0.619256	0.641824	1.33846	0.703717	0.890004	0.951142	0.905182	0.608834	0.653792	0.886456	1.31429	0.59634	0.678918	0.786333	0.625173	1.35847	0.360413			PC(O-30:2)	0.822546	0.936929	0.060651			PC(O-30:2)	0.251586	0.724022	0.311192			PC(O-30:2)	0.510998	0.687335	0.197232
PC(O-30:4)	0.0182998	0.0318339	0.0493409	0.044947	0.0190204	0.0141617	0.0139371	0.032005	0.0257132	0.0318522	0.145448	0.0649801	0.0760246	0.0240319	0.0326694	0.0611878	0.0262012	0.0490467	0.0665124	0.064203	0.0343316	0.0359818	0.0635799	0.0260225	0.0337286	0.0130286	0.0166022	0.0333955	0.0403474	0.0306759			PC(O-30:4)	0.267572	0.586071	-0.474042			PC(O-30:4)	0.17379	0.724022	1.07008			PC(O-30:4)	0.525108	0.693448	0.244631
PC(O-31:0)	32.4955	33.7898	34.2396	36.0344	28.6369	24.4937	21.6935	30.223	28.7645	32.4822	38.0985	39.0874	34.9947	31.0828	32.2648	33.867	25.4414	29.3609	32.4564	30.2279	31.7253	28.5655	36.0221	31.4284	32.962	28.9826	27.2012	26.6703	28.215	32.8781			PC(O-31:0)	0.0502269	0.300507	-0.263104			PC(O-31:0)	0.332518	0.724022	0.0875223			PC(O-31:0)	0.617529	0.75499	-0.0397809
PC(O-31:1)	19.941	22.1965	22.2162	24.0476	18.3294	16.9385	14.998	23.1888	22.5526	24.2331	27.0143	25.6366	23.3519	20.378	20.3853	26.2959	18.1469	23.0751	25.7741	23.5103	18.3773	16.7885	22.1115	17.9963	18.8977	19.0562	17.9907	18.3688	20.0572	23.1014			PC(O-31:1)	0.661866	0.869299	-0.0666654			PC(O-31:1)	0.268003	0.724022	0.129646			PC(O-31:1)	0.0973321	0.283083	-0.180616
PC(O-31:2)	1.24235	1.50897	1.5125	1.55286	1.28776	1.04971	0.83394	1.65986	1.35646	1.43692	1.86254	1.73254	1.64919	1.34554	1.396	1.71771	1.2729	1.33053	2.05349	2.009	1.33839	1.13338	1.56009	1.47524	1.30513	1.38197	1.18475	1.50776	1.0879	1.68736			PC(O-31:2)	0.37632	0.705236	-0.164946			PC(O-31:2)	0.179515	0.724022	0.168718			PC(O-31:2)	0.56692	0.723621	-0.0605938
PC(O-31:3)	0.276689	0.340092	0.30372	0.320594	0.214201	0.174183	0.148542	0.377947	0.323349	0.27582	0.485389	0.401886	0.400235	0.321989	0.293699	0.437151	0.200005	0.25392	0.416923	0.37861	0.240498	0.189708	0.302377	0.191104	0.222566	0.199369	0.226588	0.195055	0.290848	0.248057			PC(O-31:3)	0.547517	0.822407	-0.162977			PC(O-31:3)	0.0620528	0.724022	0.387113			PC(O-31:3)	0.0740106	0.267138	-0.344387
PC(O-31:4)	0.0894968	0.0905288	0.0822266	0.217029	0.0819048	0.0486392	0.00976781	0.0579862	0.107984	0.0237584	0.320184	0.13211	0.126029	0.149205	0.100266	0.0494269	0.0882721	0.20963	0.210652	0.200372	0.0937656	0.0109011	0.0819753	0.0291213	0.136912	0.0303293	0.0815727	0.0243593	0.0648082	0.0323619			PC(O-31:4)	0.0861114	0.372437	-1.17735			PC(O-31:4)	0.297778	0.724022	0.560793			PC(O-31:4)	0.264998	0.45635	-0.670138
PC(O-32:0)	176.235	182.906	188.723	198.906	164.59	156.665	139.939	182.771	183.597	202.492	203.177	200.416	179.526	170.578	177.541	202.424	151.721	183.271	199.171	184.301	174.318	154.153	195.396	170.723	176.885	176.89	173.401	168.609	175.458	200.903			PC(O-32:0)	0.488938	0.771285	-0.0745472			PC(O-32:0)	0.660841	0.838922	0.0311289			PC(O-32:0)	0.390067	0.578918	-0.0645618
PC(O-32:1)	222.667	242.555	258.085	263.489	220.309	195.128	189.791	254.012	258.689	261.533	269.844	261.515	244.137	214.78	221.665	275.474	215.275	255.031	271.03	262.739	214.196	196.749	246.14	213.073	216.811	221.188	224.744	215.311	228.67	283.082			PC(O-32:1)	0.620352	0.853796	-0.0584802			PC(O-32:1)	0.94639	0.976405	0.00576829			PC(O-32:1)	0.0790778	0.26787	-0.15124
PC(O-32:2)	14.1138	16.5971	17.112	17.4421	13.0707	13.2526	12.5492	20.0324	19.9205	20.4162	19.2106	16.8399	16.0333	13.7948	14.1309	22.1837	15.0829	19.3163	20.5496	20.3224	12.5316	11.5092	15.6967	13.2508	13.3519	15.7876	15.9476	15.2579	16.6748	20.0052			PC(O-32:2)	0.459181	0.763547	0.137531			PC(O-32:2)	0.805685	0.909847	0.0305014			PC(O-32:2)	0.0651214	0.253833	-0.239787
PC(O-32:3)	1.15274	1.22912	1.699	1.4937	1.07594	1.15753	0.929903	1.80777	1.68697	1.50484	1.75037	1.87075	1.50155	1.27583	1.16085	1.7549	1.16851	1.49788	1.73502	1.481	1.27349	1.01153	1.34102	1.116	1.10772	1.08769	1.21615	1.15425	1.48952	1.51265			PC(O-32:3)	0.676567	0.874754	0.0917149			PC(O-32:3)	0.33776	0.724022	0.184799			PC(O-32:3)	0.265986	0.456564	-0.185085
PC(O-32:4)	0.605321	0.69843	0.857057	0.904831	0.554683	0.781875	0.603299	1.6775	1.25005	1.18347	1.32493	1.02495	0.792332	0.578009	0.673723	1.26105	0.765638	1.0111	1.37407	1.24192	0.554489	0.386185	0.669122	0.515081	0.515183	0.635774	0.630044	0.716546	0.791821	0.701672			PC(O-32:4)	0.119922	0.434716	0.602315			PC(O-32:4)	0.344475	0.726958	0.279398			PC(O-32:4)	0.0486606	0.240709	-0.455547
PC(O-32:5)	0.055097	0.0371501	0.0600307	0.0559296	0.0126155	0.0476319	0.0152878	0.0925822	0.087199	0.0579782	0.0725906	0.0610969	0.0388907	0.0160108	0.0284777	0.0839538	0.0543388	0.0590254	0.0874848	0.0534972	0.0197946	0.0107407	0.0292811	0.0219811	0.0278435	0.0266973	0.0355882	0.0179345	0.0573158	0.0381106			PC(O-32:5)	0.369333	0.704648	0.445335			PC(O-32:5)	0.957416	0.980531	-0.0247514			PC(O-32:5)	0.0635698	0.25334	-1.0101
PC(O-32:6)	0.0103379	0.00716865	0.0142399	0.0211804	0.00841247	0.0122415	0.00694616	0.0384226	0.0345112	0.0313868	0.0295059	0.0174076	0.0122997	0.00670754	0.00625415	0.027327	0.015305	0.020651	0.0254155	0.0118018	0.0123696	0.00590094	0.0160257	0.0069474		0.0440691	0.0157515	0.0111829	0.018025	0.0228204			PC(O-32:6)	0.124706	0.43595	1.00972			PC(O-32:6)	0.677274	0.845344	0.234685			PC(O-32:6)	0.590386	0.738458
PC(O-33:0)	20.2069	21.2074	21.5822	22.9465	18.7301	14.3322	12.3402	18.0869	17.9772	19.6455	24.9266	24.4984	21.6164	19.5219	20.5513	20.7382	14.8168	17.7932	20.364	18.2886	18.6302	16.2168	22.3486	19.2695	19.7991	16.0622	15.3262	15.0579	16.5044	18.8908			PC(O-33:0)	0.0264147	0.237588	-0.34549			PC(O-33:0)	0.348834	0.726958	0.0861577			PC(O-33:0)	0.206758	0.402957	-0.120819
PC(O-33:1)	51.7211	53.7928	56.0226	57.2108	48.4151	48.2355	43.2144	56.7753	58.0827	58.9387	59.7341	60.1417	57.2639	50.476	51.2909	63.826	49.8088	57.1788	60.1492	57.0976	46.7076	43.7019	55.3895	45.3952	47.804	50.1396	47.6187	46.3342	51.2596	57.8749			PC(O-33:1)	0.916111	0.968193	-0.0103827			PC(O-33:1)	0.39313	0.726958	0.0620651			PC(O-33:1)	0.0605921	0.25334	-0.160717
PC(O-33:2)	9.19177	10.0024	10.6413	11.059	9.09604	8.77293	8.19116	11.8536	11.3813	11.646	12.0192	11.6898	10.9132	9.16475	9.46116	14.4174	9.38345	10.9194	12.5845	12.3437	8.44754	7.82982	12.2515	8.1134	8.46166	9.88103	9.56112	9.32444	10.2031	12.505			PC(O-33:2)	0.685229	0.877557	0.0525503			PC(O-33:2)	0.37943	0.726958	0.0910761			PC(O-33:2)	0.322856	0.517855	-0.148401
PC(O-33:3)	1.32086	1.64977	1.42765	1.57978	1.18581	1.27782	1.11238	1.88873	1.77826	1.94857	1.86324	1.90798	1.69733	1.33003	0.943451	2.22467	0.963352	1.30102	2.06186	1.82509	1.25822	1.15182	1.55956	1.24703	1.43513	1.41253	1.31394	1.44592	1.65537	1.74315			PC(O-33:3)	0.409951	0.722794	0.160299			PC(O-33:3)	0.586959	0.809332	0.111973			PC(O-33:3)	0.386697	0.575679	-0.107003
PC(O-33:4)	0.573124	0.660442	0.763508	0.77523	0.366815	0.709657	0.628682	1.31162	0.999982	1.21074	0.735486	0.844741	0.609033	0.401552	0.454141	1.15909	0.598128	1.20672	0.879078	0.993115	0.426443	0.317953	0.596193	0.396004	0.391603	0.382843	0.348814	0.570159	0.825892	0.291225			PC(O-33:4)	0.0643257	0.327476	0.630799			PC(O-33:4)	0.870688	0.947327	-0.0439398			PC(O-33:4)	0.0571632	0.25334	-0.560729
PC(O-33:5)	0.0794096	0.0898022	0.184747	0.107084	0.10919	0.105336	0.0788667	0.26234	0.177417	0.147807	0.259884	0.142762	0.102386	0.0884862	0.172234	0.193961	0.121301	0.272653	0.186354	0.179967	0.0669619	0.0780395	0.103223	0.120018	0.0916849	0.0796907	0.0676002	0.0674719	0.16257	0.17995			PC(O-33:5)	0.313658	0.646029	0.436614			PC(O-33:5)	0.311671	0.724022	0.425327			PC(O-33:5)	0.328741	0.519216	-0.310145
PC(O-33:6)	0.0544919	0.0141677	0.0127018	0.0195187	0.0746801	0.0576816	0.0549742	0.0454602	0.0553543	0.0504529	0.112661	0.0702583	0.0466856	0.0551775	0.0165719	0.0108602	0.038565	0.0726152	0.0966332	0.0391381	0.0161476	0.0469737	0.0843854	0.00758951	0.0560663	0.0613851	0.083755	0.0494502	0.0225585	0.0801558			PC(O-33:6)	0.232237	0.557614	0.588152			PC(O-33:6)	0.24806	0.724022	0.779495			PC(O-33:6)	0.713447	0.81698	0.266388
PC(O-34:0)	99.7733	113.721	122.507	127.895	92.3983	52.6877	41.9907	85.2888	82.6845	88.9528	152.087	128.799	108.466	91.1848	100.248	92.7526	51.7988	73.1847	88.0597	77.1934	95.399	72.3294	119.001	96.6773	97.6776	67.1127	62.4205	61.791	69.1777	82.4993			PC(O-34:0)	0.00963708	0.14556	-0.661896			PC(O-34:0)	0.714216	0.865797	0.0621546			PC(O-34:0)	0.170325	0.363461	-0.209559
PC(O-34:1)	873.27	938.036	985.45	1004.3	837.888	866.286	804.997	1073.93	1082.18	1134.61	1047.01	995.145	928.523	840.092	860.64	1184.12	908.597	1067.6	1160.24	1110.19	839.519	753.683	957.427	832.256	837.807	945.14	944.566	920.874	968.216	1135.94			PC(O-34:1)	0.410747	0.722794	0.0971262			PC(O-34:1)	0.901064	0.953681	0.0100616			PC(O-34:1)	0.10384	0.289705	-0.136317
PC(O-34:2)	113.115	118.157	124.634	126.685	108.866	106.755	103.288	131.033	134.646	136.924	121.548	124.924	118.515	104.829	107.122	135.837	109.262	126.672	134.184	126.654	100.636	96.1662	114.567	100.712	102.075	112.344	117.286	106.831	114.668	138.135			PC(O-34:2)	0.615325	0.853796	0.0507804			PC(O-34:2)	0.593603	0.809572	-0.035857			PC(O-34:2)	0.00973322	0.167812	-0.202067
PC(O-34:3)	9.98875	10.6628	10.8895	11.0616	8.94772	9.1857	8.12254	12.1828	12.6294	12.7693	11.1442	11.2602	10.8167	9.35782	9.41079	12.1053	9.25588	10.2245	12.5984	12.5789	10.173	9.40149	17.3097	14.2157	16.4411	10.4882	10.6636	10.2383	10.6015	13.4323			PC(O-34:3)	0.548724	0.822407	0.0905537			PC(O-34:3)	0.881497	0.947327	0.0122433			PC(O-34:3)	0.117442	0.303093	0.389781
PC(O-34:4)	7.63785	8.28251	8.01222	8.33557	6.58969	9.04242	7.34635	12.6876	12.2268	12.5719	7.59251	7.79115	7.12622	6.57688	6.12005	10.9228	7.34957	8.65445	10.0264	9.61849	5.70772	5.16253	6.56091	5.40998	6.1158	8.63071	7.79093	8.01891	8.73647	9.15391			PC(O-34:4)	0.0488037	0.300507	0.471412			PC(O-34:4)	0.140732	0.724022	-0.142351			PC(O-34:4)	0.00145181	0.0852071	-0.424297
PC(O-34:5)	0.624505	0.827301	1.08972	1.01721	1.69732	0.729867	0.699529	2.81923	2.69599	2.53806	1.04631	0.938596	0.603057	0.731333	0.689138	2.90268	0.878058	2.17731	2.34495	1.01891	0.773858	0.688358	1.02448	0.797993	0.689489	1.02649	0.82556	0.890166	0.80367	0.94622			PC(O-34:5)	0.16201	0.489405	0.851314			PC(O-34:5)	0.258642	0.724022	-0.390942			PC(O-34:5)	0.237697	0.435177	-0.403324
PC(O-34:6)	0.404642	0.337905	0.277447	0.352708	0.231113	0.298115	0.23625	0.794222	0.566722	0.414425	0.749543	0.491312	0.378299	0.242683	0.234991	0.59921	0.288383	0.445366	0.48923	0.432838	0.202075	0.104414	0.280392	0.17485	0.204343	0.252591	0.269835	0.223103	0.283521	0.204557			PC(O-34:6)	0.239008	0.562089	0.526219			PC(O-34:6)	0.370483	0.726958	0.386701			PC(O-34:6)	0.0151844	0.18047	-0.731302
PC(O-35:0)	3.44777	3.76949	4.11474	4.13063	2.78914	1.73753	1.53468	2.5277	2.63614	2.64807	4.74758	4.65161	3.83746	3.32486	3.3906	3.06777	1.87712	2.48931	2.82548	2.56458	3.29891	2.44991	3.94906	2.99352	3.239	1.98204	2.02238	1.89584	2.23624	2.69792			PC(O-35:0)	0.00325851	0.078007	-0.719542			PC(O-35:0)	0.412308	0.739957	0.128505			PC(O-35:0)	0.218734	0.412286	-0.196254
PC(O-35:1)	41.7919	44.5589	47.3747	47.9362	39.2543	32.4287	28.4297	43.3446	42.9383	44.8805	50.6869	49.667	45.2974	38.7019	40.4085	48.268	33.6573	41.9313	46.2182	43.3373	37.9618	34.6024	45.2335	37.7812	38.7421	36.0731	35.5786	33.1166	36.9252	45.1053			PC(O-35:1)	0.172412	0.496431	-0.202228			PC(O-35:1)	0.799061	0.909431	0.0248983			PC(O-35:1)	0.057579	0.25334	-0.185056
PC(O-35:2)	25.2141	26.7435	28.2507	28.3783	23.3325	20.6331	19.5366	26.7196	26.6962	27.0681	29.2026	28.7581	26.8802	23.142	25.1588	28.5391	21.6761	26.0434	28.0945	27.2058	22.5132	21.1885	26.9211	22.5167	22.7497	22.9203	22.4507	21.5533	23.8663	28.5962			PC(O-35:2)	0.2819	0.604665	-0.128782			PC(O-35:2)	0.872988	0.947327	0.013309			PC(O-35:2)	0.0468771	0.237664	-0.186907
PC(O-35:3)	2.48069	2.60842	2.6917	3.04948	2.43563	2.88599	2.20006	3.24076	3.15617	3.13704	2.45182	2.45583	2.18898	1.98639	2.42366	0.44945	2.45629	2.60733	2.5906	3.06191	2.25808	2.00998	2.86246	2.16437	2.24243	2.27892	2.55488	2.67348	2.628	3.21897			PC(O-35:3)	0.260686	0.577974	0.140221			PC(O-35:3)	0.0403536	0.724022	-0.205253			PC(O-35:3)	0.0966855	0.283083	-0.201417
PC(O-35:4)	9.01812	9.29841	9.02184	9.88286	7.73163	10.2389	8.99319	13.2983	12.529	13.917	8.76807	8.66075	7.57577	6.99176	7.13398	12.2373	8.34805	10.0417	11.1638	10.0532	7.18011	6.38031	8.07389	6.64837	7.59973	9.85968	9.00225	8.69146	9.8635	9.67017			PC(O-35:4)	0.0370735	0.27119	0.391725			PC(O-35:4)	0.0536676	0.724022	-0.200126			PC(O-35:4)	0.00484314	0.133004	-0.325136
PC(O-35:5)	1.94559	1.84196	1.72811	1.94767	1.17996	1.72791	1.47361	2.10133	2.44242	2.54877	2.25919	2.17322	1.53545	1.64846	1.28243	2.33505	1.54961	1.84418	2.20053	2.14013	1.52316	0.989995	1.76865	1.1093	1.56159	1.56965	1.54242	1.70529	1.45663	1.84444			PC(O-35:5)	0.227341	0.554956	0.252157			PC(O-35:5)	0.834692	0.923471	0.0420221			PC(O-35:5)	0.137254	0.316908	-0.314008
PC(O-36:0)	6.13604	7.32354	8.0734	8.49895	5.59211	2.76641	2.15603	5.49158	5.18694	5.35326	12.6393	9.18115	7.52719	5.93277	6.49929	6.34409	3.21123	4.84034	6.00117	5.14456	5.6314	4.52771	7.87038	5.71433	5.95862	3.80268	3.49908	3.45261	4.05615	4.79862			PC(O-36:0)	0.0127995	0.168721	-0.76561			PC(O-36:0)	0.39143	0.726958	0.229951			PC(O-36:0)	0.165163	0.354624	-0.26227
PC(O-36:1)	108.51	119.163	126.738	131.264	107.387	61.4625	55.7196	84.7284	86.0527	89.524	135.254	129.166	114.697	96.9373	104.066	91.0098	61.4949	78.4181	90.7063	81.974	105.036	93.0121	123.697	106.377	105.854	74.0337	72.4003	69.033	76.8818	96.2647			PC(O-36:1)	0.00138755	0.0558876	-0.651755			PC(O-36:1)	0.774256	0.90022	-0.0318308			PC(O-36:1)	0.122095	0.305532	-0.151408
PC(O-36:2)	295.048	320.197	340.155	348.924	283.574	273.161	244.171	360.408	368.913	378.541	355.425	339.115	322.45	274.102	284.881	378.749	272.246	339.209	371.527	353.265	273.286	250.047	331.641	284.614	275.859	313.707	320.035	299.247	325.934	398.56			PC(O-36:2)	0.814681	0.936929	0.0334937			PC(O-36:2)	0.908224	0.955678	-0.0108754			PC(O-36:2)	0.0977125	0.283083	-0.165861
PC(O-36:3)	115.543	120.655	122.116	128.991	104.871	103.411	94.1221	124.419	128.574	133.792	115.04	118.85	107.586	97.6631	101.119	123.567	93.2987	107.915	121.194	113.19	99.6521	92.0504	114.569	97.5016	99.9898	107.246	105.758	100.367	109.339	126.732			PC(O-36:3)	0.861994	0.938929	-0.019272			PC(O-36:3)	0.104635	0.724022	-0.132377			PC(O-36:3)	0.0122305	0.175774	-0.233281
PC(O-36:4)	139.925	133.315	131.933	142.428	114.681	142.995	119.418	164.339	161.448	179.208	115.609	126.955	111.13	102.209	106.019	148.189	108.72	126.388	140.271	123.477	107.767	91.4702	115.815	100.127	108.065	124.481	113.887	115.366	118.906	129.004			PC(O-36:4)	0.116483	0.426517	0.212548			PC(O-36:4)	0.0150265	0.724022	-0.237076			PC(O-36:4)	0.00255646	0.104007	-0.339961
PC(O-36:5)	45.0077	46.193	46.5127	50.1447	30.6457	35.9953	40.4062	47.2642	57.6313	50.3765	34.0789	45.7336	38.8483	36.9344	37.6624	54.8121	40.1571	47.0501	52.9324	50.5438	42.5481	35.6601	47.8699	41.5681	27.1134	54.7756	50.0738	51.5533	52.3173	55.0024			PC(O-36:5)	0.617832	0.853796	0.0844347			PC(O-36:5)	0.239374	0.724022	-0.177133			PC(O-36:5)	0.359908	0.548179	-0.165964
PC(O-36:6)	6.79972	6.78096	6.90657	7.76667	5.1908	6.55928	5.42242	10.2368	9.54965	9.6738	6.96549	6.94906	5.99025	4.88965	5.06038	9.13871	6.08915	7.32605	9.00765	7.61574	4.92383	4.08037	6.06437	4.91203	4.83308	6.77069	6.2931	6.04258	6.98517	7.36404			PC(O-36:6)	0.182864	0.49654	0.309313			PC(O-36:6)	0.272452	0.724022	-0.163814			PC(O-36:6)	0.0120337	0.175774	-0.430643
PC(O-37:0)	0.57734	0.644457	0.738498	0.746959	0.439136	0.308789	0.240535	0.588345	0.576892	0.618455	1.26736	0.925524	0.766155	0.564371	0.628093	0.680913	0.322432	0.562228	0.710676	0.580073	0.395834	0.373743	0.681645	0.501246	0.514714	0.405353	0.371725	0.329099	0.49748	0.589652			PC(O-37:0)	0.13835	0.457826	-0.431501			PC(O-37:0)	0.198992	0.724022	0.399936			PC(O-37:0)	0.123678	0.307076	-0.350833
PC(O-37:1)	6.78118	7.82416	8.70716	9.37263	6.1407	3.78824	2.98069	6.85634	6.82261	6.64816	11.6771	9.42224	7.91012	6.11649	6.71708	7.79472	3.93989	6.10235	7.3932	6.48047	6.30746	5.38807	8.58191	6.42274	6.34103	4.98949	4.63989	4.62926	5.88426	7.31003			PC(O-37:1)	0.0558756	0.311162	-0.518935			PC(O-37:1)	0.621625	0.828453	0.107971			PC(O-37:1)	0.184545	0.378713	-0.23275
PC(O-37:2)	13.1698	14.9915	16.4347	16.9377	12.5907	10.5977	9.26461	16.4286	16.5782	16.8301	18.0879	16.3628	14.7075	11.6489	12.9405	17.5516	10.8663	14.5153	17.1305	15.7915	12.3503	10.1697	15.6555	12.6787	11.9225	13.2059	13.0069	12.8609	13.8993	18.0846			PC(O-37:2)	0.651329	0.865466	-0.0888062			PC(O-37:2)	0.959638	0.980531	-0.00735242			PC(O-37:2)	0.10378	0.289705	-0.239719
PC(O-37:3)	9.60205	9.8581	10.4518	11.5388	8.96532	11.04	9.60454	13.7348	14.084	14.5882	10.0076	10.48	9.33154	8.31282	8.1651	13.1599	10.0146	11.5832	13.3133	11.2516	8.08857	7.45174	9.65785	7.95234	7.92482	10.9616	10.7017	10.4793	11.303	13.2012			PC(O-37:3)	0.0585449	0.314408	0.322648			PC(O-37:3)	0.227315	0.724022	-0.122963			PC(O-37:3)	0.0120831	0.175774	-0.295612
PC(O-37:4)	15.4047	14.5669	15.8362	16.7264	12.6093	17.5272	14.0524	19.2074	19.2246	20.6244	13.1978	14.4159	12.0038	11.632	12.4202	19.0192	13.1253	15.5239	16.8039	15.0638	12.3989	10.9007	12.7494	11.0602	11.5478	15.263	14.1874	13.8815	14.638	15.2681			PC(O-37:4)	0.054298	0.307547	0.270436			PC(O-37:4)	0.0305685	0.724022	-0.239041			PC(O-37:4)	0.00569968	0.133004	-0.357345
PC(O-37:5)	13.2544	13.8781	13.5764	14.3981	10.9334	15.3681	12.8234	19.5952	19.1202	20.0097	12.794	13.4227	11.826	10.3748	10.5359	18.0558	13.3026	14.9612	16.1943	15.0124	10.1796	8.79327	11.7073	9.32399	10.1648	13.7443	12.6676	12.6831	13.5258	13.8914			PC(O-37:5)	0.0381536	0.27119	0.396283			PC(O-37:5)	0.133706	0.724022	-0.163774			PC(O-37:5)	0.00376961	0.133004	-0.396554
PC(O-37:6)	1.48978	1.79388	1.42089	1.67277	1.175	1.46761	1.31813	2.14905	1.89103	1.98588	1.53015	1.61256	1.54806	1.17567	1.37283	1.78075	1.36735	1.39312	1.70596	1.72695	1.29626	1.09927	1.13092	1.03143	1.18545	1.15147	1.28375	1.37994	1.40155	1.35053			PC(O-37:6)	0.228188	0.555154	0.2225			PC(O-37:6)	0.650335	0.836881	-0.0610757			PC(O-37:6)	0.023691	0.217418	-0.395032
PC(O-38:0)	1.54416	1.84954	1.96674	2.08197	1.43037	0.895853	0.732174	1.76147	1.62955	1.65694	3.36914	2.44397	1.93519	1.48098	1.6956	1.95711	1.04783	1.63632	1.9458	1.65319	1.46744	1.15531	1.92775	1.49106	1.43156	1.16122	1.08871	1.09493	1.34686	1.56203			PC(O-38:0)	0.124679	0.43595	-0.410405			PC(O-38:0)	0.303858	0.724022	0.300159			PC(O-38:0)	0.149385	0.333243	-0.247676
PC(O-38:1)	24.4871	28.5649	31.6771	33.2015	23.3694	15.7271	13.0887	25.7787	25.7286	26.1937	39.0196	33.2962	28.3711	22.5977	24.1942	27.6582	15.4031	22.5061	27.6612	24.6045	24.2925	19.3992	30.9503	24.5855	23.9031	20.4325	19.6741	18.7453	22.3855	27.6875			PC(O-38:1)	0.0825511	0.372169	-0.40768			PC(O-38:1)	0.740442	0.881024	0.0617461			PC(O-38:1)	0.210269	0.407414	-0.198572
PC(O-38:2)	28.9457	33.8605	38.1574	39.9469	28.8374	22.5561	19.2067	35.4763	37.8083	36.4427	43.0001	37.2949	32.0999	25.8401	28.2754	36.5823	21.7518	31.2292	37.5936	33.2632	28.3998	23.0911	35.8143	29.7606	27.3039	27.9825	27.3626	26.2881	31.2534	40.1313			PC(O-38:2)	0.447954	0.756809	-0.16417			PC(O-38:2)	0.871138	0.947327	-0.0277814			PC(O-38:2)	0.13858	0.318954	-0.233626
PC(O-38:3)	55.2368	60.9288	65.3033	70.5807	51.9524	53.3674	45.4305	77.7683	81.1434	82.5629	65.3339	61.2861	52.2297	44.4644	47.4398	74.1192	46.7039	60.7218	73.4251	64.9256	48.5135	39.5458	60.6291	49.2534	48.6271	59.682	58.5076	55.5637	63.3149	78.6858			PC(O-38:3)	0.426924	0.736952	0.16261			PC(O-38:3)	0.238992	0.724022	-0.167099			PC(O-38:3)	0.0417031	0.235942	-0.30209
PC(O-38:4)	85.4822	109.952	110.942	96.6673	95.816	200.406	169.413	253.278	257.311	273.929	100.569	103.431	93.5156	82.6132	87.2467	230.945	165.003	196.204	224.496	204.045	148.893	125.902	169.62	144.868	148.525	196.071	188.784	182.344	200.3	222.56			PC(O-38:4)	0.00198891	0.0605957	1.21036			PC(O-38:4)	0.339282	0.724022	-0.0940514			PC(O-38:4)	0.000726697	0.0658569	0.564612
PC(O-38:5)	247.144	247.208	239.323	258.064	203.418	285.767	248.713	327.29	321.777	356.194	212.905	233.457	204.584	191.778	191.071	298.176	226.301	256.9	280.562	255.577	190.423	167.333	205.068	180.879	189.391	250.652	237.212	235.125	245.131	249.782			PC(O-38:5)	0.0164755	0.188175	0.365488			PC(O-38:5)	0.0305513	0.724022	-0.20925			PC(O-38:5)	0.00238099	0.104007	-0.357106
PC(O-38:6)	90.8817	91.7181	89.9023	97.399	78.0993	87.3963	75.065	101.336	100.08	107.479	81.0233	88.216	78.4699	72.0089	73.6947	94.936	73.0455	83.3129	91.2027	82.9165	76.433	66.8251	82.369	72.3511	73.0705	81.7383	78.9221	75.7056	80.9258	88.2436			PC(O-38:6)	0.505475	0.786416	0.073318			PC(O-38:6)	0.0341313	0.724022	-0.187456			PC(O-38:6)	0.00575613	0.133004	-0.271891
PC(O-38:7)	8.41744	8.86812	9.17614	9.13155	6.62205	10.6033	8.27746	14.3232	13.4143	14.2454	8.47891	8.5967	7.28326	6.4543	6.57928	13.2683	8.79909	11.0893	12.6241	10.7756	6.05206	5.37368	7.40643	6.08353	6.07523	9.16267	8.69598	8.83965	9.58981	9.70244			PC(O-38:7)	0.0311023	0.25505	0.527815			PC(O-38:7)	0.180827	0.724022	-0.175019			PC(O-38:7)	0.00582627	0.133004	-0.44592
PC(O-38:8)	0.0612726	0.0896977	0.0777806	0.095013	0.0458956	0.213956	0.0766418	0.283874	0.220678	0.258826	0.127194	0.120159	0.0946609	0.035725	0.0628313	0.243629	0.0965231	0.113192	0.191674	0.150752	0.0574102	0.047591	0.0493771		0.0504913	0.102157	0.0640784	0.0930391	0.121707	0.11349			PC(O-38:8)	0.0168709	0.188175	1.51157			PC(O-38:8)	0.495009	0.767382	0.253175			PC(O-38:8)	0.065639	0.254483
PC(O-39:0)	0.116279	0.145171	0.155622	0.191952	0.106193	0.069597	0.0560547	0.170653	0.137442	0.151455	0.308242	0.224961	0.159801	0.144181	0.150915	0.192125	0.0837832	0.145759	0.187805	0.14808	0.115517	0.0817813	0.174553	0.113751	0.124789	0.10251	0.0835063	0.0912491	0.102265	0.126127			PC(O-39:0)	0.375258	0.705236	-0.289447			PC(O-39:0)	0.168497	0.724022	0.466276			PC(O-39:0)	0.355124	0.544323	-0.228647
PC(O-39:1)	1.59181	1.97805	2.25767	2.37561	1.56832	0.993275	0.744046	1.92285	1.98342	1.92901	3.46429	2.44427	1.95608	1.4461	1.6329	2.25852	1.03226	1.59026	2.15054	1.72032	1.5543	1.11218	2.13173	1.57153	1.47714	1.42722	1.22939	1.21578	1.48412	2.06243			PC(O-39:1)	0.206211	0.531272	-0.367785			PC(O-39:1)	0.578113	0.802935	0.163447			PC(O-39:1)	0.136944	0.316908	-0.316455
PC(O-39:2)	2.31621	2.86896	3.28196	3.39378	2.21042	1.75811	1.39185	3.6605	3.27351	3.44371	4.54086	3.50416	2.80029	2.09807	2.31278	3.82642	1.79895	2.82334	3.6861	3.28867	2.1914	1.66393	3.03196	2.21509	2.25549	2.5205	2.31511	2.25279	2.97111	3.38363			PC(O-39:2)	0.843636	0.936929	-0.0568443			PC(O-39:2)	0.655321	0.838922	0.116633			PC(O-39:2)	0.135079	0.31591	-0.309066
PC(O-39:3)	1.98209	2.34092	2.40342	2.67447	1.58687	2.41984	1.715	2.73501	3.26515	3.35464	2.84905	2.72362	2.27229	1.74347	1.83614	2.83	2.15238	2.37277	2.60752	2.92811	1.76839	1.71211	2.54906	1.77007	1.91995	2.08847	1.96985	2.02147	2.25065	2.79236			PC(O-39:3)	0.202145	0.531272	0.295953			PC(O-39:3)	0.773286	0.90022	0.0562412			PC(O-39:3)	0.33015	0.519216	-0.176933
PC(O-39:4)	6.45491	6.96669	6.52468	7.33622	5.41762	7.59426	6.16535	10.7215	10.1019	10.9291	6.96541	7.39448	5.87121	5.25347	5.58776	10.1168	6.42454	8.18838	9.82375	8.85032	5.53974	4.27275	6.36016	5.37109	5.1846	8.28684	7.51607	7.39081	8.13568	9.42604			PC(O-39:4)	0.0510271	0.300507	0.476955			PC(O-39:4)	0.552023	0.785971	-0.0736655			PC(O-39:4)	0.0332931	0.235942	-0.290926
PC(O-39:5)	9.79085	10.1706	9.38856	10.5263	8.65259	10.6363	8.56382	13.2916	12.7494	13.6878	10.0027	10.499	9.16428	7.92853	8.36619	12.5919	8.95215	10.779	11.8889	10.4912	8.18069	6.99499	9.57415	7.85127	8.26033	10.6933	9.17178	9.26204	9.77555	10.3748			PC(O-39:5)	0.0970099	0.388575	0.280132			PC(O-39:5)	0.405955	0.734645	-0.0784434			PC(O-39:5)	0.0209624	0.21108	-0.248104
PC(O-39:6)	2.54632	3.0603	3.05781	3.06434	2.47022	3.82592	3.29138	4.10023	4.58592	4.20796	2.4385	2.65234	2.48649	2.60232	2.4659	3.93682	2.65348	3.43699	3.36492	3.38606	2.42486	1.97367	2.50504	2.2894	2.37534	2.92464	2.80558	3.05838	2.66772	3.17222			PC(O-39:6)	0.00285356	0.0738867	0.495035			PC(O-39:6)	0.0834168	0.724022	-0.167159			PC(O-39:6)	0.0148404	0.179321	-0.29561
PC(O-39:7)	4.20243	4.66763	4.42617	4.38305	3.56791	4.49264	3.86968	5.85396	5.67584	6.15827	4.00564	4.43787	3.91277	3.21141	3.61069	5.49774	3.98376	4.99398	5.55822	4.69085	3.02512	2.81104	3.70216	3.01341	2.86651	3.84328	3.84685	3.6871	4.06754	4.12453			PC(O-39:7)	0.0954956	0.386844	0.294033			PC(O-39:7)	0.173183	0.724022	-0.147791			PC(O-39:7)	0.00152785	0.0852071	-0.462634
PC(O-40:0)	0.395233	0.468987	0.508016	0.568326	0.399453	0.245037	0.185961	0.466255	0.503349	0.489195	0.915291	0.644286	0.523116	0.407507	0.451681	0.484413	0.255296	0.420582	0.530524	0.434909	0.405563	0.311362	0.549348	0.399705	0.414859	0.374072	0.311381	0.336215	0.397541	0.446003			PC(O-40:0)	0.275748	0.594993	-0.308287			PC(O-40:0)	0.268408	0.724022	0.330221			PC(O-40:0)	0.334277	0.521185	-0.169354
PC(O-40:1)	6.41569	7.92482	8.97548	9.5222	6.5356	4.31706	3.4986	7.94091	7.78159	7.95478	13.7496	9.9472	7.95028	6.04472	6.85678	9.03479	4.46815	6.72786	8.94091	7.52642	6.21083	4.79395	8.75125	6.40544	6.32787	5.96599	5.51564	5.29665	6.83987	8.43766			PC(O-40:1)	0.22029	0.545086	-0.322207			PC(O-40:1)	0.520883	0.775441	0.178144			PC(O-40:1)	0.161712	0.351198	-0.277269
PC(O-40:2)	11.8508	14.5342	16.887	17.7783	11.5392	9.00768	7.33525	16.9462	17.4456	17.0727	22.8673	17.3963	14.1336	10.5235	11.9161	17.7303	9.1105	14.0803	18.2195	15.1766	11.2734	8.71292	15.9777	11.7656	11.2053	13.0929	12.097	11.3687	14.4364	17.7623			PC(O-40:2)	0.720355	0.891224	-0.0983175			PC(O-40:2)	0.749188	0.886071	0.0820366			PC(O-40:2)	0.15327	0.338783	-0.300638
PC(O-40:3)	13.3915	15.2515	16.918	17.8728	11.5758	12.4999	9.56548	22.2513	21.8452	22.6339	23.304	18.6051	14.7798	11.4129	12.9176	23.5401	11.9902	18.2371	22.7144	19.5085	11.5835	9.01117	15.8097	11.6501	11.4924	15.7872	14.3075	14.0133	17.4272	20.5214			PC(O-40:3)	0.399951	0.714199	0.243416			PC(O-40:3)	0.638359	0.830094	0.111192			PC(O-40:3)	0.0869771	0.27779	-0.33305
PC(O-40:4)	24.1854	24.8462	25.5739	28.9118	19.363	24.2478	19.3243	34.9185	33.0418	36.1325	29.5661	29.4983	25.9004	21.0713	21.9555	33.9604	22.2396	27.7858	33.4026	29.2331	22.4049	20.1176	27.918	24.276	24.5458	26.7922	25.0694	25.5275	28.3957	31.813			PC(O-40:4)	0.224364	0.551403	0.265073			PC(O-40:4)	0.677442	0.845344	0.0587955			PC(O-40:4)	0.727842	0.827093	-0.0431156
PC(O-40:5)	84.5809	87.4332	87.5417	94.7282	69.9402	83.4403	67.3676	114.568	108.298	119.746	91.3783	92.3085	79.1834	67.2322	69.8026	110.655	73.9752	91.7399	106.772	93.3777	71.911	59.7087	84.4714	68.6655	72.3333	86.0999	80.9288	80.5686	89.8936	97.7078			PC(O-40:5)	0.25349	0.574314	0.217989			PC(O-40:5)	0.486137	0.767382	-0.0851696			PC(O-40:5)	0.0463282	0.237664	-0.24854
PC(O-40:6)	113.514	114.894	113.937	122.939	96.1189	141.712	120.351	176.032	172.009	184.56	107.265	112.18	101.317	90.7389	89.9057	161.891	118.681	141.899	157.621	147.818	91.0349	78.7838	104.073	88.9283	90.1882	131.122	126.716	122.745	133.732	144.241			PC(O-40:6)	0.0147262	0.184077	0.501308			PC(O-40:6)	0.0902318	0.724022	-0.163056			PC(O-40:6)	0.00669277	0.138212	-0.309499
PC(O-40:7)	90.3228	92.627	93.4834	95.3762	77.2845	104.423	84.6504	118.494	115.573	125.392	80.6896	89.0643	82.2006	73.1039	70.5193	108.129	83.905	94.9069	102.652	92.1279	70.1436	59.571	77.5937	67.153	66.4698	87.6142	83.4948	82.4123	87.9876	89.3153			PC(O-40:7)	0.0467451	0.300507	0.28856			PC(O-40:7)	0.0499609	0.724022	-0.183056			PC(O-40:7)	0.0011388	0.0752897	-0.397537
PC(O-40:8)	1.98876	2.16338	1.81306	1.99426	1.44027	2.16233	1.86656	2.74523	2.785	2.62574	2.04123	2.11501	1.92875	1.50606	1.47026	3.08776	1.9629	2.27496	2.56927	2.29461	1.69914	1.21859	1.69328	1.46206	1.29296	1.816	1.83471	1.80741	1.91466	2.01603			PC(O-40:8)	0.037946	0.27119	0.374398			PC(O-40:8)	0.721498	0.867018	-0.0528997			PC(O-40:8)	0.0342052	0.235942	-0.351732
PC(O-41:1)	0.456376	0.514574	0.556275	0.608933	0.442546	0.291626	0.22523	0.514146	0.539602	0.531264	0.931144	0.668512	0.57818	0.39877	0.477647	0.606464	0.292665	0.482656	0.658211	0.471833	0.396144	0.314549	0.621406	0.435343	0.430792	0.412363	0.354804	0.360104	0.476033	0.551568			PC(O-41:1)	0.247209	0.568857	-0.294974			PC(O-41:1)	0.373633	0.726958	0.244173			PC(O-41:1)	0.240978	0.437867	-0.230301
PC(O-41:2)	0.761559	0.880561	1.04562	1.04001	0.660234	0.538799	0.472663	1.01657	0.909264	0.942186	1.40312	1.0634	0.92423	0.70967	0.760062	1.0911	0.559648	0.847688	1.09674	0.910451	0.64338	0.525879	0.931674	0.684198	0.713279	0.742249	0.664758	0.639204	0.820522	1.01476			PC(O-41:2)	0.477081	0.7712	-0.177694			PC(O-41:2)	0.538925	0.785971	0.147541			PC(O-41:2)	0.116059	0.303093	-0.326859
PC(O-41:3)	0.540674	0.711747	0.982362	0.846274	1.77197	0.497708	0.384993	1.24187	1.29038	0.954766	1.60059	1.08708	0.766998	0.425631	0.525953	1.53869	1.69584	1.13659	2.22699	0.936114	0.425603	0.388001	0.8589	0.443786	0.541476	0.851577	0.72683	0.663291	0.93339	1.20663			PC(O-41:3)	0.741924	0.910144	-0.151345			PC(O-41:3)	0.774394	0.90022	-0.139333			PC(O-41:3)	0.111491	0.297173	-0.868671
PC(O-41:4)	1.25398	1.52307	1.57669	1.53709	1.04987	1.18449	0.861998	2.04368	2.06311	2.13932	2.09608	1.78726	1.66887	1.1206	1.12575	2.3829	1.31857	1.89042	2.17863	2.0052	1.11228	0.844799	1.58975	1.20032	1.2213	1.46457	1.41415	1.34934	1.84456	1.76244			PC(O-41:4)	0.383162	0.710177	0.256743			PC(O-41:4)	0.458548	0.755561	0.168127			PC(O-41:4)	0.252081	0.449038	-0.217725
PC(O-41:5)	1.42626	1.51917	1.84237	1.74687	0.983217	1.33924	0.954084	2.42714	1.95099	2.32324	2.34903	2.11694	1.51162	1.30414	1.32052	2.58029	1.40562	2.12732	2.51923	1.96392	1.36689	0.936488	1.64408	1.19243	1.25834	1.63629	1.3064	1.46502	1.65656	1.83758			PC(O-41:5)	0.393457	0.710177	0.258747			PC(O-41:5)	0.43575	0.740191	0.194387			PC(O-41:5)	0.273118	0.465908	-0.232655
PC(O-41:6)	1.77621	2.05173	2.09876	2.30617	1.73462	2.41756	1.86878	3.24118	2.55788	3.3448	2.08442	2.21912	1.88467	1.83457	1.60696	3.15054	2.13086	2.45057	2.75491	2.59723	1.59231	1.37501	1.94153	1.63464	1.95861	2.08737	2.24221	2.23591	2.40225	2.67121			PC(O-41:6)	0.0631066	0.327476	0.430179			PC(O-41:6)	0.664195	0.838922	-0.0497334			PC(O-41:6)	0.0932541	0.282884	-0.229411
PC(O-41:7)	1.77129	1.76697	1.7961	1.88808	1.51529	1.86023	1.53253	2.13951	2.18108	2.44172	1.81983	1.9254	1.53214	1.42935	1.34399	2.41694	1.50225	1.96482	2.26444	1.98961	1.42935	1.25372	1.4012	1.3852	1.40018	1.84135	1.71781	1.84519	1.84104	2.04083			PC(O-41:7)	0.147539	0.469774	0.21687			PC(O-41:7)	0.324421	0.724022	-0.118143			PC(O-41:7)	0.00180175	0.0870844	-0.347022
PC(O-42:0)	0.11108	0.0944661	0.137624	0.161226	0.115402	0.0474286	0.0308954	0.122661	0.105554	0.132204	0.272022	0.159337	0.153242	0.0859505	0.117226	0.137431	0.0465157	0.0870004	0.143623	0.0902849	0.0991018	0.066256	0.157755	0.106986	0.122114	0.119164	0.0802696	0.071153	0.0885004	0.170345			PC(O-42:0)	0.171906	0.496431	-0.498422			PC(O-42:0)	0.362586	0.726958	0.34599			PC(O-42:0)	0.496293	0.673361	-0.166574
PC(O-42:1)	0.837725	0.972931	1.11047	1.18393	0.82964	0.58157	0.437487	1.02746	1.06595	1.01988	1.7828	1.31525	1.0244	0.760026	0.867866	1.15781	0.612035	0.883543	1.17282	0.931254	0.835383	0.620421	1.15504	0.845876	0.820911	0.80448	0.748772	0.727268	0.920328	1.04478			PC(O-42:1)	0.323725	0.655588	-0.256			PC(O-42:1)	0.444221	0.743803	0.220687			PC(O-42:1)	0.2729	0.465908	-0.206149
PC(O-42:10)	0.196768	0.128714	0.113463	0.178398		0.203939	0.0891116	0.283213	0.277899	0.220501	0.0356101	0.113539	0.0629658	0.0801206	0.0367159	0.227504	0.199115	0.26756	0.316927	0.166115	0.0367544	0.0315472	0.0331646	0.0339348	0.115122	0.108908	0.149141	0.141085	0.121005	0.0592829			PC(O-42:10)	0.182202	0.49654				PC(O-42:10)	0.0118785	0.724022				PC(O-42:10)	0.00601173	0.133004
PC(O-42:2)	2.15629	2.62399	2.92209	3.19438	2.08313	1.60834	1.26874	3.07417	2.95619	2.91199	4.68098	3.24558	2.66162	2.05984	2.22145	3.44548	1.6654	2.60588	3.52287	2.9007	2.1637	1.63838	3.02347	2.20118	2.10045	2.34672	2.13557	2.03361	2.55261	3.14831			PC(O-42:2)	0.61484	0.853796	-0.135117			PC(O-42:2)	0.496754	0.767382	0.196076			PC(O-42:2)	0.266381	0.456564	-0.222189
PC(O-42:3)	3.61278	4.46977	3.81328	4.04535	3.42619	2.30267	1.46922	3.91111	3.94289	3.88133	7.60542	5.50817	4.48913	3.26791	3.63893	5.0794	3.22346	4.17145	4.26981	3.66077	3.43068	2.61957	4.84155	3.58322	3.38826	3.26413	2.81369	2.75136	3.63595	4.34855			PC(O-42:3)	0.215679	0.543532	-0.320688			PC(O-42:3)	0.261158	0.724022	0.339717			PC(O-42:3)	0.48278	0.663778	-0.116631
PC(O-42:4)	5.38912	5.76935	6.16988	7.15974	4.29133	4.8057	3.93352	8.68833	8.41776	8.10567	8.72501	7.48979	5.94413	4.49705	5.02995	9.44694	5.12054	7.76869	8.98967	7.5279	5.07503	3.77437	6.3804	4.74927	4.9659	6.22525	5.68527	5.55055	6.72529	7.67358			PC(O-42:4)	0.388072	0.710177	0.238416			PC(O-42:4)	0.546272	0.785971	0.138805			PC(O-42:4)	0.25757	0.45083	-0.206289
PC(O-42:5)	6.73049	6.87977	6.7535	7.34718	4.77436	5.82	4.42438	9.80004	8.97369	9.25437	10.255	8.80806	8.14915	6.2231	6.55668	11.26	6.39097	8.94278	10.4171	9.61652	6.20078	5.08035	7.25078	6.05562	6.43782	7.64173	6.47644	6.98097	6.89386	8.4615			PC(O-42:5)	0.359237	0.692678	0.23652			PC(O-42:5)	0.129085	0.724022	0.299924			PC(O-42:5)	0.620256	0.757047	-0.0663395
PC(O-42:6)	14.9944	15.9345	15.361	16.9098	12.0164	14.5819	11.4183	22.8974	20.8731	23.2513	19.9504	19.2022	16.8117	13.4788	13.6703	25.5225	15.8655	20.7642	23.8758	20.7725	13.116	10.805	15.7208	12.5143	13.4977	17.2916	15.8391	15.9692	17.6596	19.1004			PC(O-42:6)	0.216614	0.543532	0.30653			PC(O-42:6)	0.352529	0.726958	0.14404			PC(O-42:6)	0.133173	0.312461	-0.196163
PC(O-42:7)	11.9009	12.0597	12.0991	13.0558	9.70072	14.9444	11.9615	20.4601	18.8323	19.9402	11.4135	12.3136	10.7095	9.24763	9.55936	19.7497	13.5024	16.4604	18.7436	16.4332	9.90915	7.9057	11.0166	9.63188	9.72658	14.8713	14.0268	14.1785	15.5991	16.4147			PC(O-42:7)	0.0254811	0.235409	0.550444			PC(O-42:7)	0.19878	0.724022	-0.143606			PC(O-42:7)	0.0217424	0.211834	-0.287483
PC(O-42:8)	0.519421	0.413867	0.471675	0.504768	0.521239	0.730806	0.482929	1.03668	0.640221	0.987709	0.538436	0.787259	0.543746	0.485092	0.416779	0.847619	0.667182	0.746812	0.711952	0.779536	0.441388	0.329259	0.34842	0.280034	0.677983	0.482477	0.682779	0.570992	0.635731	0.600774			PC(O-42:8)	0.0493016	0.300507	0.673909			PC(O-42:8)	0.349644	0.726958	0.189037			PC(O-42:8)	0.382826	0.571904	-0.226973
PC(O-43:1)	0.0296781	0.0327553	0.0401858	0.048099	0.0201217	0.0202154	0.0203764	0.0377527	0.0276636	0.0362156	0.0786474	0.0508462	0.0427585	0.0195407	0.0300693	0.0420841	0.0226181	0.0263313	0.0494642	0.037166	0.0208427	0.0226537	0.0444113	0.0177282	0.0432566	0.013493	0.0296923	0.0244739	0.0343573	0.0382635			PC(O-43:1)	0.372709	0.705236	-0.264483			PC(O-43:1)	0.397602	0.726958	0.377018			PC(O-43:1)	0.574508	0.726909	-0.198374
PC(O-43:2)	0.094833	0.104003	0.116623	0.138426	0.0895177	0.0635604	0.0316445	0.13522	0.164635	0.113243	0.215667	0.161146	0.135787	0.0817568	0.0907522	0.14336	0.0671601	0.134176	0.14536	0.122537	0.102314	0.0584881	0.120815	0.0816318	0.0822656	0.100367	0.101765	0.0999036	0.135386	0.141059			PC(O-43:2)	0.794818	0.92588	-0.0963333			PC(O-43:2)	0.324915	0.724022	0.334312			PC(O-43:2)	0.191835	0.385265	-0.286549
PC(O-43:6)	0.108514	0.0891831	0.122947	0.138002	0.0723958	0.0731642	0.0341082	0.124555	0.15108	0.164307	0.0789	0.0799686	0.137938	0.0655515	0.0814238	0.0966239	0.071717	0.100951	0.148712	0.112324	0.0263767	0.05396	0.0724636	0.0344578	0.0579405	0.0585197	0.117764	0.090072	0.123244	0.169704			PC(O-43:6)	0.90908	0.963974	0.0432805			PC(O-43:6)	0.340071	0.724022	-0.258975			PC(O-43:6)	0.00494254	0.133004	-1.11487
PC(O-43:7)	0.126264	0.150417	0.0987653	0.217613	0.0592436	0.128253	0.107788	0.25307	0.217144	0.200913	0.0921865	0.120916	0.117058	0.126455	0.091243	0.196045	0.143082	0.144588	0.246898	0.159616	0.0609256	0.0628771	0.148129	0.0991948	0.117958	0.201257	0.141283	0.139099	0.159925	0.215307			PC(O-43:7)	0.218431	0.545086	0.475828			PC(O-43:7)	0.485348	0.767382	-0.251739			PC(O-43:7)	0.333221	0.520658	-0.415458
PC(O-44:1)	0.0791007	0.102222	0.117131	0.0832834	0.0740578	0.0423013	0.0272694	0.123222	0.107655	0.146535	0.237519	0.142882	0.119595	0.0790602	0.081771	0.139061	0.0759277	0.129482	0.160182	0.104336	0.0806269	0.0480808	0.134401	0.0876007	0.0777972	0.11753	0.0764351	0.0484899	0.107387	0.099677			PC(O-44:1)	0.945723	0.981641	-0.0281658			PC(O-44:1)	0.234777	0.724022	0.535888			PC(O-44:1)	0.745257	0.84346	-0.0890674
PC(O-44:2)	0.199656	0.237697	0.244362	0.278986	0.182402	0.146059	0.11645	0.279861	0.277238	0.249691	0.426319	0.288026	0.213908	0.190254	0.187676	0.296029	0.16351	0.245199	0.307509	0.260315	0.180433	0.153584	0.252262	0.181304	0.203078	0.198026	0.175208	0.193926	0.258315	0.264844			PC(O-44:2)	0.714681	0.890161	-0.0962901			PC(O-44:2)	0.528092	0.781186	0.192402			PC(O-44:2)	0.184849	0.378713	-0.235916
PC(O-44:3)	0.382641	0.43308	0.505801	0.525333	0.363051	0.340432	0.247684	0.620527	0.648966	0.581237	0.572773	0.579054	0.500212	0.354283	0.403147	0.706265	0.364657	0.52943	0.679901	0.565366	0.363661	0.19518	0.476147	0.21566	0.355603	0.43835	0.384256	0.380979	0.502028	0.592972			PC(O-44:3)	0.621515	0.853796	0.142214			PC(O-44:3)	0.493765	0.767382	0.12473			PC(O-44:3)	0.0909788	0.281353	-0.460288
PC(O-44:6)	1.57563	1.85312	2.0386	2.0713	1.31406	1.39445	0.946978	2.6359	2.48906	2.59075	2.83493	2.23644	1.8052	1.4839	1.51262	2.77861	1.54224	2.20356	2.75861	2.23098	1.33239	0.989431	1.72412	1.24435	1.29858	1.74963	1.54664	1.53693	1.71914	1.68885			PC(O-44:6)	0.552106	0.822407	0.184029			PC(O-44:6)	0.509687	0.771511	0.157383			PC(O-44:6)	0.0423435	0.235942	-0.426088
PC(O-44:7)	0.39593	0.297932	0.266735	0.483196	0.275376	0.327096	0.198924	0.546025	0.498196	0.696567	0.339008	0.256488	0.396173	0.335293	0.238581	0.509043	0.442325	0.489742	0.428299	0.213694	0.239582	0.180341	0.349114	0.25639	0.25854	0.291743	0.338487	0.41352	0.246701	0.464308			PC(O-44:7)	0.300272	0.625217	0.398951			PC(O-44:7)	0.564345	0.793077	-0.135048			PC(O-44:7)	0.124679	0.308505	-0.421103
PC(O-44:8)	0.225452	0.219846	0.210827	0.28623	0.272177	0.22812	0.183679	0.42001	0.378766	0.42729	0.354379	0.103036	0.227815	0.28508	0.209824	0.363796	0.227625	0.299231	0.407177	0.339285	0.166287	0.14675	0.216276	0.171064	0.181884	0.283013	0.178614	0.21237	0.254486	0.188686			PC(O-44:8)	0.175059	0.496431	0.431416			PC(O-44:8)	0.882919	0.947327	-0.0414498			PC(O-44:8)	0.00910892	0.166241	-0.461123
PC(O-45:6)	0.0842851	0.0920922	0.115037	0.0881366	0.0794546	0.0912595	0.0392212	0.11078	0.133385	0.157692	0.165261	0.0984114	0.103993	0.0747325	0.0800561	0.159667	0.0591694	0.104299	0.114145	0.12493	0.0334679	0.0269398	0.072736	0.0629985	0.0607776	0.0746041	0.0500552	0.0491382	0.0816016	0.0891123			PC(O-45:6)	0.519077	0.797076	0.21383			PC(O-45:6)	0.494925	0.767382	0.186793			PC(O-45:6)	0.00724324	0.141928	-0.837193
PC(O-46:2)	0.0145449	0.017803	0.0223017	0.0150358	0.0145998	0.00951779	0.00482874	0.0113047	0.0327296	0.0257228	0.0575932	0.0351951	0.018445	0.00836311	0.0110559	0.0250915	0.004452	0.0207355	0.0304124	0.0315072	0.0105053	0.00390894	0.0149175	0.0156599	0.0105824	0.0152499	0.00753996	0.0107131	0.0230411	0.0186842			PC(O-46:2)	0.995004	0.995004	-0.00311125			PC(O-46:2)	0.371051	0.726958	0.632381			PC(O-46:2)	0.0593663	0.25334	-0.600868
PC(O-46:3)	0.0186599	0.0412226	0.024041	0.0246315	0.0075426	0.0182365	0.00402262	0.0509685	0.0129342	0.0502144	0.0563916	0.0628293	0.0230807	0.0195445	0.0103195	0.0445264	0.016322	0.0326459	0.0257235	0.0214088	0.0143932	0.0107734	0.0202208	0.0190466	0.0137444	0.0234723	0.00995967	0.0215008	0.0268641	0.0438286			PC(O-46:3)	0.729182	0.899076	0.232254			PC(O-46:3)	0.380989	0.726958	0.568459			PC(O-46:3)	0.244373	0.441821	-0.570496
PC(O-46:4)	0.152737	0.148832	0.15994	0.200716	0.118978	0.123089	0.0978331	0.233404	0.208677	0.212196	0.299634	0.205039	0.173107	0.127903	0.140312	0.242799	0.127307	0.191442	0.233942	0.201315	0.13247	0.0747739	0.160987	0.114014	0.123309	0.145845	0.124707	0.139701	0.149894	0.189106			PC(O-46:4)	0.555045	0.822407	0.163914			PC(O-46:4)	0.365656	0.726958	0.276135			PC(O-46:4)	0.104764	0.289705	-0.367442
PC(O-46:6)	0.559683	0.689227	0.654579	0.814424	0.559481	0.459754	0.409745	0.965504	0.910558	0.94181	1.19313	0.922997	0.703367	0.495204	0.587705	0.990446	0.568297	0.893273	1.01902	0.838687	0.528433	0.359162	0.69954	0.4881	0.487484	0.635589	0.542738	0.518008	0.625264	0.724507			PC(O-46:6)	0.563453	0.826693	0.170043			PC(O-46:6)	0.393269	0.726958	0.251814			PC(O-46:6)	0.0844641	0.273377	-0.354874
PC(O-46:7)	0.108058	0.216718	0.155549	0.235389	0.100034	0.222759	0.0814324	0.352793	0.244458	0.35229	0.287699	0.147457	0.15763	0.146774	0.123351	0.300761	0.177265	0.257501	0.301388	0.265718	0.0731414	0.0557175	0.0474525	0.132217	0.1594	0.201357	0.127407	0.143897	0.220964	0.185756			PC(O-46:7)	0.1747	0.496431	0.620034			PC(O-46:7)	0.820513	0.918891	0.0810882			PC(O-46:7)	0.0861618	0.276404	-0.801836
PC(P-28:0)	0.146403	0.178201	0.223837	0.193364	0.143134	0.0633979	0.0500554	0.0758458	0.137498	0.15782	0.363335	0.233181	0.203575	0.190064	0.198187	0.140585	0.0909602	0.178499	0.145046	0.129013	0.188097	0.145068	0.238031	0.181394	0.189313	0.114577	0.162914	0.129968	0.149197	0.144647			PC(P-28:0)	0.0176427	0.193802	-0.868733			PC(P-28:0)	0.142048	0.724022	0.4253			PC(P-28:0)	0.604593	0.747764	0.0900005
PC(P-29:0)	0.363544	0.4235	0.415225	0.398272	0.267436	0.185031	0.139917	0.388765	0.377841	0.304313	0.650668	0.676708	0.579508	0.453409	0.395917	0.425315	0.181399	0.383651	0.292921	0.372403	0.407532	0.357645	0.688264	0.505239	0.481261	0.33079	0.444252	0.443659	0.409539	0.377386			PC(P-29:0)	0.150986	0.473326	-0.420315			PC(P-29:0)	0.0281654	0.724022	0.561209			PC(P-29:0)	0.121502	0.305532	0.38537
PC(P-30:0)	3.60549	3.98695	4.01311	3.89397	3.45504	2.32834	1.86114	2.48043	2.6237	2.62785	5.74246	4.61623	4.47639	4.24896	4.25783	1.86707	2.55699	2.67153	3.17571	3.27022	5.52732	5.04842	6.60221	5.372	5.42734	3.86401	3.76891	3.68675	3.62923	3.45783			PC(P-30:0)	7.06161e-05	0.0256701	-0.668984			PC(P-30:0)	0.030494	0.724022	0.300375			PC(P-30:0)	0.00114233	0.0752897	0.561711
PC(P-30:1)	0.113924	0.307764	0.189456	0.289324	0.252628	0.186599	0.116986	0.382531	0.225652	0.361173	0.500206	0.378043	0.235813	0.317037	0.184235	0.263536	0.134885	0.297116	0.237848	0.310551	0.297161	0.254049	0.437232	0.313037	0.32864	0.295284	0.290187	0.278284	0.343066	0.34952			PC(P-30:1)	0.711104	0.88888	0.142653			PC(P-30:1)	0.20378	0.724022	0.48632			PC(P-30:1)	0.0765052	0.267138	0.499465
PC(P-31:0)	2.83464	3.14805	3.31177	3.42474	2.71761	2.11659	1.69445	2.41853	2.37171	2.47596	5.0634	4.15167	3.81799	3.37827	3.61289	3.16809	2.33314	2.90504	2.77723	2.86582	4.57216	3.41365	5.05697	4.09518	3.75659	3.31477	3.04829	3.06826	3.07319	3.48778			PC(P-31:0)	0.00228741	0.0637835	-0.478776			PC(P-31:0)	0.0318036	0.724022	0.375371			PC(P-31:0)	0.0159294	0.182237	0.436752
PC(P-32:0)	16.7902	18.1015	17.7111	18.1658	15.7262	11.605	10.502	12.1792	12.5252	13.6145	24.514	22.9195	20.608	19.5809	20.1841	15.1837	12.431	14.5592	14.5562	14.6149	31.666	26.9539	32.6002	29.8559	29.2713	21.018	20.7489	21.2286	20.8908	22.9758			PC(P-32:0)	7.0814e-05	0.0256701	-0.517446			PC(P-32:0)	0.0066357	0.724022	0.317759			PC(P-32:0)	3.31514e-05	0.0228478	0.797614
PC(P-32:1)	9.66145	9.11776	10.5795	11.5968	8.35509	7.39332	6.78779	9.57513	9.49096	10.1783	12.4305	11.1935	10.8318	9.37855	9.74037	11.2653	7.56474	10.1166	11.0723	9.81466	11.0792	10.2796	12.675	11.231	10.2243	10.5565	10.1031	9.63648	10.6449	12.579			PC(P-32:1)	0.216663	0.543532	-0.183355			PC(P-32:1)	0.308741	0.724022	0.119655			PC(P-32:1)	0.125938	0.308625	0.170307
PC(P-33:0)	4.10079	4.42725	4.53353	4.61332	4.02556	3.52679	2.98769	4.20035	4.03951	4.23919	5.23037	4.9332	4.70764	4.44626	4.48202	5.40935	3.89113	4.76947	4.76728	4.71028	5.18126	4.05981	5.66092	4.90455	4.82507	4.25228	4.21239	4.29746	4.18737	5.11609			PC(P-33:0)	0.0899703	0.379235	-0.192217			PC(P-33:0)	0.0573959	0.724022	0.133206			PC(P-33:0)	0.090527	0.281353	0.182786
PC(P-34:1)	14.8869	17.1028	18.9315	17.294	14.8322	11.7674	11.4149	12.7333	12.7792	13.4703	21.2803	20.2948	18.9426	17.7035	17.3612	15.098	12.3046	13.437	15.0253	15.5131	24.3542	22.488	27.4686	24.4907	23.1369	19.0946	19.5307	20.1492	20.0103	22.3854			PC(P-34:1)	0.00333547	0.078007	-0.41783			PC(P-34:1)	0.049187	0.724022	0.20281			PC(P-34:1)	0.000157571	0.0228478	0.554146
PC(P-34:2)	1.70373	1.78156	2.31881	1.62466	1.69627	1.25718	1.02188	1.29792	1.16809	2.40331	2.58824	2.30001	1.89398	2.07016	1.73153	1.73134	0.850927	1.44402	1.66804	1.26241	2.50604	2.25691	3.13741	2.63908	2.12565	2.14606	1.7969	1.77226	2.38463	1.64738			PC(P-34:2)	0.205538	0.531272	-0.352213			PC(P-34:2)	0.177318	0.724022	0.213973			PC(P-34:2)	0.012997	0.175774	0.472956
PC(P-34:3)	0.917154	1.16323	1.04491	0.940087	1.06702	1.06615	0.977538	0.947073	1.34475	0.837335	1.08421	0.613286	0.957571	0.873956	0.875331	1.53338	1.00456	0.497676	1.21443	1.03441	0.840122	0.741856	0.510603	0.94747	0.663868	1.05969	1.13434	0.563046	0.752779	1.42395			PC(P-34:3)	0.936059	0.97861	0.0113243			PC(P-34:3)	0.150324	0.724022	-0.220703			PC(P-34:3)	0.0148015	0.179321	-0.470581
PC(P-34:4)	0.85091	1.05273	1.01542	1.08652	0.736348	0.90417	0.666852	1.23289	1.15806	1.13418	1.29493	1.33146	1.10463	0.885718	0.885364	1.29479	0.727759	1.05231	1.11203	1.2767	0.751965	0.650507	1.15416	0.926973	0.851189	1.12187	1.10771	1.01549	1.01724	1.08686			PC(P-34:4)	0.584274	0.83853	0.103935			PC(P-34:4)	0.233193	0.724022	0.214509			PC(P-34:4)	0.475603	0.660515	-0.12951
PC(P-35:4)	1.14327	1.11459	1.11115	1.2251	0.889697	0.815341	0.5625	1.47041	1.45668	1.6123	1.06965	1.27158	1.10302	1.15222	0.971237	1.39942	1.13507	1.48561	1.49111	1.58803	1.38674	0.972275	1.07707	1.12348	1.14525	1.5913	1.15312	1.18034	1.50714	1.53288			PC(P-35:4)	0.704894	0.886008	0.109744			PC(P-35:4)	0.827362	0.921409	0.0219055			PC(P-35:4)	0.629988	0.763529	0.0570023
PC(P-36:4)	10.6093	10.3942	10.0454	9.96264	8.4954	11.118	9.77723	11.9286	11.4285	12.865	10.2127	10.6876	8.76114	10.4294	9.808	12.1799	10.832	11.7318	11.8414	12.2941	16.677	13.1469	16.0869	15.3138	15.165	19.9121	18.1698	18.9642	17.2995	17.1324			PC(P-36:4)	0.0442692	0.300507	0.206298			PC(P-36:4)	0.879558	0.947327	0.0113755			PC(P-36:4)	0.000156085	0.0228478	0.625745
PC(P-36:5)	1.53521	1.47529	1.78234	1.88249	1.13692	1.22297	1.27347	1.91436	1.70344	1.97634	1.97853	1.42348	1.34969	1.45043	1.55172	1.49988	1.28767	0.789421	2.0272	2.07056	2.32292	2.12579	3.24871	2.19673	2.24357	2.29712	2.5902	2.85418	2.77197	2.70393			PC(P-36:5)	0.792847	0.92588	0.050505			PC(P-36:5)	0.947485	0.976405	-0.0108253			PC(P-36:5)	0.0102881	0.16952	0.635687
PC(P-36:6)	0.680466	0.816818	0.723719	0.75191	0.542707	0.498581	0.418276	1.06632	0.837583	0.779282	1.11768	0.780864	0.874152	0.51444	0.655612	0.942228	0.604875	0.769923	0.918597	0.842818	0.656511	0.493254	0.768124	0.654131	0.649229	0.645007	0.721804	0.653571	0.771708	0.849947			PC(P-36:6)	0.898733	0.959431	0.0342346			PC(P-36:6)	0.476472	0.767382	0.165422			PC(P-36:6)	0.380316	0.570194	-0.126159
PC(P-37:4)	1.802	1.70488	1.74296	1.87247	1.33965	1.79858	1.79187	2.20364	2.21977	2.13958	1.92809	8.8534	1.79483	1.86198	7.36725	2.48743	2.04576	2.04249	2.43391	2.10767	1.99322	5.86437	2.30416	2.01527	2.17072	2.6171	2.31957	2.32213	2.53998	2.39835			PC(P-37:4)	0.0357876	0.270271	0.262905			PC(P-37:4)	0.160015	0.724022	1.36563			PC(P-37:4)	0.192605	0.385743	0.76176
PC(P-40:3)	10.0721	11.1165	13.3434	13.2576	8.65673	9.81925	7.09743	19.093	18.8959	19.3427	20.1789	15.2738	11.6379	9.12013	9.34505	20.9684	9.22146	14.4182	18.7145	15.078	6.72533	7.08098	9.80134	6.33512	7.31918	10.7264	9.39673	9.25129	12.2351	12.8675			PC(P-40:3)	0.259793	0.577761	0.395478			PC(P-40:3)	0.456465	0.755561	0.215843			PC(P-40:3)	0.00995298	0.167812	-0.599177
PC(P-40:5)	38.984	40.6671	38.4471	42.5426	34.1419	33.7158	27.1351	40.2308	39.3483	42.3135	37.921	40.4359	35.3993	31.2002	32.7706	40.8196	27.4035	31.6898	37.4951	31.6334	31.7093	27.7863	34.8632	30.0658	33.1435	31.0851	29.1636	29.3785	31.8582	33.8153			PC(P-40:5)	0.465205	0.764236	-0.0920455			PC(P-40:5)	0.15811	0.724022	-0.132203			PC(P-40:5)	0.00407877	0.133004	-0.30589
PC(P-41:5)	0.87298	0.987912	0.941812	1.15049	0.680045	0.730728	0.526716	1.15717	0.860261	1.09994	1.48881	1.21541	1.18961	0.808983	0.782272	1.27396	0.728707	1.08192	1.28886	1.15101	0.619539	0.626822	1.07249	0.848528	0.777532	0.866507	0.817424	0.772736	0.920783	1.11404			PC(P-41:5)	0.722482	0.892333	-0.0827991			PC(P-41:5)	0.309334	0.724022	0.243493			PC(P-41:5)	0.259305	0.45083	-0.232028
PC(P-42:2)	1.29308	1.6417	1.48211	1.91065	1.40631	1.35862	1.14065	2.59192	2.57258	2.53224	2.56992	2.29192	1.84536	1.15583	1.47902	2.04881	1.40061	1.78016	2.54471	2.2855	1.38427	1.08926	1.80714	1.19804	1.22532	1.40444	1.63499	1.46285	1.57896	2.19236			PC(P-42:2)	0.210544	0.537037	0.398746			PC(P-42:2)	0.298552	0.724022	0.272552			PC(P-42:2)	0.248695	0.444099	-0.206158
PC(P-42:3)	5.21711	6.27456	7.12249	8.4479	4.49085	5.01569	3.47353	9.62371	8.72569	9.83969	11.3544	8.40527	6.51391	4.76225	4.83917	10.2318	4.71758	7.14168	10.1383	8.01812	4.01576	3.16405	5.85904	3.98398	4.38657	5.49879	4.80089	4.89823	6.12654	6.66778			PC(P-42:3)	0.512347	0.790563	0.217154			PC(P-42:3)	0.564452	0.793077	0.185206			PC(P-42:3)	0.0448719	0.237461	-0.559529
PC(P-42:4)	11.4431	13.2106	14.8593	15.6798	9.53303	9.07085	6.75586	16.7398	15.5107	16.3653	22.9158	17.6423	13.9854	10.9737	11.5633	18.4948	16.9624	14.0034	17.7085	14.8325	9.18891	7.85132	12.963	9.73012	17.5029	19.4942	17.1975	9.26922	11.3635	11.813			PC(P-42:4)	0.981579	0.992479	-0.00632887			PC(P-42:4)	0.357881	0.726958	0.252024			PC(P-42:4)	0.491692	0.671689	-0.177412
PC(P-42:5)	7.99444	10.0169	10.9353	10.729	7.26299	6.41524	4.69319	11.3284	10.7524	10.7418	15.285	12.8911	10.6994	8.49233	8.49873	12.5506	6.61404	10.3202	12.2504	10.5696	7.10133	5.77143	9.33911	7.02965	7.16013	7.0026	6.65386	6.44933	8.10964	8.99271			PC(P-42:5)	0.709537	0.888453	-0.0955354			PC(P-42:5)	0.278885	0.724022	0.251209			PC(P-42:5)	0.0572817	0.25334	-0.366772
PC(P-43:4)	0.640538	0.708216	0.822337	0.837711	0.523727	0.562239	0.415367	0.972338	0.928833	0.909206	1.25693	0.998039	0.791464	0.574437	0.594833	1.05877	0.547212	0.812187	1.03334	0.841829	0.50062	0.396212	0.703533	0.524025	0.53763	0.637988	0.584777	0.590831	0.749481	0.803782			PC(P-43:4)	0.701179	0.884095	0.100728			PC(P-43:4)	0.374015	0.726958	0.255072			PC(P-43:4)	0.0535187	0.248725	-0.40818
PC(P-44:4)	3.23999	3.90179	4.20281	4.54079	2.79993	2.81313	2.02589	5.47387	4.97531	5.37934	7.16824	5.08738	4.11159	3.07142	3.21875	6.25717	2.96829	4.54613	5.81278	4.55746	2.62577	1.94483	3.62282	2.57674	2.76105	3.27816	2.65596	2.87022	3.67773	3.97008			PC(P-44:4)	0.632176	0.859774	0.145462			PC(P-44:4)	0.371821	0.726958	0.278077			PC(P-44:4)	0.0390113	0.235942	-0.465614
PC(P-44:5)	3.16821	3.8005	4.28848	4.53249	2.81606	2.65486	1.84698	5.21988	4.68686	4.80566	7.11419	5.09647	3.98491	2.78134	3.07723	5.42757	2.46724	4.08641	5.45402	4.30621	2.69113	1.88465	3.87001	2.70865	2.57354	3.08967	2.78469	2.76272	3.47435	3.98779			PC(P-44:5)	0.875463	0.945917	0.0464281			PC(P-44:5)	0.452684	0.754474	0.245302			PC(P-44:5)	0.0646455	0.25334	-0.438628
PC(P-44:6)	0.986271	1.28476	1.5513	1.49354	0.868999	0.921772	0.648484	1.77597	1.71632	1.55095	1.98967	1.70315	1.21956	0.998006	0.93389	2.06863	0.996084	1.27825	1.77206	1.51504	1.00975	0.628551	1.12188	0.804192	0.847064	0.975875	0.939367	0.870124	1.22397	1.11931			PC(P-44:6)	0.755478	0.912869	0.0966698			PC(P-44:6)	0.608851	0.817439	0.146155			PC(P-44:6)	0.0632857	0.25334	-0.487495
PC(P-45:4)	0.156674	0.204372	0.2105	0.243251	0.159754	0.144862	0.0927643	0.253519	0.234395	0.260871	0.313352	0.24856	0.196062	0.13988	0.158107	0.302527	0.131651	0.200433	0.25007	0.195029	0.128861	0.0791545	0.167819	0.116482	0.109122	0.136974	0.120069	0.149076	0.174111	0.191252			PC(P-45:4)	0.951242	0.981641	0.0174516			PC(P-45:4)	0.663402	0.838922	0.115747			PC(P-45:4)	0.0093302	0.166241	-0.69632
PC(P-46:4)	0.506564	0.578858	0.63593	0.724845	0.448077	0.496032	0.303195	0.891174	0.792452	0.776203	1.08735	0.845229	0.666522	0.464323	0.561627	0.955477	0.461062	0.737918	0.920631	0.727838	0.414745	0.353345	0.595489	0.428889	0.436702	0.504359	0.512577	0.474298	0.584404	0.604496			PC(P-46:4)	0.565572	0.826693	0.171253			PC(P-46:4)	0.275039	0.724022	0.3248			PC(P-46:4)	0.0686186	0.25995	-0.376695
PE(28:1)	0.0609965	0.144072	0.15149	0.173772	0.0984005	0.0705391	0.0391666	0.150005	0.139122	0.128082	0.365599	0.171524	0.148969	0.112246	0.151476	0.16401	0.121144	0.184429	0.210818	0.242517	0.0913548	0.0713835	0.176738	0.0893155	0.107557	0.101204	0.0966076	0.0775932	0.185324	0.15516			PE(28:1)	0.510594	0.790563	-0.254873			PE(28:1)	0.244107	0.724022	0.595202			PE(28:1)	0.518221	0.692524	-0.229271
PE(29:0)	0.270121	0.661896	0.703419	0.646269	0.407557	0.561595	0.386298	1.11251	0.840224	1.03591	1.02375	0.930283	0.649202	0.781031	0.518488	1.43032	0.516646	1.0488	1.05684	0.918671	0.34382	0.298227	0.609658	0.550489	0.535744	0.467251	0.717698	0.736899	0.702404	0.701586			PE(29:0)	0.170021	0.496431	0.549717			PE(29:0)	0.0875927	0.724022	0.537282			PE(29:0)	0.522497	0.692524	-0.201974
PE(30:0)	4.17449	4.96945	6.41467	5.7096	4.21613	6.29926	6.11821	10.4693	9.29731	8.28587	8.24511	7.34699	5.09537	4.12599	5.24892	12.4534	7.99276	8.82493	8.10772	10.9098	3.51497	3.91724	5.05664	4.45099	4.13342	6.54663	6.73842	7.91352	7.36436	8.45095			PE(30:0)	0.0197269	0.199219	0.66724			PE(30:0)	0.336504	0.724022	0.238348			PE(30:0)	0.127215	0.309501	-0.274197
PE(30:1)	6.78854	9.18951	10.5448	9.67089	6.8068	6.45531	6.48292	12.6203	11.7065	11.4792	14.932	9.03453	8.75194	6.96148	7.39152	14.5963	8.1448	12.1211	12.6899	13.7292	6.86081	6.15368	9.93743	7.1946	7.34771	9.42742	9.55401	9.3589	11.1429	12.2318			PE(30:1)	0.486527	0.771285	0.180877			PE(30:1)	0.634168	0.830094	0.130498			PE(30:1)	0.304335	0.495811	-0.197686
PE(30:2)	0.105778	0.159108	0.285872	0.208615	0.143721	0.0677003	0.160128	0.146948	0.396436	0.280242	0.638347	0.0641188	0.30572	0.105468	0.0347641	0.208692	0.0710487	0.201185	0.576774	0.334165	0.0492392	0.123762	0.221785	0.113166	0.11367	0.0567771	0.209235	0.19286	0.281411	0.243004			PE(30:2)	0.665899	0.871439	0.219438			PE(30:2)	0.693338	0.856337	0.3467			PE(30:2)	0.213735	0.409942	-0.538838
PE(31:0)	4.30274	4.40215	4.39364	4.47347	3.47072	5.17537	3.41013	6.51639	5.4199	6.27592	6.919	4.72286	4.44109	3.89823	3.5253	6.97048	4.79375	7.08956	6.82072	6.47738	3.29816	2.99724	4.12235	3.55884	3.72003	5.31824	3.82934	4.83071	4.90981	5.85305			PE(31:0)	0.104667	0.406848	0.348789			PE(31:0)	0.464912	0.760861	0.159737			PE(31:0)	0.036304	0.235942	-0.249847
PE(31:1)	5.34518	6.20289	7.76588	6.66134	4.87378	4.89643	4.44398	8.36358	7.30001	7.35001	9.71083	6.23745	6.45451	5.15075	5.50435	8.85509	6.10051	7.94536	8.58337	7.91071	6.10942	4.63675	6.38688	4.9956	4.8192	5.29736	6.77735	5.51831	7.05471	8.25243			PE(31:1)	0.752119	0.912869	0.0687175			PE(31:1)	0.65861	0.838922	0.0997676			PE(31:1)	0.248167	0.444099	-0.195057
PE(32:0)	14.4426	17.7278	18.6675	17.4702	13.9897	21.9984	18.2393	30.7479	30.7367	30.603	23.212	17.3174	17.0103	15.4126	14.7682	33.8856	23.2158	28.9719	30.2578	31.5803	13.2583	11.4443	15.6475	13.337	12.6639	20.8499	20.9669	20.9434	21.9461	23.7299			PE(32:0)	0.0164949	0.188175	0.685163			PE(32:0)	0.559324	0.788929	0.0920602			PE(32:0)	0.0275937	0.235942	-0.310736
PE(32:1)	135.608	161.527	181.658	169.479	163.136	163.519	120.821	187.761	183.624	187.683	210.423	146.976	146.902	134.616	129.351	201.954	139.395	198.894	195.733	197.897	130.154	114.476	155.421	135.28	122.555	145.1	155.533	142.239	159.213	195.411			PE(32:1)	0.680275	0.874754	0.0558032			PE(32:1)	0.618559	0.827408	-0.0788179			PE(32:1)	0.017277	0.192705	-0.30259
PE(32:2)	11.3448	14.9179	17.5623	14.1731	12.6176	11.3459	10.0873	17.9992	19.2496	16.8569	19.6639	13.1	13.7157	11.5529	12.4157	18.8418	13.347	19.0383	17.3832	19.5715	12.7511	11.5002	15.6458	12.639	11.1896	14.3114	15.995	14.4765	16.3794	19.948			PE(32:2)	0.658603	0.866583	0.0972308			PE(32:2)	0.985543	0.989638	-0.00342613			PE(32:2)	0.32944	0.519216	-0.148114
PE(32:3)	0.562409	0.639248	0.827983	0.541899	0.346048	0.440996	0.334669	0.814126	0.847527	0.689183	1.15908	0.67863	1.03311	0.570905	0.677432	0.718552	0.457954	0.926557	0.914365	1.03093	0.28368	0.34377	0.529696	0.277573	0.400163	0.358558	0.581258	0.55623	0.524573	0.616782			PE(32:3)	0.753511	0.912869	0.0997733			PE(32:3)	0.126214	0.724022	0.497573			PE(32:3)	0.0509088	0.245239	-0.669088
PE(33:0)	5.67786	7.59294	8.4438	8.1938	5.90176	6.35339	5.43102	10.1344	9.95768	8.52499	10.2667	7.66502	7.99548	6.18208	6.73927	11.2699	6.53049	8.67069	9.75942	9.58607	5.59342	5.29976	6.76564	6.33763	5.68631	7.05558	6.13506	7.13814	6.87321	7.55649			PE(33:0)	0.436763	0.744625	0.174039			PE(33:0)	0.523767	0.776546	0.117492			PE(33:0)	0.10585	0.289705	-0.270744
PE(33:1)	41.2398	50.735	55.7284	52.7404	41.098	37.034	32.8649	54.6193	57.7797	51.7318	72.7612	50.574	52.8699	43.0411	43.6308	63.081	40.9671	58.5362	63.5157	59.3826	43.1394	36.2969	49.0674	43.6973	39.8217	44.515	44.485	44.9073	47.9433	56.8029			PE(33:1)	0.804262	0.927012	-0.0455801			PE(33:1)	0.514895	0.774479	0.122116			PE(33:1)	0.153061	0.338783	-0.188053
PE(33:2)	7.03598	8.49324	10.4617	9.7309	7.58866	6.51966	5.57821	8.8762	9.52913	8.66669	12.4021	8.5061	8.85142	7.5608	6.87628	9.98687	7.137	10.0392	9.78455	10.199	7.39655	6.18484	8.77272	6.99597	6.96802	7.54006	7.65331	7.42946	8.36219	9.2929			PE(33:2)	0.428632	0.738142	-0.144971			PE(33:2)	0.881976	0.947327	0.0292225			PE(33:2)	0.112047	0.29756	-0.254027
PE(33:3)	0.159211	0.327509	0.236226	0.261988	0.264798	0.188836	0.094673	0.443455	0.226302	0.313263	0.316714	0.208404	0.510205	0.2095	0.228057	0.4066	0.287934	0.334736	0.466564	0.26727	0.158438	0.143741	0.30206	0.307343	0.198939	0.175415	0.137882	0.155933	0.138827	0.271761			PE(33:3)	0.960592	0.983856	0.0192614			PE(33:3)	0.510384	0.771511	0.237021			PE(33:3)	0.547934	0.710369	-0.170382
PE(34:0)	21.0301	26.032	28.7157	27.3499	19.2522	26.8549	22.1307	43.2108	43.8953	40.755	39.4847	27.7489	25.1333	23.2082	23.1326	46.7025	28.5159	42.7348	42.6399	41.2113	19.2778	15.6309	23.9117	20.0047	18.6458	27.8956	28.0657	27.9956	30.3327	36.0451			PE(34:0)	0.0736098	0.362703	0.531133			PE(34:0)	0.392163	0.726958	0.180681			PE(34:0)	0.0629742	0.25334	-0.328323
PE(34:1)	650.926	779.42	883.926	801.925	631.319	572.955	523.57	844.888	888.443	820.704	1074.26	768.485	759.391	655.737	666.499	913.858	604.472	864.136	900.435	870.266	655.911	554.805	760.839	658.779	592.256	670.06	682.633	677.124	707.392	825.987			PE(34:1)	0.834363	0.936929	-0.0378168			PE(34:1)	0.705392	0.865329	0.0665272			PE(34:1)	0.11727	0.303093	-0.217714
PE(34:2)	204.829	258.871	297.829	271.364	218.367	194.046	185.295	304.729	318.696	292.37	375.805	249.794	251.57	213.548	218.111	326.952	221.627	329.272	338.25	336.354	217.168	188.489	258.037	219.445	196.823	250.118	256.25	250.328	266.788	332.868			PE(34:2)	0.800727	0.92588	0.049722			PE(34:2)	0.746884	0.884789	0.0648939			PE(34:2)	0.144723	0.326866	-0.212401
PE(34:3)	7.75286	9.38276	11.7118	9.93664	9.12921	8.22727	6.37153	9.64459	9.6516	10.0435	10.4168	9.92837	9.04221	8.23985	6.3736	11.1383	6.72308	10.3023	8.78955	9.54722	6.23347	6.12874	8.01006	5.85594	6.11066	5.17777	7.80962	6.59715	8.53554	9.44781			PE(34:3)	0.419702	0.731453	-0.12494			PE(34:3)	0.438463	0.740191	-0.122895			PE(34:3)	0.00491958	0.133004	-0.567156
PE(34:4)	4.03614	3.97378	5.50453	4.47051	3.6959	2.82911	3.02057	4.91079	4.66941	4.46876	6.90508	4.36552	4.97592	4.08552	4.21799	5.27281	3.80892	4.7452	5.08817	4.68885	3.31032	2.73144	3.97021	3.50589	2.58938	3.17213	3.33662	2.92707	3.85432	3.07048			PE(34:4)	0.529751	0.805177	-0.123752			PE(34:4)	0.380338	0.726958	0.179303			PE(34:4)	0.026492	0.235942	-0.428713
PE(35:0)	4.09851	5.04138	4.93029	4.91708	3.74351	3.65471	3.0547	5.79049	6.06044	5.84885	6.89311	5.0802	4.43299	3.62293	3.96741	5.95327	3.48977	5.67941	6.1222	5.55521	3.8207	3.16411	5.30972	3.72808	3.61774	4.03975	3.7633	4.24238	4.313	5.15971			PE(35:0)	0.643319	0.865466	0.102778			PE(35:0)	0.704633	0.865329	0.0781859			PE(35:0)	0.208664	0.40558	-0.210826
PE(35:1)	145.39	185.086	206.42	186.9	137.483	118.685	101.308	177.191	183.199	173.17	257.71	188.005	182.194	147.939	152.04	201.269	119.268	182.085	193.611	174.376	148.96	125.436	174.635	148.168	136.228	137.501	138.605	140.937	156.207	173.796			PE(35:1)	0.346335	0.680393	-0.192772			PE(35:1)	0.591704	0.809407	0.10747			PE(35:1)	0.145686	0.327004	-0.231827
PE(35:2)	53.6863	62.3642	72.3075	66.2193	51.0442	43.2895	41.7301	64.8812	70.7943	64.3207	86.6646	61.3494	62.8388	54.2537	53.8014	67.3105	49.1131	69.665	69.0107	68.9526	52.6573	46.6563	58.792	51.6927	47.0768	51.9013	53.9379	52.642	54.4595	67.2125			PE(35:2)	0.585236	0.83853	-0.100704			PE(35:2)	0.722316	0.867018	0.0613938			PE(35:2)	0.0718443	0.267113	-0.250679
PE(35:3)	2.89367	3.4167	3.65337	2.95384	2.74997	2.26793	1.9423	3.0255	3.01987	3.36491	3.81088	2.77055	2.85231	2.26123	2.64808	2.97557	2.11092	3.23703	3.18869	2.63106	2.77196	1.86978	2.8946	2.6869	2.05978	2.1256	2.04911	2.50763	2.61341	2.84932			PE(35:3)	0.236949	0.559571	-0.201999			PE(35:3)	0.418944	0.740191	-0.127428			PE(35:3)	0.036244	0.235942	-0.351114
PE(35:4)	2.80182	3.4096	3.48921	3.15035	2.8001	2.57429	1.96675	3.24587	3.07334	3.19663	4.60115	3.17281	2.56169	3.12309	2.74587	3.54831	2.21156	4.03519	3.69934	3.36398	1.91617	1.75917	2.58728	2.19559	1.66595	2.09591	2.25857	1.82169	2.27588	2.60818			PE(35:4)	0.299143	0.62501	-0.154986			PE(35:4)	0.785848	0.905787	0.0501421			PE(35:4)	0.00112307	0.0752897	-0.62846
PE(36:0)	2.04073	2.63502	2.76747	2.5685	1.82839	2.16021	1.41472	3.46607	3.3162	3.19903	3.75499	2.89289	2.31259	1.83085	2.24803	3.46698	1.82331	2.89873	3.06661	2.63304	1.7933	1.25041	2.38816	1.78542	1.90422	1.73702	2.24046	2.03176	2.31699	2.59239			PE(36:0)	0.46447	0.764236	0.195274			PE(36:0)	0.550352	0.785971	0.139189			PE(36:0)	0.0676632	0.259555	-0.376338
PE(36:1)	1674.17	2016.52	2292.71	2107.61	1585.61	1330.09	1138.99	2020.21	2102.05	1973.51	2707.29	2020.18	1887.53	1609.8	1621.05	2063.94	1269.26	1918.87	2085.18	1884.72	1607.89	1335.01	1914.84	1633.96	1502.91	1515.5	1539.7	1524.46	1623.91	1929.86			PE(36:1)	0.383552	0.710177	-0.176075			PE(36:1)	0.892171	0.952612	0.0250126			PE(36:1)	0.0773457	0.267138	-0.275476
PE(36:2)	1330.71	1634.73	1902.07	1693.83	1319.93	1223.92	1130.08	1839.76	1996.03	1813.48	2289.67	1594.88	1572.44	1351.47	1365.6	1930.89	1285	1902.44	1968.23	1930.37	1333.21	1157.4	1622.18	1387.99	1232.58	1478.39	1518.09	1501.71	1591.34	1929.77			PE(36:2)	0.910346	0.963974	0.0221615			PE(36:2)	0.783053	0.905444	0.0526247			PE(36:2)	0.136614	0.316908	-0.227102
PE(36:3)	189.604	227.885	221.376	234.241	159.373	151.907	120.929	200.83	204.345	222.22	322.43	224.044	205.525	198.041	196.703	213.208	147.377	214.324	216.108	214.288	184.151	161.448	185.828	184.05	172.261	155.389	191.3	182.42	168.76	202.034			PE(36:3)	0.295473	0.620923	-0.197745			PE(36:3)	0.4374	0.740191	0.15143			PE(36:3)	0.109703	0.295627	-0.217907
PE(36:4)	200.029	235.148	252.99	234.195	175.789	161.941	138.848	240.614	237.752	232.448	350.819	246.664	240.753	204.947	203.974	255.091	173.441	245.277	247.075	243.496	173.869	148.293	206.734	172.279	162.815	170.774	167.859	172.416	182.318	190.776			PE(36:4)	0.521959	0.797076	-0.118433			PE(36:4)	0.362294	0.726958	0.183567			PE(36:4)	0.0273268	0.235942	-0.34599
PE(36:5)	34.436	40.5652	46.2096	42.7187	33.0009	26.9317	22.1564	40.9775	39.2367	38.9134	60.1503	44.2536	42.6732	34.7163	36.718	42.5943	28.6818	41.3521	42.588	41.3698	30.3684	25.7159	37.0236	29.9045	28.9228	28.8249	27.8417	29.269	31.5102	34.9252			PE(36:5)	0.247943	0.568857	-0.227373			PE(36:5)	0.43086	0.740191	0.150023			PE(36:5)	0.0217073	0.211834	-0.37423
PE(36:6)	2.72839	3.62599	4.00331	3.45682	2.85136	2.6052	2.23545	3.56807	3.49722	3.42799	5.25589	4.098	4.17265	3.22278	3.28659	4.21953	2.68538	3.70243	3.33955	4.3973	1.5396	2.45226	3.2929	2.59079	2.06659	2.69916	3.03724	2.99733	2.76321	3.94784			PE(36:6)	0.482998	0.7712	-0.120169			PE(36:6)	0.170555	0.724022	0.265691			PE(36:6)	0.0374258	0.235942	-0.480835
PE(37:0)	0.157648	0.287388	0.386176	0.159672	0.184801	0.227474	0.168653	0.338708	0.344553	0.22179	0.465809	0.376838	0.185379	0.211574	0.164515	0.431335	0.184253	0.247142	0.371394	0.326845	0.134763	0.0974151	0.281789	0.152316	0.175554	0.11934	0.18312	0.234201	0.206016	0.261169			PE(37:0)	0.669662	0.873211	0.146317			PE(37:0)	0.557437	0.788929	0.25616			PE(37:0)	0.258303	0.45083	-0.481889
PE(37:1)	35.2855	44.5409	49.0033	45.4263	32.6037	30.7804	26.0498	49.5228	50.098	46.9261	65.0952	45.594	42.2209	37.0879	35.1594	53.687	32.2456	47.7879	52.5472	47.2349	33.0355	27.043	39.972	33.1097	31.3693	34.4518	36.3449	36.4545	38.5167	44.8291			PE(37:1)	0.910789	0.963974	-0.0244954			PE(37:1)	0.575298	0.801693	0.122281			PE(37:1)	0.0603247	0.25334	-0.330306
PE(37:2)	57.0589	70.8518	84.2094	76.2887	58.1968	59.023	52.2148	89.933	97.4153	87.2515	97.2451	68.6011	67.1458	57.7489	58.8506	92.8998	59.8858	86.7198	91.5121	88.8949	57.2946	46.5109	70.2872	57.7729	51.9985	67.308	69.4006	67.8007	76.0742	91.8014			PE(37:2)	0.478311	0.7712	0.154699			PE(37:2)	0.948123	0.976405	0.0123751			PE(37:2)	0.0945403	0.283083	-0.288095
PE(37:3)	21.4517	26.7003	34.6706	28.3876	21.5641	18.885	15.6851	27.7528	31.2379	28.566	31.8236	22.3728	21.6219	21.4821	21.8789	24.8457	15.28	22.4133	23.311	23.3276	20.9253	16.0966	27.9534	21.236	18.8601	20.9026	21.4209	19.4516	22.9462	28.5425			PE(37:3)	0.59919	0.848463	-0.120596			PE(37:3)	0.41633	0.740191	-0.155842			PE(37:3)	0.117475	0.303093	-0.337606
PE(37:4)	41.706	48.2777	50.8618	48.3348	36.1391	32.9283	27.6674	50.0065	51.9538	48.0246	69.073	52.4744	47.7161	42.7852	41.9837	51.2389	35.35	50.3544	49.5861	48.8356	34.2902	28.1824	40.8252	34.153	34.1652	32.7528	34.5146	35.3419	37.533	35.8598			PE(37:4)	0.618431	0.853796	-0.097599			PE(37:4)	0.345857	0.726958	0.173041			PE(37:4)	0.0140819	0.179321	-0.392787
PE(37:5)	10.0891	11.7247	13.7231	11.7901	9.76281	8.55123	7.35221	13.302	12.2779	12.0082	17.9402	13.2484	12.7933	11.4296	10.8206	14.7074	8.98325	13.318	13.3649	13.9838	10.3921	7.94937	10.4972	9.12547	8.51064	8.87599	8.43254	8.97831	9.7064	10.8206			PE(37:5)	0.613262	0.853796	-0.0939225			PE(37:5)	0.248918	0.724022	0.214297			PE(37:5)	0.0437613	0.235942	-0.296785
PE(37:6)	1.34131	2.84311	3.06464	2.93526	2.19778	1.52987	1.22243	2.91462	2.54577	2.90559	3.98568	2.79934	2.8027	2.48497	2.14108	2.76012	2.13894	2.95781	2.6729	3.16126	2.0382	1.7458	2.7417	2.1403	2.06076	1.89109	2.01602	1.6829	2.34366	1.94256			PE(37:6)	0.612116	0.853796	-0.155322			PE(37:6)	0.435742	0.740191	0.199033			PE(37:6)	0.393465	0.578953	-0.207042
PE(38:0)	0.44466	0.614648	0.644945	0.471997	0.200296	0.363506	0.257456	0.737938	0.729481	0.612878	0.960291	0.594933	0.3913	0.448295	0.394471	0.778191	0.33289	0.496393	0.615013	0.574373	0.260473	0.27149	0.337128	0.28936	0.278183	0.255607	0.373026	0.309017	0.393557	0.425343			PE(38:0)	0.620058	0.853796	0.184766			PE(38:0)	0.553974	0.785971	0.231032			PE(38:0)	0.0752862	0.267138	-0.726174
PE(38:1)	78.6547	101.429	119.813	112.203	76.2878	66.7874	53.1209	112.607	118.908	112.147	148.567	101.021	90.3547	71.9411	75.7289	108.706	58.9911	94.4646	109.637	98.6125	74.0736	59.3181	99.3926	78.0289	71.472	79.9208	80.4357	79.3186	90.9793	112.408			PE(38:1)	0.768117	0.919143	-0.0752381			PE(38:1)	0.992702	0.994073	-0.00229057			PE(38:1)	0.0909885	0.281353	-0.353377
PE(38:2)	151.329	195.42	228.988	207.462	152.632	157.751	136.556	253.315	275.932	248.22	264.284	180.799	167.554	143.874	145.776	251.086	150.024	233.52	259.079	241.932	144.236	119.763	186.055	152.034	133.922	185.738	194.418	185.293	203.9	255.208			PE(38:2)	0.426463	0.736952	0.195681			PE(38:2)	0.809879	0.910878	-0.0526616			PE(38:2)	0.0712424	0.266241	-0.346523
PE(38:3)	452.12	551.783	630.168	582.072	434.779	421.428	359.571	649.71	681.275	641.595	734.699	544.253	509.869	435.461	439.477	649.993	398.04	600.735	645.293	597.946	419.169	344.825	506.216	430.654	388.29	468.126	473.866	470.715	506.887	598.598			PE(38:3)	0.796656	0.92588	0.0548138			PE(38:3)	0.970184	0.981048	0.00696934			PE(38:3)	0.0440544	0.235942	-0.343575
PE(38:4)	1262.27	1497.45	1606.82	1494.3	1075.71	1076.83	896.715	1632.37	1650.04	1597.51	2130.34	1584.18	1502.43	1262.77	1238.67	1731.87	1084.93	1616.75	1669.97	1557.67	1153.6	938.77	1345.56	1128.91	1079.54	1172.01	1143.57	1187.39	1245.95	1331.53			PE(38:4)	0.931553	0.977582	-0.0173847			PE(38:4)	0.434029	0.740191	0.154082			PE(38:4)	0.0616839	0.25334	-0.296892
PE(38:5)	441.702	517.047	565.072	532.812	397.382	404.892	346.928	596.882	598.296	569.019	734.886	527.818	529.242	456.029	450.409	634.216	422.732	602.789	601.523	593.507	392.928	338.437	462.276	389.151	366.992	418.853	422.69	421.524	446.028	485.991			PE(38:5)	0.846126	0.936929	0.0359976			PE(38:5)	0.445256	0.743803	0.136952			PE(38:5)	0.0300405	0.235942	-0.33183
PE(38:6)	164.14	186.7	203.219	197.212	138.668	132.043	111.394	196.47	187.95	185.046	278.276	203.851	194.531	164.933	165.363	206.094	140.085	191.357	202.548	195.249	142.128	123.469	167.568	139.75	134.169	137.142	139.915	140.634	151.101	163.09			PE(38:6)	0.482937	0.7712	-0.130623			PE(38:6)	0.36294	0.726958	0.178219			PE(38:6)	0.0358247	0.235942	-0.331825
PE(38:7)	10.7045	12.9178	14.555	13.3869	9.8384	11.0584	9.24861	17.6787	17.1779	16.4617	18.6546	13.2168	13.4692	11.236	11.5593	19.1306	12.5685	17.6878	19.0578	18.5819	9.91715	8.29478	11.7216	9.31677	8.21051	11.6023	12.3213	12.2758	12.6169	15.0633			PE(38:7)	0.334268	0.669124	0.22217			PE(38:7)	0.426062	0.740191	0.150115			PE(38:7)	0.0354212	0.235942	-0.371563
PE(39:1)	3.48098	4.45509	5.03292	4.35724	2.98746	2.97167	2.39802	5.39803	5.26022	4.9104	6.73285	4.33393	4.25099	3.31845	3.38242	5.53713	2.75601	4.23174	5.21945	4.67766	2.78844	2.40875	4.18412	3.1224	2.80419	3.4472	3.28807	3.48285	3.9773	4.88428			PE(39:1)	0.868364	0.941053	0.0436947			PE(39:1)	0.651036	0.836881	0.116273			PE(39:1)	0.0692005	0.25995	-0.408176
PE(39:2)	8.20142	10.3603	11.5028	10.6516	7.9413	7.88806	6.44649	12.833	13.1125	12.052	14.4665	10.1772	9.17536	7.62506	7.76901	12.8335	7.00102	11.4214	12.8183	12.3073	7.53543	5.93001	9.55573	7.48009	6.63162	8.43152	9.24547	8.19963	9.97019	12.6307			PE(39:2)	0.651602	0.865466	0.105035			PE(39:2)	0.940586	0.976405	0.0163835			PE(39:2)	0.039003	0.235942	-0.389963
PE(39:3)	28.9024	37.8675	42.8754	39.0643	26.1734	26.5577	22.1615	43.7713	45.7772	42.2657	53.8585	39.8375	35.4059	27.7644	28.7503	45.5662	26.2345	39.4899	44.5497	40.1322	25.6213	21.2123	33.1517	26.7496	25.6673	29.7224	29.8921	28.6291	32.8157	37.6114			PE(39:3)	0.85168	0.937093	0.0458757			PE(39:3)	0.717647	0.866026	0.0859357			PE(39:3)	0.0582563	0.25334	-0.401463
PE(39:4)	27.6001	32.266	35.2197	32.3416	24.0151	26.7128	23.0622	40.2431	41.3696	38.6539	47.1634	37.1173	33.3017	28.1971	27.6898	43.4623	27.172	40.8088	40.9935	39.0489	24.0982	19.3203	28.9743	24.3543	22.568	27.0284	27.086	28.0183	30.735	33.9547			PE(39:4)	0.418164	0.730527	0.167118			PE(39:4)	0.320502	0.724022	0.19591			PE(39:4)	0.0361293	0.235942	-0.343993
PE(39:5)	36.0282	42.2635	46.1709	42.7828	30.8334	29.5423	25.3426	46.9974	46.374	44.6548	64.8967	50.9754	44.4969	39.4459	37.1233	51.8733	33.8095	47.7434	50.2048	46.0345	31.5039	27.1093	37.8658	30.7102	29.7424	30.1306	30.746	32.07	32.9391	35.9546			PE(39:5)	0.853078	0.937093	-0.0381383			PE(39:5)	0.218928	0.724022	0.258436			PE(39:5)	0.0404828	0.235942	-0.335939
PE(39:6)	23.2975	27.5369	27.8911	30.1617	20.3215	20.8129	15.9327	33.843	30.729	30.2991	38.2017	27.3246	27.5868	27.0043	26.313	27.7422	21.0561	30.0308	29.2461	27.9437	19.9282	17.0635	24.421	19.112	21.1808	20.3294	19.4336	18.3205	23.2621	23.0675			PE(39:6)	0.903925	0.962328	0.0266393			PE(39:6)	0.263788	0.724022	0.180512			PE(39:6)	0.0371943	0.235942	-0.345306
PE(39:7)	3.50499	4.48613	4.04132	3.81086	3.41026	3.86478	2.8618	4.92208	4.94429	4.49958	6.24438	3.52242	4.54557	3.85264	3.63491	4.99626	4.04319	5.20236	4.88949	5.04704	3.07892	2.32819	3.4297	2.77657	2.4553	2.89163	2.58687	3.31929	3.339	4.18048			PE(39:7)	0.433138	0.744136	0.131607			PE(39:7)	0.387362	0.726958	0.179198			PE(39:7)	0.00605398	0.133004	-0.452638
PE(40:0)	0.139569	0.210872	0.225591	0.191963	0.114253	0.167886	0.0951896	0.333423	0.310322	0.294891	0.318672	0.233507	0.222222	0.180034	0.171185	0.383559	0.155008	0.249946	0.336573	0.304577	0.103418	0.070685	0.116815	0.0707921	0.122966	0.165874	0.102797	0.169936	0.148462	0.190559			PE(40:0)	0.259493	0.577761	0.445835			PE(40:0)	0.189301	0.724022	0.351464			PE(40:0)	0.0160871	0.182237	-0.864163
PE(40:1)	25.0651	32.9797	38.1774	36.5959	23.971	18.48	13.344	33.3208	33.977	32.3569	52.7981	34.886	30.5482	23.335	23.618	31.9329	15.3609	26.5336	32.9718	26.9237	23.5668	18.3322	33.4291	26.2574	22.9807	23.1719	23.2054	22.2995	26.6066	33.3765			PE(40:1)	0.364251	0.699524	-0.253996			PE(40:1)	0.793378	0.909127	0.07526			PE(40:1)	0.132239	0.312348	-0.331913
PE(40:2)	29.1175	39.8624	47.3016	43.7546	29.408	29.5245	22.6414	53.1481	55.8625	52.0508	61.601	40.2269	34.9942	27.7729	27.7786	53.84	27.5002	46.2162	54.4155	47.3283	26.8926	21.3586	39.0019	29.0351	25.5648	35.6714	36.7139	36.1185	42.6439	53.0229			PE(40:2)	0.564553	0.826693	0.17062			PE(40:2)	0.938117	0.976405	0.0221386			PE(40:2)	0.0811497	0.269879	-0.417376
PE(40:3)	56.44	69.9769	78.4839	73.5834	50.8704	54.0362	44.1813	88.9158	89.554	86.7154	101.132	74.2177	67.0723	53.6275	53.517	90.045	50.957	79.2938	90.756	78.6655	50.2953	40.2507	62.8922	51.531	47.1918	57.6311	56.4379	57.9102	66.1729	73.9805			PE(40:3)	0.560867	0.825525	0.141927			PE(40:3)	0.704747	0.865329	0.0859252			PE(40:3)	0.0458786	0.237664	-0.385297
PE(40:4)	322.626	387.529	419.011	391.027	265.621	277.86	218.645	446.841	427.547	422.317	592.467	435.975	404.017	321.464	308.26	472.497	280.064	430.084	453.719	410.72	284.305	230.239	340.193	271.396	271.764	287.052	280.964	291.162	316.155	341.089			PE(40:4)	0.978934	0.992479	0.00596262			PE(40:4)	0.377525	0.726958	0.207591			PE(40:4)	0.0519339	0.246561	-0.353324
PE(40:5)	876.294	1035.96	1101.67	1041.8	738.322	731.917	569.636	1120.67	1082.9	1065.49	1528.68	1175.01	1087.04	879.997	873.119	1251.81	755.745	1125.81	1188.61	1061.63	785.598	645.428	930.78	758.288	741.005	769.138	747.133	777.086	852.827	904.247			PE(40:5)	0.740554	0.910144	-0.0688561			PE(40:5)	0.3155	0.724022	0.209643			PE(40:5)	0.0540975	0.248742	-0.312232
PE(40:6)	107.014	132.532	142.791	138.959	100.179	130.511	114.719	196.65	196.765	189.101	200.383	136.073	143.252	123.757	113.477	212.99	148.892	209.393	209.038	206.106	99.4997	83.9393	116.721	97.2269	91.2619	133.155	138.491	139.567	149.526	162.343			PE(40:6)	0.0834616	0.372169	0.413492			PE(40:6)	0.313401	0.724022	0.20616			PE(40:6)	0.0370642	0.235942	-0.346898
PE(40:7)	158.781	188.944	194.168	171.607	143.095	179.157	159.694	246.375	257.946	252.396	270.045	182.805	190.188	165.324	166.113	252.277	190.126	258.681	257.508	268.593	142.559	121.13	159.477	132.485	122.133	168.744	182.541	179.606	177.194	199.761			PE(40:7)	0.0826847	0.372169	0.354994			PE(40:7)	0.317704	0.724022	0.186012			PE(40:7)	0.0180346	0.195151	-0.337788
PE(40:8)	11.4798	12.5118	12.6229	12.2191	12.9811	12.9989	7.91691	12.6308	10.0826	13.4546	13.5349	12.8118	11.1276	9.37959	9.09197	14.555	9.51554	14.4626	12.633	11.22	7.51514	5.49537	8.29658	7.19222	6.19799	7.09514	8.15617	8.05821	9.36179	9.74462			PE(40:8)	0.426607	0.736952	-0.114868			PE(40:8)	0.264053	0.724022	-0.143919			PE(40:8)	6.85789e-05	0.0228478	-0.833127
PE(41:1)	1.56207	2.10288	2.27182	2.31292	1.47883	1.03219	0.728551	1.81594	1.93546	1.78488	3.85928	2.61989	2.10173	1.39096	1.53326	2.02905	1.05183	1.62489	2.07602	1.47166	1.49752	1.06125	2.03197	1.41247	1.47903	1.28929	1.23877	1.3748	1.35102	1.83091			PE(41:1)	0.14782	0.469774	-0.414913			PE(41:1)	0.491454	0.767382	0.241984			PE(41:1)	0.0941688	0.283083	-0.37875
PE(41:2)	2.96426	3.20175	4.03153	3.85641	2.46557	2.35286	1.91633	3.78759	4.03698	3.84182	5.07316	3.75093	3.14766	2.60899	2.64407	4.50592	2.2655	3.78032	4.02522	3.94907	2.25896	2.04956	3.07935	2.56665	2.30755	2.93438	2.78466	2.74494	3.0609	4.08706			PE(41:2)	0.829971	0.936929	-0.0519202			PE(41:2)	0.801789	0.909431	0.0603163			PE(41:2)	0.0417943	0.235942	-0.429969
PE(41:3)	5.21289	6.71629	7.27881	6.96882	4.4697	4.65604	3.31167	8.21687	7.95183	7.67684	11.2451	7.39595	6.50587	5.01717	5.05244	9.34624	4.76818	7.60722	8.66276	7.66524	4.48823	3.6151	6.06015	4.44686	4.46977	5.29668	5.34273	5.51654	6.56225	7.02942			PE(41:3)	0.844028	0.936929	0.053905			PE(41:3)	0.49898	0.767382	0.20053			PE(41:3)	0.0584135	0.25334	-0.409073
PE(41:4)	4.73738	6.00952	5.55636	5.88982	3.65709	4.5356	3.81699	7.93773	7.30066	7.39791	8.68985	6.54582	5.79867	5.1473	4.83444	9.02282	5.09726	7.83504	8.28748	7.92317	3.989	3.22423	4.87638	4.033	3.78693	4.68213	4.72061	4.96622	5.25735	6.16295			PE(41:4)	0.319611	0.653171	0.261577			PE(41:4)	0.246886	0.724022	0.262843			PE(41:4)	0.05595	0.25334	-0.376714
PE(41:5)	8.81422	10.5883	10.7498	11.7285	7.8531	9.41138	7.60179	14.6262	13.5821	12.9538	17.3745	13.323	11.4199	9.81336	9.37646	16.4343	9.96376	14.6863	15.5919	13.8016	8.36121	6.24447	9.73619	6.98777	7.39065	9.30624	9.67153	9.55968	10.5243	10.8909			PE(41:5)	0.305817	0.631674	0.226176			PE(41:5)	0.203737	0.724022	0.301827			PE(41:5)	0.0455306	0.237664	-0.36114
PE(41:6)	7.38551	7.98097	8.99918	8.28873	5.63112	7.7322	6.76688	11.7736	12.9899	10.5801	12.23	9.09324	8.45958	7.65717	7.06228	13.2295	8.44406	12.83	12.7706	11.9494	6.08805	5.71174	8.29245	6.42817	5.91101	7.59617	8.31088	6.92871	8.93147	10.2763			PE(41:6)	0.130977	0.445813	0.380583			PE(41:6)	0.282973	0.724022	0.21708			PE(41:6)	0.151848	0.337699	-0.239406
PE(41:7)	5.13611	6.27547	6.80993	6.56496	4.8306	5.82991	4.89069	8.37102	8.39669	8.03126	8.00234	6.24199	6.22354	4.82793	4.98225	8.14157	5.72577	8.2451	8.37526	7.59285	4.09111	4.56578	5.38414	4.49161	4.2086	5.84669	5.30633	6.05463	6.31889	6.49121			PE(41:7)	0.203726	0.531272	0.262185			PE(41:7)	0.854353	0.939917	0.0318434			PE(41:7)	0.0219138	0.211834	-0.381118
PE(41:8)	0.24758	0.164597	0.399798	0.135326	0.281568	0.351651	0.172765	0.540217	0.343831	0.615706	0.359228	0.354077	0.317557	0.281421	0.0862932	0.445953	0.312197	0.50171	0.357335	0.498179	0.15199	0.0960189	0.107516	0.0969298	0.194049	0.206082	0.23479	0.108378	0.17133	0.348569			PE(41:8)	0.128393	0.439081	0.719999			PE(41:8)	0.634796	0.830094	0.186628			PE(41:8)	0.0664807	0.256375	-0.926601
PE(42:1)	9.97037	13.3674	14.6439	13.5387	9.17996	6.39848	4.54103	11.4079	11.3263	11.339	23.8536	16.4454	12.8604	10.1023	10.5821	13.1573	6.27017	10.1444	12.5427	10.6796	9.01361	7.23807	13.1757	9.9925	9.41813	8.26413	8.25231	7.78032	9.89742	11.6964			PE(42:1)	0.127149	0.438966	-0.431372			PE(42:1)	0.380285	0.726958	0.282772			PE(42:1)	0.140479	0.321284	-0.3137
PE(42:10)	5.07942	6.96267	6.62316	6.52635	5.62355	6.21967	3.28955	7.63089	6.19479	7.26169	6.10695	5.3643	6.03855	4.46325	3.81291	7.17304	3.63612	6.77196	5.95653	4.96508	3.37882	2.27784	3.71066	3.16047	2.79921	3.40246	3.59814	2.95236	3.64117	4.64202			PE(42:10)	0.960229	0.983856	-0.0102689			PE(42:10)	0.116884	0.724022	-0.257054			PE(42:10)	0.000151383	0.0228478	-1.00756
PE(42:2)	9.94183	12.9926	14.4781	13.7506	9.09079	7.79829	6.12655	14.3255	14.0578	13.455	21.3781	15.0066	12.4036	9.65932	9.49302	16.0575	8.28816	13.3411	15.8088	13.7495	9.02528	7.59761	12.426	9.36713	9.63743	9.8571	9.75127	9.88608	11.4246	15.2236			PE(42:2)	0.673627	0.874754	-0.111743			PE(42:2)	0.552833	0.785971	0.17322			PE(42:2)	0.106691	0.289705	-0.326415
PE(42:3)	10.1687	12.5304	14.553	13.1171	8.99418	9.41051	7.1849	15.9004	15.5516	14.864	19.4755	13.3817	12.1034	9.6219	9.95051	17.1268	9.16892	15.3043	17.0427	14.4997	9.24786	7.64826	11.604	9.6021	9.00901	10.6248	11.0452	10.736	11.9627	14.2763			PE(42:3)	0.74127	0.910144	0.0837485			PE(42:3)	0.63081	0.830013	0.120464			PE(42:3)	0.0806264	0.269374	-0.333502
PE(42:4)	43.2908	53.6526	59.2171	54.1554	35.2908	33.2017	26.0146	61.3668	55.707	55.4355	92.951	63.4623	57.3141	45.0039	44.5678	66.8893	36.0279	60.1012	64.853	55.9723	40.1835	31.082	52.631	39.74	39.5883	41.3946	38.7713	40.7518	45.7348	48.1069			PE(42:4)	0.746294	0.912417	-0.0839325			PE(42:4)	0.287093	0.724022	0.304391			PE(42:4)	0.165328	0.354624	-0.273273
PE(42:5)	59.1531	68.8512	74.796	69.392	45.7929	47.8947	37.178	77.4784	72.5637	73.1011	112.815	82.9387	77.4967	62.783	59.9752	90.2496	54.4694	82.4844	87.7779	77.7742	52.64	41.6332	63.7168	50.4418	50.364	51.1189	50.3333	52.6304	57.8897	58.2496			PE(42:5)	0.843387	0.936929	-0.0450183			PE(42:5)	0.195412	0.724022	0.316572			PE(42:5)	0.0980053	0.283083	-0.297145
PE(42:6)	60.4923	70.7136	76.1535	73.6662	52.7383	52.4312	43.2588	82.4198	80.5385	78.0175	98.2232	78.6263	72.362	59.4333	59.9394	89.5773	53.9106	79.6314	88.0102	77.161	53.8	43.1756	64.7901	53.9929	52.4402	56.4563	57.3285	55.9155	64.8748	71.8006			PE(42:6)	0.951871	0.981641	0.0124893			PE(42:6)	0.435267	0.740191	0.143166			PE(42:6)	0.0485307	0.240709	-0.315525
PE(42:7)	11.1455	12.2855	14.1052	13.3654	9.47502	12.3155	17.3948	31.9553	31.0508	29.8141	31.8862	22.863	22.4103	19.2154	19.2943	32.9011	21.8434	32.8758	33.6698	31.4183	17.1433	14.2483	20.4022	17.1378	15.5815	21.8675	21.6825	22.7849	22.7226	28.9727			PE(42:7)	0.0354069	0.27021	1.02108			PE(42:7)	0.00643443	0.724022	0.937943			PE(42:7)	0.00686294	0.138212	0.485185
PE(42:8)	2.48262	3.11456	3.32203	3.16758	2.2883	3.18578	3.00522	4.91969	4.1601	4.09234	4.23167	2.99574	3.13773	2.90799	2.68255	5.00869	3.02508	4.55717	4.7119	4.81784	1.56508	1.52796	2.5322	2.11799	1.60032	2.49097	3.01791	2.86369	2.65484	4.06965			PE(42:8)	0.0463905	0.300507	0.429741			PE(42:8)	0.380785	0.726958	0.150499			PE(42:8)	0.00772796	0.147441	-0.621528
PE(42:9)	1.62463	2.0417	2.50654	2.08128	1.60963	2.19589	1.21789	3.36272	3.09307	3.41185	1.868	2.4308	2.06165	1.2374	1.1444	3.73173	1.51857	3.21543	3.85204	2.52733	0.606466	0.516362	0.978435	0.996127	0.576066	1.40578	1.72144	1.08535	1.64263	1.508			PE(42:9)	0.188889	0.507203	0.429197			PE(42:9)	0.47393	0.767382	-0.174136			PE(42:9)	0.000476409	0.0575634	-1.425
PE(43:1)	0.125838	0.188092	0.178007	0.170874	0.0898743	0.0505062	0.0306549	0.134431	0.121676	0.13328	0.427032	0.2423	0.244621	0.100213	0.146647	0.19968	0.0697207	0.0912405	0.20303	0.128416	0.153076	0.090113	0.160264	0.131367	0.111179	0.093774	0.0737506	0.0563865	0.119122	0.123939			PE(43:1)	0.0879015	0.377092	-0.677705			PE(43:1)	0.227241	0.724022	0.625017			PE(43:1)	0.376804	0.567947	-0.220515
PE(43:2)	0.323932	0.420341	0.468501	0.430947	0.226351	0.202064	0.14433	0.427888	0.379284	0.442076	0.98321	0.530813	0.423235	0.342653	0.360593	0.469316	0.29038	0.482652	0.524171	0.460364	0.252261	0.24768	0.399063	0.228927	0.285554	0.241116	0.302837	0.191213	0.355656	0.395441			PE(43:2)	0.488992	0.771285	-0.228957			PE(43:2)	0.276161	0.724022	0.49772			PE(43:2)	0.130779	0.312348	-0.403837
PE(43:3)	0.0596974	0.153492	0.243828	0.145712	0.0668532	0.109866	0.0871903	0.200899	0.222704	0.252473	0.332195	0.248213	0.252686	0.133332	0.109744	0.348242	0.141107	0.29629	0.342172	0.252228	0.0332448	0.0484723	0.148059	0.109638	0.108307	0.140229	0.170172	0.215095	0.137937	0.166779			PE(43:3)	0.408234	0.72198	0.382938			PE(43:3)	0.166454	0.724022	0.684572			PE(43:3)	0.302726	0.495451	-0.580662
PE(43:4)	0.440441	0.630699	0.59084	0.421	0.310882	0.386254	0.26604	0.621819	0.592427	0.610851	0.73831	0.891344	0.475958	0.44622	0.298626	0.778994	0.435938	0.731316	0.680044	0.688067	0.270673	0.157082	0.461976	0.241031	0.271781	0.36322	0.376382	0.45346	0.530547	0.51675			PE(43:4)	0.861649	0.938929	0.0494816			PE(43:4)	0.481832	0.767382	0.251854			PE(43:4)	0.0335198	0.235942	-0.771295
PE(43:5)	0.834036	0.832935	0.990993	0.817575	0.62759	0.577205	0.570975	1.25102	0.985206	1.01389	1.6851	1.30434	1.0103	0.872919	0.821423	1.59664	0.923795	1.29708	1.31517	1.24083	0.709751	0.530558	1.00678	0.489785	0.378813	0.718458	0.739111	0.874085	1.10598	0.73259			PE(43:5)	0.69939	0.883376	0.10022			PE(43:5)	0.120516	0.724022	0.472739			PE(43:5)	0.161793	0.351198	-0.397174
PE(43:6)	0.615021	0.595643	0.373434	0.631112	0.216003	0.428389	0.276307	0.69118	0.757474	0.937133	0.648728	0.474357	0.617187	0.420134	0.350035	0.858099	0.445856	0.912921	1.05233	0.726012	0.223252	0.268908	0.528884	0.260642	0.271834	0.453243	0.357198	0.390853	0.483442	0.488388			PE(43:6)	0.389698	0.710177	0.346156			PE(43:6)	0.878686	0.947327	0.0462645			PE(43:6)	0.119731	0.305532	-0.646135
PE(43:7)	0.155383	0.360232	0.527187	0.445948	0.145262	0.471033	0.33597	0.552942	0.586992	0.556191	0.658056	0.448009	0.220662	0.24095	0.414043	0.795939	0.451142	0.606706	0.66607	0.461802	0.270074	0.138907	0.309316	0.218243	0.272845	0.435744	0.434635	0.380171	0.422599	0.771616			PE(43:7)	0.0955104	0.386844	0.615313			PE(43:7)	0.546771	0.785971	0.278335			PE(43:7)	0.347719	0.537519	-0.434145
PE(44:1)	0.158394	0.190709	0.248578	0.212944	0.145227	0.0847582	0.0589181	0.207928	0.153691	0.219865	0.49456	0.269302	0.199481	0.155617	0.188409	0.214133	0.0846376	0.125781	0.212813	0.189596	0.0981408	0.0862395	0.195812	0.114912	0.139647	0.111895	0.0822997	0.107778	0.147289	0.212812			PE(44:1)	0.257969	0.577761	-0.398487			PE(44:1)	0.324157	0.724022	0.451807			PE(44:1)	0.044188	0.235942	-0.590596
PE(44:10)	0.426455	0.376878	0.617655	0.56272	0.568874	0.815926	0.250943	0.881956	0.910814	0.998626	0.575599	0.471346	0.343968	0.473739	0.117173	1.14238	0.513714	0.613852	1.11865	0.227088	0.114891	0.0869783	0.20809	0.232126		0.287547	0.337516	0.154673	0.55102	0.301253			PE(44:10)	0.124302	0.43595	0.595995			PE(44:10)	0.25497	0.724022	-0.365128			PE(44:10)	0.000555785	0.0575634
PE(44:2)	0.456807	0.989136	0.654083	0.648566	0.442315	0.313469	0.188598	0.712424	0.996966	0.69809	1.98523	1.06132	0.838407	0.604029	0.696196	0.76198	0.465983	0.651188	1.15792	0.736649	0.484202	0.265754	0.599222	0.896006	0.386262	0.422224	0.54259	0.461519	0.943568	0.652496			PE(44:2)	0.759395	0.916075	-0.133172			PE(44:2)	0.19454	0.724022	0.700428			PE(44:2)	0.465482	0.65402	-0.278111
PE(44:3)	0.382542	0.583107	0.625753	0.528173	0.409431	0.272204	0.363739	0.858481	0.861458	1.08095	1.46719	0.910721	0.918668	0.464699	0.417864	1.23883	0.543998	0.779795	1.21024	1.11463	0.391989	0.349107	0.711351	0.560284	0.336105	0.63614	0.610609	0.270323	0.725803	1.0199			PE(44:3)	0.320934	0.653587	0.442509			PE(44:3)	0.159636	0.724022	0.724636			PE(44:3)	0.690326	0.799974	-0.106624
PE(44:4)	0.5034	0.623753	0.720357	0.686406	0.467298	0.535152	0.405407	0.759881	0.541077	0.788116	1.12463	0.91516	0.63859	0.487524	0.519444	0.996386	0.635645	0.781817	0.961696	0.66115	0.401766	0.388906	0.572372	0.477062	0.460076	0.516658	0.573811	0.406931	0.604584	0.463003			PE(44:4)	0.950435	0.981641	0.0135968			PE(44:4)	0.346473	0.726958	0.296255			PE(44:4)	0.0510773	0.245239	-0.383798
PE(44:5)	2.17166	2.88459	2.92144	2.98909	2.0072	1.81438	1.52631	3.30231	3.09565	3.15202	4.99339	3.37368	3.05688	2.24229	2.48773	3.86208	2.07741	3.20346	3.7638	3.27936	2.22198	1.5354	2.60191	1.86642	1.97215	2.12535	2.23445	2.17602	2.58779	2.70086			PE(44:5)	0.970231	0.987946	-0.00929387			PE(44:5)	0.277474	0.724022	0.316268			PE(44:5)	0.0787106	0.26787	-0.347355
PE(44:6)	1.74653	2.37476	2.59207	2.29374	1.6642	1.46975	0.975226	2.83349	2.74559	2.60979	3.67017	2.83339	2.63876	1.7172	1.90207	2.94215	1.94554	2.68641	2.70118	2.8955	1.51288	1.28248	1.97075	1.81148	1.64235	1.80775	1.8798	1.89984	2.04055	2.45307			PE(44:6)	0.986391	0.992479	-0.00507246			PE(44:6)	0.330518	0.724022	0.258072			PE(44:6)	0.0595481	0.25334	-0.376536
PE(44:7)	0.949744	2.16938	2.15422	2.17508	1.2269	1.82077	0.760601	2.47603	2.46699	2.62779	1.8659	1.84227	1.58699	1.4936	1.37385	2.96109	1.177	2.39163	2.74324	2.68449	0.919794	0.687473	1.6157	0.884422	1.59366	1.94937	1.32063	2.01479	1.28643	2.22828			PE(44:7)	0.520185	0.797076	0.2268			PE(44:7)	0.733244	0.877231	-0.0878871			PE(44:7)	0.113151	0.298306	-0.60569
PE(44:8)	0.527732	0.374961	0.541645	0.418119	0.292046	0.549862	0.391175	0.939305	0.695775	0.706786	0.884017	0.346348	0.700871	0.255413	0.498418	1.17539	0.667452	1.10266	0.911209	0.705595	0.301945	0.370082	0.442574	0.396812	0.379378	0.650808	0.557856	0.537786	0.393195	0.520798			PE(44:8)	0.0699495	0.348994	0.607617			PE(44:8)	0.429881	0.740191	0.317603			PE(44:8)	0.353091	0.542354	-0.188365
PE(46:5)	0.472627	0.680867	0.698387	0.677874	0.38453	0.345846	0.191796	0.52214	0.541465	0.559516	1.38686	0.943431	0.761284	0.530964	0.534312	0.643154	0.361498	0.47025	0.683324	0.501911	0.482895	0.363812	0.636396	0.464642	0.510285	0.442561	0.391812	0.298277	0.402895	0.562383			PE(46:5)	0.156073	0.475555	-0.431601			PE(46:5)	0.203828	0.724022	0.512349			PE(46:5)	0.280546	0.471091	-0.245639
PE(46:6)	0.424237	0.36515	0.55975	0.477588	0.248465	0.272885	0.144726	0.578523	0.367646	0.492608	0.889087	0.622902	0.382636	0.356335	0.256042	0.592563	0.230747	0.564283	0.551614	0.604955	0.253438	0.281807	0.47539	0.224483	0.355294	0.310737	0.3736	0.336425	0.376261	0.178066			PE(46:6)	0.652979	0.865466	-0.160745			PE(46:6)	0.519098	0.775265	0.27272			PE(46:6)	0.199186	0.393486	-0.383843
PE(46:7)	0.493693	0.533136	0.722407	0.632591	0.393822	0.435501	0.257458	0.871776	0.748573	0.467275	1.02441	0.591497	0.73967	0.645725	0.475065	0.64155	0.400198	0.638265	0.706863	0.632648	0.400113	0.266856	0.511565	0.481312	0.350997	0.44582	0.271703	0.58736	0.506805	0.650276			PE(46:7)	0.99396	0.995004	0.00256226			PE(46:7)	0.240472	0.724022	0.324755			PE(46:7)	0.0681009	0.259859	-0.465025
PE(46:8)	0.0959956	0.210463	0.206831	0.175114	0.111322	0.195036	0.0887613	0.13018	0.226654	0.272242	0.309608	0.148477	0.169505	0.1777	0.128049	0.280896	0.150104	0.320396	0.166083	0.19826	0.106601	0.106327	0.0800803	0.14725	0.106533	0.227739	0.138011	0.140855	0.158291	0.117692			PE(46:8)	0.594768	0.84385	0.19091			PE(46:8)	0.52319	0.776546	0.222896			PE(46:8)	0.105808	0.289705	-0.548515
PE(O-30:0)	0.304452	0.609117	0.571521	0.438976	0.270007	0.10161	0.123717	0.184183	0.248806	0.132418	0.6919	0.542726	0.564745	0.590028	0.507914	0.367894	0.237796	0.406003	0.297166	0.13292	0.341354	0.250089	0.581361	0.371086	0.415603	0.0964436	0.0891436	0.123343	0.209944	0.225552			PE(O-30:0)	0.0114275	0.156554	-1.47235			PE(O-30:0)	0.113485	0.724022	0.401104			PE(O-30:0)	0.606635	0.747764	-0.163131
PE(O-32:0)	3.75742	4.91548	5.47712	5.46737	3.58706	1.42542	1.56901	2.4662	2.64519	2.1528	7.6167	5.58804	5.2672	4.83488	4.51379	3.83126	2.12029	3.19549	3.09751	3.38443	3.99238	3.09107	4.47789	3.54994	3.74174	1.99083	1.90404	1.88541	2.06795	1.77631			PE(O-32:0)	0.00123482	0.0526615	-1.17756			PE(O-32:0)	0.215223	0.724022	0.261753			PE(O-32:0)	0.110891	0.296664	-0.299606
PE(O-32:1)	2.93957	3.71351	3.94831	3.57879	3.19255	2.8736	2.38961	4.70394	4.26422	4.045	4.46559	2.89257	3.3342	2.81883	3.08427	5.68829	3.41774	5.36737	5.31215	5.06299	2.69329	2.53996	3.40294	3.22027	2.54684	3.42198	3.51023	3.27212	3.02513	4.0143			PE(O-32:1)	0.717712	0.890161	0.0731551			PE(O-32:1)	0.671803	0.84266	-0.0660359			PE(O-32:1)	0.0488059	0.240709	-0.270425
[truncated: 121 more rows]

## Sheet: Explanation
The reported lipid abundances are semi-quantitative and calculated by dividing the response of analyte by that of the corresponding internal standard multiplied by the concentration of that internal standard (arbitrary unit, A.U). Although this can be regarded as a concentration we use arbitrary response as unit because the response of lipid species in the mass spectrometer varies considerably de…
