# Supplementary material for: Sterol-regulated transmembrane protein TMEM86a couples LXR signaling to regulation of lysoplasmalogens in macrophages
Source: J Lipid Res. 2022 Dec 31;64(2):100325. doi: 10.1016/j.jlr.2022.100325 (PMC9926310; doi:10.1016/j.jlr.2022.100325)
Supplement: Supplementary Table 3 [file mmc7.xlsx]

## Sheet: primers
Supplementary Table 3. Sequence of oligonucleotides used for qPCR
Gene	Species	FWD	REV
Rplpo (P0)	Mouse	GGACCCGAGAAGACCTCCTT	GCACATCACTCAGAATTTCAATGG
Rpl13a		GGGCAGGTTCTGGTATTGGAT	GGCTCGGAAGTGGTAGGGG
Abca1		GGTTTGGAGATGGTTATACAATAGTT	CCCGGAAACGCAAGTCC
Idol		AGGAGATCAACTCCACCTTCTG	ATCTGCAGACCGGACAGG
Eepd1		TTGCTGAGAAGCCTTCCAAT	TGTGTCCCATAGGAATCCAGA
Ldlr		AGGCTGTGGGCTCCATAGG	TGCGGTCCAGGGTCATCT
Tmem86a		TGGTGTCTCCGGTCACTGT	ACGATGGGCTGGATGAAG
Tmem86a		TTGTTCTCTCACAGGCCAGC	GTTAAGCACCCCTCAGGAGC
Tmem86b		GAGAAGCAACTCAGCATGGA	GCGGACCTGTGGGTATTG
Lpcat3		GGCCTCTCAATTGCTTATTTCA	AGCACGACACATAGCAAGGA
Hmgcr		TCTGGCAGTCAGTGGGAACTATT	CCTCGTCCTTCGATCCAATTT
Hmgcs		GTTCCCTGGCTTCTGTCCT	CCAAGCCAGAACCGTAAGAG
Sqle		GCCTCTCAGAATGGTCGTCT	CGCATCTCCCAGAATAAGGA
Fasn		CAACATGGGACACCCTGAG	GTTGTGGAAGTGCAGGTTAGG
iNos		GCAGCTGGGCTGTACAAA	AGCGTTTCGGGATCTGAAT
Il-6		CTGCAAGAGACTTCCATCCAGTT	GAAGTAGGGAAGGCCGTGG
Tnfa		TCTTCTCATTCCTGCTTGTGG	GAGGCCATTTGGGAACTTCT
36B4	Human	TCTACAACCCTGAAGTGCTTGAT	CAATCTGCAGACAGACACTGG
ABCA1		GCCTGCTAGTGGTCATCCTG	CCACGCTGGGATCACTGTA
TMEM86a		AAGGATACTTCGTGCATGGTC	TGGGTAGAGGAGGGCATAG
