# Supplementary material for: Sterol-regulated transmembrane protein TMEM86a couples LXR signaling to regulation of lysoplasmalogens in macrophages
Source: J Lipid Res. 2022 Dec 31;64(2):100325. doi: 10.1016/j.jlr.2022.100325 (PMC9926310; doi:10.1016/j.jlr.2022.100325)
Supplement: Supplementary Table 6 [file mmc8.xlsx]

## Sheet: Blad2
	original	ensembl_gene_id	mgi_symbol	entrezgene	description	WT_GW_vs_WT_CTRL	Interaction	AveExpr	logFC (WT_GW_vs_WT_CTRL)	t (WT_GW_vs_WT_CTRL)	P.Value (WT_GW_vs_WT_CTRL)	adj.P.Val (WT_GW_vs_WT_CTRL)	min log 10 p value
ENSMUSG00000024030	ENSMUSG00000024030	ENSMUSG00000024030	Abcg1	11307	ATP binding cassette subfamily G member 1 [Source:MGI Symbol;Acc:MGI:107704]	2.36129	-0.0527544	8.61056	2.36129	47.6428	6.85064e-19	1.04853e-14	18.1643
ENSMUSG00000020538	ENSMUSG00000020538	ENSMUSG00000020538	Srebf1	20787	sterol regulatory element binding transcription factor 1 [Source:MGI Symbol;Acc:MGI:107606]	1.73578	-0.0455182	7.14244	1.73578	46.0076	1.20368e-18	1.04853e-14	17.9195
ENSMUSG00000015243	ENSMUSG00000015243	ENSMUSG00000015243	Abca1	11303	ATP-binding cassette, sub-family A (ABC1), member 1 [Source:MGI Symbol;Acc:MGI:99607]	2.22529	-0.195951	10.2824	2.22529	38.4416	2.17562e-17	1.26346e-13	16.6624
ENSMUSG00000025153	ENSMUSG00000025153	ENSMUSG00000025153	Fasn	14104	fatty acid synthase [Source:MGI Symbol;Acc:MGI:95485]	1.43963	-0.149018	7.73512	1.43963	33.9102	1.63112e-16	7.10433e-13	15.7875
ENSMUSG00000038175	ENSMUSG00000038175	ENSMUSG00000038175	Mylip	218203	myosin regulatory light chain interacting protein [Source:MGI Symbol;Acc:MGI:2388271]	1.60396	-0.0284927	6.74266	1.60396	33.1015	2.40186e-16	8.36904e-13	15.6195
ENSMUSG00000025203	ENSMUSG00000025203	ENSMUSG00000025203	Scd2	20250	stearoyl-Coenzyme A desaturase 2 [Source:MGI Symbol;Acc:MGI:98240]	2.43614	-0.180927	9.46548	2.43614	30.5235	8.79476e-16	2.5537e-12	15.0558
ENSMUSG00000037071	ENSMUSG00000037071	ENSMUSG00000037071	Scd1	20249	stearoyl-Coenzyme A desaturase 1 [Source:MGI Symbol;Acc:MGI:98239]	2.9542	-0.220583	5.22036	2.9542	26.7222	7.33742e-15	1.82618e-11	14.1345
ENSMUSG00000004270	ENSMUSG00000004270	ENSMUSG00000004270	Lpcat3	14792	lysophosphatidylcholine acyltransferase 3 [Source:MGI Symbol;Acc:MGI:1315211]	0.969431	-0.109429	6.19547	0.969431	24.0323	3.95222e-14	8.60695e-11	13.4032
ENSMUSG00000010307	ENSMUSG00000010307	ENSMUSG00000010307	Tmem86a	67893	transmembrane protein 86A [Source:MGI Symbol;Acc:MGI:1915143]	1.00604	-0.0648592	6.54514	1.00604	22.4715	1.14206e-13	2.21077e-10	12.9423
ENSMUSG00000032883	ENSMUSG00000032883	ENSMUSG00000032883	Acsl3	74205	acyl-CoA synthetase long-chain family member 3 [Source:MGI Symbol;Acc:MGI:1921455]	1.12463	-0.0501836	6.12964	1.12463	21.8156	1.82146e-13	3.17336e-10	12.7396
ENSMUSG00000049866	ENSMUSG00000049866	ENSMUSG00000049866	Arl4c	320982	ADP-ribosylation factor-like 4C [Source:MGI Symbol;Acc:MGI:2445172]	1.13626	-0.00336476	8.16144	1.13626	21.2701	2.71292e-13	4.29677e-10	12.5666
ENSMUSG00000019189	ENSMUSG00000019189	ENSMUSG00000019189	Rnf145	74315	ring finger protein 145 [Source:MGI Symbol;Acc:MGI:1921565]	0.950835	-0.024946	6.33432	0.950835	20.0871	6.65755e-13	9.66565e-10	12.1767
ENSMUSG00000074622	ENSMUSG00000074622	ENSMUSG00000074622	Mafb	16658	v-maf musculoaponeurotic fibrosarcoma oncogene family, protein B (avian) [Source:MGI Symbol;Acc:MGI:104555]	0.486726	-0.027142	8.49892	0.486726	18.7371	1.97288e-12	2.64397e-09	11.7049
ENSMUSG00000036611	ENSMUSG00000036611	ENSMUSG00000036611	Eepd1	67484	endonuclease/exonuclease/phosphatase family domain containing 1 [Source:MGI Symbol;Acc:MGI:1914734]	1.39572	0.119201	5.39523	1.39572	17.5159	5.61759e-12	6.99069e-09	11.2505
ENSMUSG00000020532	ENSMUSG00000020532	ENSMUSG00000020532	Acaca	107476	acetyl-Coenzyme A carboxylase alpha [Source:MGI Symbol;Acc:MGI:108451]	0.886453	0.0684541	5.02851	0.886453	15.8808	2.54135e-11	2.80642e-08	10.5949
ENSMUSG00000019960	ENSMUSG00000019960	ENSMUSG00000019960	Dusp6	67603	dual specificity phosphatase 6 [Source:MGI Symbol;Acc:MGI:1914853]	0.562693	-0.0867661	7.6421	0.562693	15.8662	2.57736e-11	2.80642e-08	10.5888
ENSMUSG00000008035	ENSMUSG00000008035	ENSMUSG00000008035	Mid1ip1	68041	Mid1 interacting protein 1 (gastrulation specific G12-like (zebrafish)) [Source:MGI Symbol;Acc:MGI:1915291]	0.644404	-0.0562123	6.93631	0.644404	15.6903	3.05706e-11	3.13295e-08	10.5147
ENSMUSG00000031278	ENSMUSG00000031278	ENSMUSG00000031278	Acsl4	50790	acyl-CoA synthetase long-chain family member 4 [Source:MGI Symbol;Acc:MGI:1354713]	0.655662	0.0385271	8.13871	0.655662	14.7728	7.65936e-11	7.41341e-08	10.1158
ENSMUSG00000071714	ENSMUSG00000071714	ENSMUSG00000071714	Csf2rb2	12984	colony stimulating factor 2 receptor, beta 2, low-affinity (granulocyte-macrophage) [Source:MGI Symbol;Acc:MGI:1339760]	0.47676	0.00101357	8.47102	0.47676	14.3121	1.23793e-10	1.13511e-07	9.90731
ENSMUSG00000032193	ENSMUSG00000032193	ENSMUSG00000032193	Ldlr	16835	low density lipoprotein receptor [Source:MGI Symbol;Acc:MGI:96765]	0.487911	-0.269195	7.7519	0.487911	14.2066	1.38448e-10	1.20602e-07	9.85871
ENSMUSG00000079470	ENSMUSG00000079470	ENSMUSG00000079470	Utp14b	195434	UTP14B small subunit processome component [Source:MGI Symbol;Acc:MGI:2445092]	1.0062	-0.170877	5.15279	1.0062	14.1288	1.50414e-10	1.24786e-07	9.82271
ENSMUSG00000057191	ENSMUSG00000057191	ENSMUSG00000057191	AB124611	382062	cDNA sequence AB124611 [Source:MGI Symbol;Acc:MGI:3043001]	0.732957	0.00131886	6.93703	0.732957	13.6764	2.45529e-10	1.94437e-07	9.6099
ENSMUSG00000029672	ENSMUSG00000029672	ENSMUSG00000029672	Fam3c	27999	family with sequence similarity 3, member C [Source:MGI Symbol;Acc:MGI:107892]	0.598893	0.108636	6.64701	0.598893	13.5704	2.7597e-10	2.09041e-07	9.55914
ENSMUSG00000043740	ENSMUSG00000043740	ENSMUSG00000043740	B430306N03Rik	320148	RIKEN cDNA B430306N03 gene [Source:MGI Symbol;Acc:MGI:2443478]	0.638831	0.0309886	6.59261	0.638831	13.492	3.01015e-10	2.18511e-07	9.52141
ENSMUSG00000032261	ENSMUSG00000032261	ENSMUSG00000032261	Sh3bgrl2	212531	SH3 domain binding glutamic acid-rich protein like 2 [Source:MGI Symbol;Acc:MGI:1915350]	0.528645	0.0310997	7.08341	0.528645	12.8449	6.27138e-10	4.3704e-07	9.20264
ENSMUSG00000045294	ENSMUSG00000045294	ENSMUSG00000045294	Insig1	231070	insulin induced gene 1 [Source:MGI Symbol;Acc:MGI:1916289]	0.632433	-0.178934	6.81766	0.632433	12.5789	8.55611e-10	5.73325e-07	9.06772
ENSMUSG00000089809	ENSMUSG00000089809	ENSMUSG00000089809	Rasgef1b	320292	RasGEF domain family, member 1B [Source:MGI Symbol;Acc:MGI:2443755]	0.500953	0.0694807	7.86308	0.500953	12.4757	9.66589e-10	6.23701e-07	9.01476
ENSMUSG00000032349	ENSMUSG00000032349	ENSMUSG00000032349	Elovl5	68801	ELOVL family member 5, elongation of long chain fatty acids (yeast) [Source:MGI Symbol;Acc:MGI:1916051]	0.514593	0.0487058	6.89034	0.514593	11.7724	2.27088e-09	1.41297e-06	8.64381
ENSMUSG00000041515	ENSMUSG00000041515	ENSMUSG00000041515	Irf8	15900	interferon regulatory factor 8 [Source:MGI Symbol;Acc:MGI:96395]	0.43739	-0.0318956	8.05296	0.43739	11.5153	3.13499e-09	1.88337e-06	8.50376
ENSMUSG00000037217	ENSMUSG00000037217	ENSMUSG00000037217	Syn1	20964	synapsin I [Source:MGI Symbol;Acc:MGI:98460]	0.531469	-0.0421925	5.99075	0.531469	10.907	6.88311e-09	3.99725e-06	8.16222
ENSMUSG00000039936	ENSMUSG00000039936	ENSMUSG00000039936	Pik3cd	18707	phosphatidylinositol-4,5-bisphosphate 3-kinase catalytic subunit delta [Source:MGI Symbol;Acc:MGI:1098211]	0.481908	-0.0353111	7.62444	0.481908	10.8577	7.34694e-09	4.12898e-06	8.13389
ENSMUSG00000029084	ENSMUSG00000029084	ENSMUSG00000029084	Cd38	12494	CD38 antigen [Source:MGI Symbol;Acc:MGI:107474]	1.67062	-0.104746	3.39704	1.67062	10.6718	9.41453e-09	5.12562e-06	8.0262
ENSMUSG00000032754	ENSMUSG00000032754	ENSMUSG00000032754	Slc8b1	170756	solute carrier family 8 (sodium/lithium/calcium exchanger), member B1 [Source:MGI Symbol;Acc:MGI:2180781]	0.411372	-0.0787065	6.30937	0.411372	10.6034	1.03222e-08	5.44948e-06	7.98623
ENSMUSG00000044042	ENSMUSG00000044042	ENSMUSG00000044042	Fmn1	14260	formin 1 [Source:MGI Symbol;Acc:MGI:101815]	0.487031	-0.0382318	6.58852	0.487031	10.1945	1.80725e-08	9.07827e-06	7.74298
ENSMUSG00000031337	ENSMUSG00000031337	ENSMUSG00000031337	Mtm1	17772	X-linked myotubular myopathy gene 1 [Source:MGI Symbol;Acc:MGI:1099452]	0.438099	0.179656	5.74977	0.438099	10.188	1.82378e-08	9.07827e-06	7.73903
ENSMUSG00000086150	ENSMUSG00000086150	ENSMUSG00000086150	Bach2os	NA	BTB and CNC homology 2, opposite strand [Source:MGI Symbol;Acc:MGI:3041246]	2.36366	-0.37149	0.519211	2.36366	10.1046	2.04876e-08	9.91484e-06	7.68851
ENSMUSG00000021281	ENSMUSG00000021281	ENSMUSG00000021281	Tnfaip2	21928	tumor necrosis factor, alpha-induced protein 2 [Source:MGI Symbol;Acc:MGI:104960]	0.432974	0.00126614	7.67896	0.432974	9.77292	3.27757e-08	1.54329e-05	7.48445
ENSMUSG00000030452	ENSMUSG00000030452	ENSMUSG00000030452	Nipa2	93790	non imprinted in Prader-Willi/Angelman syndrome 2 homolog (human) [Source:MGI Symbol;Acc:MGI:1913918]	0.351251	0.0574857	6.20394	0.351251	9.56697	4.41383e-08	2.02362e-05	7.35518
ENSMUSG00000021669	ENSMUSG00000021669	ENSMUSG00000021669	Col4a3bp	68018	collagen, type IV, alpha 3 (Goodpasture antigen) binding protein [Source:MGI Symbol;Acc:MGI:1915268]	0.388446	0.0890399	7.15309	0.388446	9.27246	6.81036e-08	3.04231e-05	7.16683
ENSMUSG00000038811	ENSMUSG00000038811	ENSMUSG00000038811	Gngt2	14710	guanine nucleotide binding protein (G protein), gamma transducing activity polypeptide 2 [Source:MGI Symbol;Acc:MGI:893584]	0.830984	-0.0346306	5.14808	0.830984	9.1841	7.77147e-08	3.38486e-05	7.1095
ENSMUSG00000040430	ENSMUSG00000040430	ENSMUSG00000040430	Pitpnc1	71795	phosphatidylinositol transfer protein, cytoplasmic 1 [Source:MGI Symbol;Acc:MGI:1919045]	0.401523	0.0439985	7.06975	0.401523	8.9693	1.0752e-07	4.56883e-05	6.96851
ENSMUSG00000039512	ENSMUSG00000039512	ENSMUSG00000039512	Uhrf1bp1	224648	UHRF1 (ICBP90) binding protein 1 [Source:MGI Symbol;Acc:MGI:3041238]	0.398858	0.00137285	5.39743	0.398858	8.89827	1.19844e-07	4.97126e-05	6.92138
ENSMUSG00000024770	ENSMUSG00000024770	ENSMUSG00000024770	Lipn	70166	lipase, family member N [Source:MGI Symbol;Acc:MGI:1917416]	1.0845	-0.137051	1.96961	1.0845	8.34951	2.82849e-07	0.0001146	6.54845
ENSMUSG00000074794	ENSMUSG00000074794	ENSMUSG00000074794	Arrdc3	105171	arrestin domain containing 3 [Source:MGI Symbol;Acc:MGI:2145242]	0.560961	0.113805	6.5622	0.560961	8.19738	3.61216e-07	0.000142984	6.44223
ENSMUSG00000037966	ENSMUSG00000037966	ENSMUSG00000037966	Ninj1	18081	ninjurin 1 [Source:MGI Symbol;Acc:MGI:1196617]	0.329272	-0.0315503	7.27679	0.329272	8.18367	3.69318e-07	0.000142984	6.4326
ENSMUSG00000031453	ENSMUSG00000031453	ENSMUSG00000031453	Rasa3	19414	RAS p21 protein activator 3 [Source:MGI Symbol;Acc:MGI:1197013]	0.243142	-0.00750881	7.42475	0.243142	7.91812	5.70202e-07	0.000215958	6.24397
ENSMUSG00000029998	ENSMUSG00000029998	ENSMUSG00000029998	Pcyox1	66881	prenylcysteine oxidase 1 [Source:MGI Symbol;Acc:MGI:1914131]	0.520814	0.103216	7.99307	0.520814	7.89102	5.96349e-07	0.000221055	6.2245
ENSMUSG00000055069	ENSMUSG00000055069	ENSMUSG00000055069	Rab39	270160	RAB39, member RAS oncogene family [Source:MGI Symbol;Acc:MGI:2442855]	0.909495	0.0462758	3.23263	0.909495	7.48762	1.17548e-06	0.000426652	5.92978
ENSMUSG00000025044	ENSMUSG00000025044	ENSMUSG00000025044	Msr1	20288	macrophage scavenger receptor 1 [Source:MGI Symbol;Acc:MGI:98257]	0.200105	-0.0170403	9.45084	0.200105	7.46036	1.2316e-06	0.000437895	5.90953
ENSMUSG00000024772	ENSMUSG00000024772	ENSMUSG00000024772	Ehd1	13660	EH-domain containing 1 [Source:MGI Symbol;Acc:MGI:1341878]	-0.214038	0.00792303	7.22706	-0.214038	-7.37171	1.43422e-06	0.000499741	5.84338
ENSMUSG00000021250	ENSMUSG00000021250	ENSMUSG00000021250	Fos	14281	FBJ osteosarcoma oncogene [Source:MGI Symbol;Acc:MGI:95574]	-0.395469	-0.106314	7.10673	-0.395469	-7.35939	1.46504e-06	0.000500469	5.83415
ENSMUSG00000040111	ENSMUSG00000040111	ENSMUSG00000040111	Gramd1b	235283	GRAM domain containing 1B [Source:MGI Symbol;Acc:MGI:1925037]	0.53427	0.125393	8.12407	0.53427	7.13053	2.18221e-06	0.000731124	5.6611
ENSMUSG00000048371	ENSMUSG00000048371	ENSMUSG00000048371	Pdp2	382051	pyruvate dehyrogenase phosphatase catalytic subunit 2 [Source:MGI Symbol;Acc:MGI:1918878]	0.413565	-0.0534068	4.88771	0.413565	7.05889	2.47571e-06	0.000813807	5.6063
ENSMUSG00000039428	ENSMUSG00000039428	ENSMUSG00000039428	Tmem135	72759	transmembrane protein 135 [Source:MGI Symbol;Acc:MGI:1920009]	0.295071	0.0115449	6.59591	0.295071	6.97136	2.89109e-06	0.00093275	5.53894
ENSMUSG00000068264	ENSMUSG00000068264	ENSMUSG00000068264	Ap5s1	69596	adaptor-related protein 5 complex, sigma 1 subunit [Source:MGI Symbol;Acc:MGI:1916846]	0.554373	-0.110162	4.07409	0.554373	6.93173	3.10249e-06	0.000982757	5.50829
ENSMUSG00000021457	ENSMUSG00000021457	ENSMUSG00000021457	Syk	20963	spleen tyrosine kinase [Source:MGI Symbol;Acc:MGI:99515]	0.238385	-0.02437	8.91841	0.238385	6.91235	3.21168e-06	0.000999176	5.49327
ENSMUSG00000058427	ENSMUSG00000058427	ENSMUSG00000058427	Cxcl2	20310	chemokine (C-X-C motif) ligand 2 [Source:MGI Symbol;Acc:MGI:1340094]	-0.614475	0.194116	3.48503	-0.614475	-6.85298	3.57182e-06	0.00109172	5.44711
ENSMUSG00000023048	ENSMUSG00000023048	ENSMUSG00000023048	Prr13	66151	proline rich 13 [Source:MGI Symbol;Acc:MGI:1913401]	0.24425	-0.0591711	7.40893	0.24425	6.7291	4.46552e-06	0.00134135	5.35013
ENSMUSG00000018381	ENSMUSG00000018381	ENSMUSG00000018381	Abi3	66610	ABI gene family, member 3 [Source:MGI Symbol;Acc:MGI:1913860]	1.22573	-0.133915	2.06553	1.22573	6.70678	4.64991e-06	0.00137306	5.33256
ENSMUSG00000052713	ENSMUSG00000052713	ENSMUSG00000052713	Zfp608	269023	zinc finger protein 608 [Source:MGI Symbol;Acc:MGI:2442338]	0.657206	-0.202142	3.8708	0.657206	6.63225	5.32508e-06	0.001505	5.27367
ENSMUSG00000046031	ENSMUSG00000046031	ENSMUSG00000046031	Calhm6	215900	calcium homeostasis modulator family member 6 [Source:MGI Symbol;Acc:MGI:2443082]	1.1756	-0.424354	1.17107	1.1756	6.63124	5.3349e-06	0.001505	5.27287
ENSMUSG00000025137	ENSMUSG00000025137	ENSMUSG00000025137	Pcyt2	68671	phosphate cytidylyltransferase 2, ethanolamine [Source:MGI Symbol;Acc:MGI:1915921]	0.335115	-0.215441	5.42111	0.335115	6.62909	5.35586e-06	0.001505	5.27117
ENSMUSG00000086712	ENSMUSG00000086712	ENSMUSG00000086712	AI427809	NA	expressed sequence AI427809 [Source:MGI Symbol;Acc:MGI:2140270]	1.09245	-0.0227378	1.65433	1.09245	6.57757	5.88492e-06	0.00162741	5.23026
ENSMUSG00000021275	ENSMUSG00000021275	ENSMUSG00000021275	Tecpr2	104859	tectonin beta-propeller repeat containing 2 [Source:MGI Symbol;Acc:MGI:2144865]	0.355545	-0.13631	5.1227	0.355545	6.55204	6.16694e-06	0.00167876	5.20993
ENSMUSG00000032228	ENSMUSG00000032228	ENSMUSG00000032228	Tcf12	21406	transcription factor 12 [Source:MGI Symbol;Acc:MGI:101877]	0.243713	0.0435977	6.86678	0.243713	6.53428	6.37143e-06	0.00170774	5.19576
ENSMUSG00000039911	ENSMUSG00000039911	ENSMUSG00000039911	Spsb1	74646	splA/ryanodine receptor domain and SOCS box containing 1 [Source:MGI Symbol;Acc:MGI:1921896]	1.21069	-0.660971	1.24472	1.21069	6.31763	9.51795e-06	0.00248192	5.02146
ENSMUSG00000033386	ENSMUSG00000033386	ENSMUSG00000033386	Frrs1	20321	ferric-chelate reductase 1 [Source:MGI Symbol;Acc:MGI:108076]	0.250831	0.0104401	7.26198	0.250831	6.31558	9.55442e-06	0.00248192	5.0198
ENSMUSG00000031532	ENSMUSG00000031532	ENSMUSG00000031532	Saraf	67887	store-operated calcium entry-associated regulatory factor [Source:MGI Symbol;Acc:MGI:1915137]	0.236552	0.0131848	7.57021	0.236552	6.30819	9.6872e-06	0.00248192	5.0138
ENSMUSG00000032018	ENSMUSG00000032018	ENSMUSG00000032018	Sc5d	235293	sterol-C5-desaturase [Source:MGI Symbol;Acc:MGI:1353611]	0.252196	-0.205626	6.13177	0.252196	6.24605	1.0883e-05	0.00274788	4.96325
ENSMUSG00000044350	ENSMUSG00000044350	ENSMUSG00000044350	Lacc1	210808	laccase domain containing 1 [Source:MGI Symbol;Acc:MGI:2445077]	0.234972	-0.0571555	7.12471	0.234972	6.2194	1.14417e-05	0.0027541	4.94151
ENSMUSG00000045817	ENSMUSG00000045817	ENSMUSG00000045817	Zfp36l2	12193	zinc finger protein 36, C3H type-like 2 [Source:MGI Symbol;Acc:MGI:107945]	-0.17034	0.0207481	7.78962	-0.17034	-6.21721	1.1489e-05	0.0027541	4.93972
ENSMUSG00000024665	ENSMUSG00000024665	ENSMUSG00000024665	Fads2	56473	fatty acid desaturase 2 [Source:MGI Symbol;Acc:MGI:1930079]	0.70582	-0.0889457	4.55686	0.70582	6.21587	1.15179e-05	0.0027541	4.93863
ENSMUSG00000039115	ENSMUSG00000039115	ENSMUSG00000039115	Itga9	104099	integrin alpha 9 [Source:MGI Symbol;Acc:MGI:104756]	0.434622	0.0197341	4.76899	0.434622	6.21039	1.16373e-05	0.0027541	4.93415
ENSMUSG00000035621	ENSMUSG00000035621	ENSMUSG00000035621	Midn	59090	midnolin [Source:MGI Symbol;Acc:MGI:1890222]	0.245878	-0.0948305	6.51373	0.245878	6.20763	1.16981e-05	0.0027541	4.93189
ENSMUSG00000042444	ENSMUSG00000042444	ENSMUSG00000042444	Mindy2	235461	MINDY lysine 48 deubiquitinase 2 [Source:MGI Symbol;Acc:MGI:2443086]	0.244216	0.0491413	7.4498	0.244216	6.17044	1.25474e-05	0.00287881	4.90145
ENSMUSG00000014361	ENSMUSG00000014361	ENSMUSG00000014361	Mertk	17289	c-mer proto-oncogene tyrosine kinase [Source:MGI Symbol;Acc:MGI:96965]	0.79028	0.126865	6.86958	0.79028	6.16998	1.25582e-05	0.00287881	4.90107
ENSMUSG00000006273	ENSMUSG00000006273	ENSMUSG00000006273	Atp6v1b2	11966	ATPase, H+ transporting, lysosomal V1 subunit B2 [Source:MGI Symbol;Acc:MGI:109618]	0.170714	-0.0373796	9.8204	0.170714	6.09373	1.4508e-05	0.00328257	4.83839
ENSMUSG00000021025	ENSMUSG00000021025	ENSMUSG00000021025	Nfkbia	18035	nuclear factor of kappa light polypeptide gene enhancer in B cells inhibitor, alpha [Source:MGI Symbol;Acc:MGI:104741]	-0.252016	0.0593142	6.3105	-0.252016	-6.03685	1.61653e-05	0.00360613	4.79142
ENSMUSG00000025236	ENSMUSG00000025236	ENSMUSG00000025236	Adpgk	72141	ADP-dependent glucokinase [Source:MGI Symbol;Acc:MGI:1919391]	0.350161	-0.00173835	5.76404	0.350161	6.03083	1.6352e-05	0.00360613	4.78643
ENSMUSG00000020865	ENSMUSG00000020865	ENSMUSG00000020865	Abcc3	76408	ATP-binding cassette, sub-family C (CFTR/MRP), member 3 [Source:MGI Symbol;Acc:MGI:1923658]	0.321234	-0.0340921	7.94147	0.321234	6.01387	1.68896e-05	0.00367814	4.77238
ENSMUSG00000021733	ENSMUSG00000021733	ENSMUSG00000021733	Slc4a7	218756	solute carrier family 4, sodium bicarbonate cotransporter, member 7 [Source:MGI Symbol;Acc:MGI:2443878]	-0.28393	0.0384822	6.88421	-0.28393	-5.97881	1.80597e-05	0.00387046	4.74329
ENSMUSG00000021670	ENSMUSG00000021670	ENSMUSG00000021670	Hmgcr	15357	3-hydroxy-3-methylglutaryl-Coenzyme A reductase [Source:MGI Symbol;Acc:MGI:96159]	0.331528	-0.199271	7.13154	0.331528	5.97342	1.82472e-05	0.00387046	4.7388
ENSMUSG00000013846	ENSMUSG00000013846	ENSMUSG00000013846	St3gal1	20442	ST3 beta-galactoside alpha-2,3-sialyltransferase 1 [Source:MGI Symbol;Acc:MGI:98304]	-0.194566	0.0976469	6.72557	-0.194566	-5.96795	1.84392e-05	0.00387046	4.73426
ENSMUSG00000019838	ENSMUSG00000019838	ENSMUSG00000019838	Slc16a10	72472	solute carrier family 16 (monocarboxylic acid transporters), member 10 [Source:MGI Symbol;Acc:MGI:1919722]	-0.173449	-0.0454235	7.91827	-0.173449	-5.9406	1.94316e-05	0.0040302	4.71149
ENSMUSG00000071713	ENSMUSG00000071713	ENSMUSG00000071713	Csf2rb	12983	colony stimulating factor 2 receptor, beta, low-affinity (granulocyte-macrophage) [Source:MGI Symbol;Acc:MGI:1339759]	0.266914	-0.00628608	7.7887	0.266914	5.93442	1.96635e-05	0.00403032	4.70634
ENSMUSG00000033105	ENSMUSG00000033105	ENSMUSG00000033105	Lss	16987	lanosterol synthase [Source:MGI Symbol;Acc:MGI:1336155]	0.346517	-0.0947269	5.36097	0.346517	5.76548	2.72458e-05	0.0055195	4.5647
ENSMUSG00000028184	ENSMUSG00000028184	ENSMUSG00000028184	Adgrl2	99633	adhesion G protein-coupled receptor L2 [Source:MGI Symbol;Acc:MGI:2139714]	-0.256744	0.0458576	5.98684	-0.256744	-5.74547	2.83263e-05	0.00567243	4.54781
ENSMUSG00000000958	ENSMUSG00000000958	ENSMUSG00000000958	Slc7a7	20540	solute carrier family 7 (cationic amino acid transporter, y+ system), member 7 [Source:MGI Symbol;Acc:MGI:1337120]	0.383839	0.0350506	4.73626	0.383839	5.68399	3.19309e-05	0.00632159	4.49579
ENSMUSG00000056124	ENSMUSG00000056124	ENSMUSG00000056124	B4galt6	56386	UDP-Gal:betaGlcNAc beta 1,4-galactosyltransferase, polypeptide 6 [Source:MGI Symbol;Acc:MGI:1928380]	0.187648	0.027646	9.28213	0.187648	5.54513	4.19276e-05	0.00820744	4.3775
ENSMUSG00000020400	ENSMUSG00000020400	ENSMUSG00000020400	Tnip1	57783	TNFAIP3 interacting protein 1 [Source:MGI Symbol;Acc:MGI:1926194]	-0.226279	0.0530653	6.05859	-0.226279	-5.51447	4.45416e-05	0.00862227	4.35123
ENSMUSG00000022969	ENSMUSG00000022969	ENSMUSG00000022969	Il10rb	16155	interleukin 10 receptor, beta [Source:MGI Symbol;Acc:MGI:109380]	0.144687	-0.0658224	8.14962	0.144687	5.47956	4.77236e-05	0.00913671	4.32127
ENSMUSG00000029640	ENSMUSG00000029640	ENSMUSG00000029640	Usp12	22217	ubiquitin specific peptidase 12 [Source:MGI Symbol;Acc:MGI:1270128]	0.216619	0.00337151	6.1074	0.216619	5.43842	5.17759e-05	0.00980477	4.28587
ENSMUSG00000040616	ENSMUSG00000040616	ENSMUSG00000040616	Tmem51	214359	transmembrane protein 51 [Source:MGI Symbol;Acc:MGI:2384874]	0.502709	-0.101019	3.38956	0.502709	5.42522	5.31508e-05	0.00995692	4.27449
ENSMUSG00000050271	ENSMUSG00000050271	ENSMUSG00000050271	Prag1	244418	PEAK1 related kinase activating pseudokinase 1 [Source:MGI Symbol;Acc:MGI:1196223]	-0.39253	-0.0452164	4.16253	-0.39253	-5.4137	5.43808e-05	0.00997309	4.26455
ENSMUSG00000048621	ENSMUSG00000048621	ENSMUSG00000048621	Gm6377	622976	predicted gene 6377 [Source:MGI Symbol;Acc:MGI:3647255]	0.431987	-0.0997095	5.34217	0.431987	5.41369	5.4382e-05	0.00997309	4.26454
ENSMUSG00000021990	ENSMUSG00000021990	ENSMUSG00000021990	Spata13	219140	spermatogenesis associated 13 [Source:MGI Symbol;Acc:MGI:104838]	-0.640009	0.0326705	2.61896	-0.640009	-5.35704	6.08739e-05	0.0110473	4.21557
ENSMUSG00000055447	ENSMUSG00000055447	ENSMUSG00000055447	Cd47	16423	CD47 antigen (Rh-related antigen, integrin-associated signal transducer) [Source:MGI Symbol;Acc:MGI:96617]	0.190083	0.0392445	8.57736	0.190083	5.33485	6.36291e-05	0.0114283	4.19634
ENSMUSG00000030588	ENSMUSG00000030588	ENSMUSG00000030588	Yif1b	77254	Yip1 interacting factor homolog B (S. cerevisiae) [Source:MGI Symbol;Acc:MGI:1924504]	0.290159	0.0582578	4.6339	0.290159	5.29971	6.82596e-05	0.0121349	4.16584
ENSMUSG00000045658	ENSMUSG00000045658	ENSMUSG00000045658	Pid1	98496	phosphotyrosine interaction domain containing 1 [Source:MGI Symbol;Acc:MGI:2138391]	-0.122685	-0.0106399	9.07845	-0.122685	-5.29321	6.91533e-05	0.0121696	4.16019
ENSMUSG00000030447	ENSMUSG00000030447	ENSMUSG00000030447	Cyfip1	20430	cytoplasmic FMR1 interacting protein 1 [Source:MGI Symbol;Acc:MGI:1338801]	0.124448	-0.0281369	9.30918	0.124448	5.25943	7.39968e-05	0.0128917	4.13079
ENSMUSG00000037992	ENSMUSG00000037992	ENSMUSG00000037992	Rara	19401	retinoic acid receptor, alpha [Source:MGI Symbol;Acc:MGI:97856]	0.357056	0.0318072	4.55774	0.357056	5.24338	7.64196e-05	0.013182	4.1168
ENSMUSG00000020422	ENSMUSG00000020422	ENSMUSG00000020422	Tns3	319939	tensin 3 [Source:MGI Symbol;Acc:MGI:2443012]	-0.126707	0.00609975	8.91286	-0.126707	-5.2341	7.78574e-05	0.0132983	4.1087
ENSMUSG00000041926	ENSMUSG00000041926	ENSMUSG00000041926	Rnpep	215615	arginyl aminopeptidase (aminopeptidase B) [Source:MGI Symbol;Acc:MGI:2384902]	0.18185	-0.0630068	7.43811	0.18185	5.22208	7.97601e-05	0.0134911	4.09821
ENSMUSG00000021756	ENSMUSG00000021756	ENSMUSG00000021756	Il6st	16195	interleukin 6 signal transducer [Source:MGI Symbol;Acc:MGI:96560]	0.190762	-0.0238809	7.76598	0.190762	5.21247	8.13166e-05	0.0136221	4.08982
ENSMUSG00000049516	ENSMUSG00000049516	ENSMUSG00000049516	Spty2d1	101685	SPT2, Suppressor of Ty, domain containing 1 (S. cerevisiae) [Source:MGI Symbol;Acc:MGI:2142062]	0.227956	0.0529184	5.90453	0.227956	5.20497	8.25532e-05	0.0136963	4.08327
ENSMUSG00000025949	ENSMUSG00000025949	ENSMUSG00000025949	Pikfyve	18711	phosphoinositide kinase, FYVE type zinc finger containing [Source:MGI Symbol;Acc:MGI:1335106]	0.213406	0.0216063	7.37894	0.213406	5.20031	8.33319e-05	0.0136963	4.07919
ENSMUSG00000044162	ENSMUSG00000044162	ENSMUSG00000044162	Tnip3	414084	TNFAIP3 interacting protein 3 [Source:MGI Symbol;Acc:MGI:3041165]	-0.302698	-0.0243308	7.33595	-0.302698	-5.17339	8.79762e-05	0.0143245	4.05563
ENSMUSG00000020423	ENSMUSG00000020423	ENSMUSG00000020423	Btg2	12227	B cell translocation gene 2, anti-proliferative [Source:MGI Symbol;Acc:MGI:108384]	-0.297139	0.169758	4.90776	-0.297139	-5.14449	9.32585e-05	0.015044	4.03031
ENSMUSG00000008206	ENSMUSG00000008206	ENSMUSG00000008206	Cers4	67260	ceramide synthase 4 [Source:MGI Symbol;Acc:MGI:1914510]	0.501553	0.0279502	3.01093	0.501553	5.13938	9.42265e-05	0.0150607	4.02583
ENSMUSG00000027358	ENSMUSG00000027358	ENSMUSG00000027358	Bmp2	12156	bone morphogenetic protein 2 [Source:MGI Symbol;Acc:MGI:88177]	-0.847142	0.0911204	2.50456	-0.847142	-5.12353	9.72941e-05	0.0154096	4.01191
ENSMUSG00000111942	ENSMUSG00000111942	ENSMUSG00000111942	Gm5182	NA	predicted gene 5182 [Source:MGI Symbol;Acc:MGI:3649174]	0.50086	0.271004	3.46656	0.50086	5.11804	9.838e-05	0.0154412	4.00709
ENSMUSG00000025950	ENSMUSG00000025950	ENSMUSG00000025950	Idh1	15926	isocitrate dehydrogenase 1 (NADP+), soluble [Source:MGI Symbol;Acc:MGI:96413]	0.381973	0.0599069	8.12809	0.381973	5.10901	0.000100194	0.0155855	3.99916
ENSMUSG00000036067	ENSMUSG00000036067	ENSMUSG00000036067	Slc2a6	227659	solute carrier family 2 (facilitated glucose transporter), member 6 [Source:MGI Symbol;Acc:MGI:2443286]	0.28441	0.0139028	4.40498	0.28441	5.06405	0.000109753	0.0169213	3.95959
ENSMUSG00000048234	ENSMUSG00000048234	ENSMUSG00000048234	Rnf149	67702	ring finger protein 149 [Source:MGI Symbol;Acc:MGI:2677438]	-0.205166	0.0318565	7.51426	-0.205166	-5.05741	0.00011124	0.0170001	3.95374
ENSMUSG00000035356	ENSMUSG00000035356	ENSMUSG00000035356	Nfkbiz	80859	nuclear factor of kappa light polypeptide gene enhancer in B cells inhibitor, zeta [Source:MGI Symbol;Acc:MGI:1931595]	-0.336317	0.0681127	5.12288	-0.336317	-5.04149	0.000114895	0.0174061	3.9397
ENSMUSG00000055612	ENSMUSG00000055612	ENSMUSG00000055612	Cdca7	66953	cell division cycle associated 7 [Source:MGI Symbol;Acc:MGI:1914203]	-0.457174	0.118012	3.65732	-0.457174	-4.9981	0.000125497	0.018822	3.90137
ENSMUSG00000017009	ENSMUSG00000017009	ENSMUSG00000017009	Sdc4	20971	syndecan 4 [Source:MGI Symbol;Acc:MGI:1349164]	-0.195421	-0.0376735	7.77412	-0.195421	-4.99457	0.000126402	0.018822	3.89825
ENSMUSG00000034993	ENSMUSG00000034993	ENSMUSG00000034993	Vat1	26949	vesicle amine transport 1 [Source:MGI Symbol;Acc:MGI:1349450]	0.19409	-0.0386242	9.72205	0.19409	4.97294	0.000132099	0.0195036	3.8791
ENSMUSG00000057672	ENSMUSG00000057672	ENSMUSG00000057672	Pkn1	320795	protein kinase N1 [Source:MGI Symbol;Acc:MGI:108022]	0.149368	-0.0420058	6.96683	0.149368	4.94079	0.000141056	0.0205939	3.85061
ENSMUSG00000017754	ENSMUSG00000017754	ENSMUSG00000017754	Pltp	18830	phospholipid transfer protein [Source:MGI Symbol;Acc:MGI:103151]	0.215427	-0.051249	9.92585	0.215427	4.93805	0.000141848	0.0205939	3.84818
ENSMUSG00000006517	ENSMUSG00000006517	ENSMUSG00000006517	Mvd	192156	mevalonate (diphospho) decarboxylase [Source:MGI Symbol;Acc:MGI:2179327]	0.380311	-0.25978	4.29393	0.380311	4.92102	0.000146872	0.021054	3.83306
ENSMUSG00000022358	ENSMUSG00000022358	ENSMUSG00000022358	Fbxo32	67731	F-box protein 32 [Source:MGI Symbol;Acc:MGI:1914981]	0.665811	0.417598	3.05733	0.665811	4.9172	0.000148025	0.021054	3.82966
ENSMUSG00000001128	ENSMUSG00000001128	ENSMUSG00000001128	Cfp	18636	complement factor properdin [Source:MGI Symbol;Acc:MGI:97545]	0.140861	-0.0342692	9.74695	0.140861	4.91517	0.000148642	0.021054	3.82786
ENSMUSG00000029482	ENSMUSG00000029482	ENSMUSG00000029482	Aacs	78894	acetoacetyl-CoA synthetase [Source:MGI Symbol;Acc:MGI:1926144]	0.257227	-0.0761832	5.45887	0.257227	4.8991	0.000153611	0.0215824	3.81358
ENSMUSG00000039585	ENSMUSG00000039585	ENSMUSG00000039585	Myo9a	270163	myosin IXa [Source:MGI Symbol;Acc:MGI:107735]	0.221528	0.0863622	6.10223	0.221528	4.8934	0.000155413	0.0216609	3.80851
ENSMUSG00000037523	ENSMUSG00000037523	ENSMUSG00000037523	Mavs	228607	mitochondrial antiviral signaling protein [Source:MGI Symbol;Acc:MGI:2444773]	0.219859	0.022527	6.02154	0.219859	4.87104	0.000162701	0.0224966	3.78861
ENSMUSG00000026389	ENSMUSG00000026389	ENSMUSG00000026389	Steap3	68428	STEAP family member 3 [Source:MGI Symbol;Acc:MGI:1915678]	-0.364809	-0.018036	6.25046	-0.364809	-4.8575	0.000167282	0.0229479	3.77655
ENSMUSG00000039873	ENSMUSG00000039873	ENSMUSG00000039873	Neurl2	415115	neuralized E3 ubiquitin protein ligase 2 [Source:MGI Symbol;Acc:MGI:3043305]	0.522703	-0.179923	3.12121	0.522703	4.8387	0.000173861	0.0236641	3.7598
ENSMUSG00000015568	ENSMUSG00000015568	ENSMUSG00000015568	Lpl	16956	lipoprotein lipase [Source:MGI Symbol;Acc:MGI:96820]	0.219563	-0.0422105	12.922	0.219563	4.79941	0.000188486	0.025376	3.72472
ENSMUSG00000030144	ENSMUSG00000030144	ENSMUSG00000030144	Clec4d	17474	C-type lectin domain family 4, member d [Source:MGI Symbol;Acc:MGI:1298389]	-0.135687	-0.0243119	8.78612	-0.135687	-4.79719	0.000189351	0.025376	3.72273
ENSMUSG00000028630	ENSMUSG00000028630	ENSMUSG00000028630	Dyrk2	69181	dual-specificity tyrosine-(Y)-phosphorylation regulated kinase 2 [Source:MGI Symbol;Acc:MGI:1330301]	0.201854	0.062315	6.17603	0.201854	4.79061	0.000191934	0.0255257	3.71685
ENSMUSG00000023030	ENSMUSG00000023030	ENSMUSG00000023030	Slc11a2	18174	solute carrier family 11 (proton-coupled divalent metal ion transporters), member 2 [Source:MGI Symbol;Acc:MGI:1345279]	-0.177843	0.0798169	6.57221	-0.177843	-4.78371	0.000194678	0.0256946	3.71068
ENSMUSG00000082729	ENSMUSG00000082729	ENSMUSG00000082729	Gm14845	NA	predicted gene 14845 [Source:MGI Symbol;Acc:MGI:3704515]	-1.38089	1.2664	0.281053	-1.38089	-4.77092	0.000199875	0.0261821	3.69924
ENSMUSG00000025810	ENSMUSG00000025810	ENSMUSG00000025810	Nrp1	18186	neuropilin 1 [Source:MGI Symbol;Acc:MGI:106206]	0.147772	0.0265657	9.13447	0.147772	4.75301	0.000207395	0.0269645	3.6832
ENSMUSG00000039735	ENSMUSG00000039735	ENSMUSG00000039735	Fnbp1l	214459	formin binding protein 1-like [Source:MGI Symbol;Acc:MGI:1925642]	-0.1694	0.00100923	7.55498	-0.1694	-4.7163	0.000223721	0.0288716	3.65029
ENSMUSG00000038295	ENSMUSG00000038295	ENSMUSG00000038295	Atg9b	213948	autophagy related 9B [Source:MGI Symbol;Acc:MGI:2685420]	0.599456	-0.242608	3.31166	0.599456	4.70835	0.000227426	0.0291339	3.64316
ENSMUSG00000020644	ENSMUSG00000020644	ENSMUSG00000020644	Id2	15902	inhibitor of DNA binding 2 [Source:MGI Symbol;Acc:MGI:96397]	0.605181	-0.0515287	7.82654	0.605181	4.69809	0.000232302	0.0295414	3.63395
ENSMUSG00000028517	ENSMUSG00000028517	ENSMUSG00000028517	Plpp3	67916	phospholipid phosphatase 3 [Source:MGI Symbol;Acc:MGI:1915166]	0.756299	-0.301413	2.10557	0.756299	4.6538	0.000254607	0.0321433	3.59413
ENSMUSG00000035232	ENSMUSG00000035232	ENSMUSG00000035232	Pdk3	236900	pyruvate dehydrogenase kinase, isoenzyme 3 [Source:MGI Symbol;Acc:MGI:2384308]	-0.333999	0.352597	3.61339	-0.333999	-4.64324	0.000260237	0.0326177	3.58463
ENSMUSG00000067203	ENSMUSG00000067203	ENSMUSG00000067203	H2-K2	NA	histocompatibility 2, K region locus 2 [Source:MGI Symbol;Acc:MGI:95906]	0.524042	-0.129718	2.66435	0.524042	4.61323	0.000276953	0.0344648	3.55759
ENSMUSG00000041220	ENSMUSG00000041220	ENSMUSG00000041220	Elovl6	170439	ELOVL family member 6, elongation of long chain fatty acids (yeast) [Source:MGI Symbol;Acc:MGI:2156528]	0.365739	-0.120877	3.88813	0.365739	4.60523	0.000281593	0.0346106	3.55038
ENSMUSG00000045975	ENSMUSG00000045975	ENSMUSG00000045975	C2cd2	207781	C2 calcium-dependent domain containing 2 [Source:MGI Symbol;Acc:MGI:1891883]	0.30818	-0.262788	4.15425	0.30818	4.60437	0.000282098	0.0346106	3.5496
ENSMUSG00000004268	ENSMUSG00000004268	ENSMUSG00000004268	Emg1	14791	EMG1 N1-specific pseudouridine methyltransferase [Source:MGI Symbol;Acc:MGI:1315195]	0.241556	-0.178643	5.68363	0.241556	4.58271	0.000295082	0.0359287	3.53006
ENSMUSG00000022237	ENSMUSG00000022237	ENSMUSG00000022237	Ankrd33b	67434	ankyrin repeat domain 33B [Source:MGI Symbol;Acc:MGI:1917904]	-0.262077	0.183252	5.33087	-0.262077	-4.57965	0.000296965	0.0359287	3.52729
ENSMUSG00000050370	ENSMUSG00000050370	ENSMUSG00000050370	Ch25h	12642	cholesterol 25-hydroxylase [Source:MGI Symbol;Acc:MGI:1333869]	-0.926809	-0.156334	0.960307	-0.926809	-4.56831	0.000304051	0.0365322	3.51705
ENSMUSG00000021596	ENSMUSG00000021596	ENSMUSG00000021596	Mctp1	78771	multiple C2 domains, transmembrane 1 [Source:MGI Symbol;Acc:MGI:1926021]	-0.163476	0.0707605	5.96946	-0.163476	-4.5559	0.000312001	0.0372307	3.50584
ENSMUSG00000047881	ENSMUSG00000047881	ENSMUSG00000047881	Rell1	100532	RELT-like 1 [Source:MGI Symbol;Acc:MGI:2140767]	0.298621	0.0850506	5.88462	0.298621	4.52998	0.000329302	0.0390279	3.48241
ENSMUSG00000021591	ENSMUSG00000021591	ENSMUSG00000021591	Glrx	93692	glutaredoxin [Source:MGI Symbol;Acc:MGI:2135625]	-0.201323	-0.0843356	7.57156	-0.201323	-4.52011	0.000336148	0.0395701	3.47347
ENSMUSG00000004085	ENSMUSG00000004085	ENSMUSG00000004085	Map3k20	65964	mitogen-activated protein kinase kinase kinase 20 [Source:MGI Symbol;Acc:MGI:2443258]	0.193166	0.0353087	6.08771	0.193166	4.51351	0.000340807	0.0398492	3.46749
ENSMUSG00000022971	ENSMUSG00000022971	ENSMUSG00000022971	Ifnar2	15976	interferon (alpha and beta) receptor 2 [Source:MGI Symbol;Acc:MGI:1098243]	0.186851	0.0560946	6.92602	0.186851	4.5076	0.000345031	0.0400742	3.46214
ENSMUSG00000025283	ENSMUSG00000025283	ENSMUSG00000025283	Sat1	20229	spermidine/spermine N1-acetyl transferase 1 [Source:MGI Symbol;Acc:MGI:98233]	0.141802	0.056872	7.78826	0.141802	4.47218	0.0003715	0.0428628	3.43004
ENSMUSG00000035953	ENSMUSG00000035953	ENSMUSG00000035953	Pip4p1	219024	phosphatidylinositol-4,5-bisphosphate 4-phosphatase 1 [Source:MGI Symbol;Acc:MGI:2448501]	0.165221	-0.0857891	6.4438	0.165221	4.46361	0.000378208	0.043231	3.42227
ENSMUSG00000005413	ENSMUSG00000005413	ENSMUSG00000005413	Hmox1	15368	heme oxygenase 1 [Source:MGI Symbol;Acc:MGI:96163]	0.215879	-0.0636336	9.0715	0.215879	4.46178	0.000379655	0.043231	3.42061
ENSMUSG00000048264	ENSMUSG00000048264	ENSMUSG00000048264	Dip2c	208440	disco interacting protein 2 homolog C [Source:MGI Symbol;Acc:MGI:1920179]	0.251734	-0.0464525	5.43359	0.251734	4.42279	0.000411905	0.0465988	3.3852
ENSMUSG00000021668	ENSMUSG00000021668	ENSMUSG00000021668	Polk	27015	polymerase (DNA directed), kappa [Source:MGI Symbol;Acc:MGI:1349767]	0.207836	-0.0423857	5.01954	0.207836	4.411	0.000422194	0.0471867	3.37449
ENSMUSG00000021218	ENSMUSG00000021218	ENSMUSG00000021218	Gdi2	14569	guanosine diphosphate (GDP) dissociation inhibitor 2 [Source:MGI Symbol;Acc:MGI:99845]	0.102687	0.0088868	9.45036	0.102687	4.41063	0.000422519	0.0471867	3.37415
ENSMUSG00000097415	ENSMUSG00000097415	ENSMUSG00000097415	AU020206	NA	expressed sequence AU020206 [Source:MGI Symbol;Acc:MGI:2142134]	-0.215565	0.05268	5.97631	-0.215565	-4.36524	0.000464672	0.0515638	3.33285
ENSMUSG00000021725	ENSMUSG00000021725	ENSMUSG00000021725	Parp8	52552	poly (ADP-ribose) polymerase family, member 8 [Source:MGI Symbol;Acc:MGI:1098713]	0.329954	-0.0598941	5.15408	0.329954	4.35615	0.00047361	0.052223	3.32458
ENSMUSG00000026012	ENSMUSG00000026012	ENSMUSG00000026012	Cd28	12487	CD28 antigen [Source:MGI Symbol;Acc:MGI:88327]	0.332378	0.0632642	5.9148	0.332378	4.34412	0.000485723	0.0532218	3.31361
ENSMUSG00000007655	ENSMUSG00000007655	ENSMUSG00000007655	Cav1	12389	caveolin 1, caveolae protein [Source:MGI Symbol;Acc:MGI:102709]	-0.495498	0.203434	2.24203	-0.495498	-4.32765	0.000502807	0.0547494	3.2986
ENSMUSG00000026987	ENSMUSG00000026987	ENSMUSG00000026987	Baz2b	407823	bromodomain adjacent to zinc finger domain, 2B [Source:MGI Symbol;Acc:MGI:2442782]	0.176257	-0.0839067	6.18638	0.176257	4.32376	0.000506922	0.0548547	3.29506
ENSMUSG00000039891	ENSMUSG00000039891	ENSMUSG00000039891	Txlnb	378431	taxilin beta [Source:MGI Symbol;Acc:MGI:2671945]	-0.704005	0.561339	1.50356	-0.704005	-4.31947	0.000511512	0.0549998	3.29114
ENSMUSG00000026649	ENSMUSG00000026649	ENSMUSG00000026649	Cfap126	75472	cilia and flagella associated protein 126 [Source:MGI Symbol;Acc:MGI:1922722]	0.717098	-0.224618	2.13493	0.717098	4.31663	0.000514577	0.0549998	3.28855
ENSMUSG00000049191	ENSMUSG00000049191	ENSMUSG00000049191	Rtl5	331474	retrotransposon Gag like 5 [Source:MGI Symbol;Acc:MGI:3045324]	0.291684	-0.0575057	4.13048	0.291684	4.31314	0.000518359	0.0550662	3.28537
ENSMUSG00000027540	ENSMUSG00000027540	ENSMUSG00000027540	Ptpn1	19246	protein tyrosine phosphatase, non-receptor type 1 [Source:MGI Symbol;Acc:MGI:97805]	0.154471	0.0465878	7.41519	0.154471	4.29793	0.000535193	0.0565099	3.27149
ENSMUSG00000041143	ENSMUSG00000041143	ENSMUSG00000041143	Tmco4	77056	transmembrane and coiled-coil domains 4 [Source:MGI Symbol;Acc:MGI:1924306]	0.336901	0.0946086	3.97686	0.336901	4.28701	0.000547621	0.0574738	3.26152
ENSMUSG00000020671	ENSMUSG00000020671	ENSMUSG00000020671	Rab10	19325	RAB10, member RAS oncogene family [Source:MGI Symbol;Acc:MGI:105066]	0.12763	-0.0158214	7.87345	0.12763	4.2589	0.000580981	0.0606098	3.23584
ENSMUSG00000042788	ENSMUSG00000042788	ENSMUSG00000042788	Fam166b	329831	family with sequence similarity 166, member B [Source:MGI Symbol;Acc:MGI:2445194]	2.33609	-2.14474	-2.89719	2.33609	4.25534	0.000585346	0.0607018	3.23259
ENSMUSG00000038121	ENSMUSG00000038121	ENSMUSG00000038121	Fam210a	108654	family with sequence similarity 210, member A [Source:MGI Symbol;Acc:MGI:1914000]	0.165126	0.0321067	5.98504	0.165126	4.23169	0.000615227	0.0632892	3.21096
ENSMUSG00000025937	ENSMUSG00000025937	ENSMUSG00000025937	Lactb2	212442	lactamase, beta 2 [Source:MGI Symbol;Acc:MGI:2442551]	0.198741	0.0315269	6.0212	0.198741	4.22871	0.000619106	0.0632892	3.20824
ENSMUSG00000114501	ENSMUSG00000114501	ENSMUSG00000114501	Gm48582	NA	predicted gene, 48582 [Source:MGI Symbol;Acc:MGI:6098150]	1.45169	-2.02198	-1.15837	1.45169	4.22417	0.000625055	0.0632892	3.20408
ENSMUSG00000079355	ENSMUSG00000079355	ENSMUSG00000079355	Ackr4	252837	atypical chemokine receptor 4 [Source:MGI Symbol;Acc:MGI:2181676]	2.28281	-0.645995	-3.20662	2.28281	4.22199	0.000627939	0.0632892	3.20208
ENSMUSG00000030142	ENSMUSG00000030142	ENSMUSG00000030142	Clec4e	56619	C-type lectin domain family 4, member e [Source:MGI Symbol;Acc:MGI:1861232]	-0.299496	0.144048	5.14325	-0.299496	-4.22159	0.00062846	0.0632892	3.20172
ENSMUSG00000039005	ENSMUSG00000039005	ENSMUSG00000039005	Tlr4	21898	toll-like receptor 4 [Source:MGI Symbol;Acc:MGI:96824]	0.147365	0.00186219	7.82927	0.147365	4.20776	0.000647041	0.0647859	3.18907
ENSMUSG00000046410	ENSMUSG00000046410	ENSMUSG00000046410	Kcnk6	52150	potassium inwardly-rectifying channel, subfamily K, member 6 [Source:MGI Symbol;Acc:MGI:1891291]	0.210026	0.0461366	6.52233	0.210026	4.19745	0.000661271	0.0658323	3.17962
ENSMUSG00000016024	ENSMUSG00000016024	ENSMUSG00000016024	Lbp	16803	lipopolysaccharide binding protein [Source:MGI Symbol;Acc:MGI:1098776]	1.66791	-0.529979	-0.483512	1.66791	4.18726	0.000675627	0.0668794	3.17029
ENSMUSG00000020715	ENSMUSG00000020715	ENSMUSG00000020715	Ern1	78943	endoplasmic reticulum (ER) to nucleus signalling 1 [Source:MGI Symbol;Acc:MGI:1930134]	0.158899	-0.0237903	6.33326	0.158899	4.18172	0.000683574	0.0672838	3.16521
ENSMUSG00000019731	ENSMUSG00000019731	ENSMUSG00000019731	Slc35e1	270066	solute carrier family 35, member E1 [Source:MGI Symbol;Acc:MGI:2142403]	-0.155846	0.0657011	6.37342	-0.155846	-4.17751	0.000689671	0.0675025	3.16136
ENSMUSG00000069833	ENSMUSG00000069833	ENSMUSG00000069833	Ahnak	66395	AHNAK nucleoprotein (desmoyokin) [Source:MGI Symbol;Acc:MGI:1316648]	-0.142236	0.0494053	10.9419	-0.142236	-4.17119	0.00069892	0.0677736	3.15557
ENSMUSG00000061778	ENSMUSG00000061778	ENSMUSG00000061778	Mospd2	76763	motile sperm domain containing 2 [Source:MGI Symbol;Acc:MGI:1924013]	0.127044	0.021324	6.8518	0.127044	4.17031	0.000700221	0.0677736	3.15476
ENSMUSG00000024965	ENSMUSG00000024965	ENSMUSG00000024965	Fermt3	108101	fermitin family member 3 [Source:MGI Symbol;Acc:MGI:2147790]	0.120603	-0.0696567	8.54496	0.120603	4.16047	0.00071492	0.0687096	3.14574
ENSMUSG00000030148	ENSMUSG00000030148	ENSMUSG00000030148	Clec4a2	26888	C-type lectin domain family 4, member a2 [Source:MGI Symbol;Acc:MGI:1349412]	-0.174767	-0.0451042	6.33323	-0.174767	-4.15858	0.00071778	0.0687096	3.14401
ENSMUSG00000024642	ENSMUSG00000024642	ENSMUSG00000024642	Tle4	21888	transducin-like enhancer of split 4 [Source:MGI Symbol;Acc:MGI:104633]	0.177761	-0.0217938	6.19517	0.177761	4.15004	0.000730825	0.0695762	3.13619
ENSMUSG00000028278	ENSMUSG00000028278	ENSMUSG00000028278	Rragd	52187	Ras-related GTP binding D [Source:MGI Symbol;Acc:MGI:1098604]	0.306313	-0.149857	4.7635	0.306313	4.1317	0.000759693	0.0719313	3.11936
ENSMUSG00000017837	ENSMUSG00000017837	ENSMUSG00000017837	Nkiras2	71966	NFKB inhibitor interacting Ras-like protein 2 [Source:MGI Symbol;Acc:MGI:1919216]	0.190534	-0.122699	5.61975	0.190534	4.1251	0.000770355	0.0725176	3.11331
ENSMUSG00000032501	ENSMUSG00000032501	ENSMUSG00000032501	Trib1	211770	tribbles pseudokinase 1 [Source:MGI Symbol;Acc:MGI:2443397]	-0.2643	-0.179833	5.21856	-0.2643	-4.12274	0.000774209	0.0725176	3.11114
ENSMUSG00000030064	ENSMUSG00000030064	ENSMUSG00000030064	Frmd4b	232288	FERM domain containing 4B [Source:MGI Symbol;Acc:MGI:2141794]	0.231693	0.0358481	8.19321	0.231693	4.11655	0.000784395	0.0730788	3.10547
ENSMUSG00000003348	ENSMUSG00000003348	ENSMUSG00000003348	Mob3a	208228	MOB kinase activator 3A [Source:MGI Symbol;Acc:MGI:3050117]	0.25172	-0.233041	4.25062	0.25172	4.10349	0.000806357	0.0747253	3.09347
ENSMUSG00000042476	ENSMUSG00000042476	ENSMUSG00000042476	Abcb4	18670	ATP-binding cassette, sub-family B (MDR/TAP), member 4 [Source:MGI Symbol;Acc:MGI:97569]	0.252181	-0.17803	5.34962	0.252181	4.07506	0.000856318	0.0786991	3.06736
ENSMUSG00000028995	ENSMUSG00000028995	ENSMUSG00000028995	Fam126a	84652	family with sequence similarity 126, member A [Source:MGI Symbol;Acc:MGI:2149839]	0.162236	-0.0674499	6.28327	0.162236	4.07398	0.000858273	0.0786991	3.06637
ENSMUSG00000027397	ENSMUSG00000027397	ENSMUSG00000027397	Slc20a1	20515	solute carrier family 20, member 1 [Source:MGI Symbol;Acc:MGI:108392]	0.268894	-0.0843985	6.86953	0.268894	4.06046	0.000883185	0.0796595	3.05395
ENSMUSG00000040339	ENSMUSG00000040339	ENSMUSG00000040339	Fam102b	329739	family with sequence similarity 102, member B [Source:MGI Symbol;Acc:MGI:3036259]	0.283365	-0.0269322	6.75198	0.283365	4.06037	0.000883342	0.0796595	3.05387
ENSMUSG00000047945	ENSMUSG00000047945	ENSMUSG00000047945	Marcksl1	17357	MARCKS-like 1 [Source:MGI Symbol;Acc:MGI:97143]	-0.226682	-0.0365295	7.03921	-0.226682	-4.05902	0.000885872	0.0796595	3.05263
ENSMUSG00000112487	ENSMUSG00000112487	ENSMUSG00000112487	Gm18873	NA	predicted gene, 18873 [Source:MGI Symbol;Acc:MGI:5011058]	-2.79856	1.05275	-2.0053	-2.79856	-4.05627	0.000891039	0.0796595	3.0501
ENSMUSG00000022500	ENSMUSG00000022500	ENSMUSG00000022500	Litaf	56722	LPS-induced TN factor [Source:MGI Symbol;Acc:MGI:1929512]	0.218958	-0.0440563	8.25271	0.218958	4.05597	0.000891609	0.0796595	3.04983
ENSMUSG00000054850	ENSMUSG00000054850	ENSMUSG00000054850	Smim10l2a	320237	small integral membrane protein 10 like 2A [Source:MGI Symbol;Acc:MGI:2443645]	1.73181	0.0957623	-0.503064	1.73181	4.05287	0.000897485	0.0797755	3.04697
ENSMUSG00000029392	ENSMUSG00000029392	ENSMUSG00000029392	Rilpl1	75695	Rab interacting lysosomal protein-like 1 [Source:MGI Symbol;Acc:MGI:1922945]	0.499368	-0.249068	3.56688	0.499368	4.03377	0.000934521	0.0826458	3.02941
ENSMUSG00000049281	ENSMUSG00000049281	ENSMUSG00000049281	Scn3b	235281	sodium channel, voltage-gated, type III, beta [Source:MGI Symbol;Acc:MGI:1918882]	0.599274	-0.148748	2.06256	0.599274	4.02054	0.000961074	0.0845648	3.01724
ENSMUSG00000052557	ENSMUSG00000052557	ENSMUSG00000052557	Gan	209239	giant axonal neuropathy [Source:MGI Symbol;Acc:MGI:1890619]	-0.183038	-0.0392522	5.66039	-0.183038	-4.01051	0.000981712	0.0859467	3.00802
ENSMUSG00000037280	ENSMUSG00000037280	ENSMUSG00000037280	Galnt6	207839	polypeptide N-acetylgalactosaminyltransferase 6 [Source:MGI Symbol;Acc:MGI:1891640]	0.285152	0.0659825	6.96268	0.285152	3.99214	0.00102067	0.0889107	2.99111
ENSMUSG00000031431	ENSMUSG00000031431	ENSMUSG00000031431	Tsc22d3	14605	TSC22 domain family, member 3 [Source:MGI Symbol;Acc:MGI:1196284]	0.265093	-0.0229187	6.2381	0.265093	3.98499	0.00103624	0.0898178	2.98454
ENSMUSG00000020841	ENSMUSG00000020841	ENSMUSG00000020841	Cpd	12874	carboxypeptidase D [Source:MGI Symbol;Acc:MGI:107265]	-0.12909	0.0237998	9.28585	-0.12909	-3.97299	0.00106294	0.0910292	2.97349
ENSMUSG00000028874	ENSMUSG00000028874	ENSMUSG00000028874	Fgr	14191	FGR proto-oncogene, Src family tyrosine kinase [Source:MGI Symbol;Acc:MGI:95527]	0.390823	-0.000680563	3.80104	0.390823	3.97281	0.00106336	0.0910292	2.97332
ENSMUSG00000038623	ENSMUSG00000038623	ENSMUSG00000038623	Tm6sf1	107769	transmembrane 6 superfamily member 1 [Source:MGI Symbol;Acc:MGI:1933209]	-0.14239	0.012095	6.71207	-0.14239	-3.97169	0.00106589	0.0910292	2.97229
ENSMUSG00000026500	ENSMUSG00000026500	ENSMUSG00000026500	Cox20	66359	cytochrome c oxidase assembly protein 20 [Source:MGI Symbol;Acc:MGI:1913609]	2.05266	-1.67304	-1.75446	2.05266	3.96735	0.00107574	0.0914222	2.96829
ENSMUSG00000022848	ENSMUSG00000022848	ENSMUSG00000022848	Dirc2	224132	disrupted in renal carcinoma 2 (human) [Source:MGI Symbol;Acc:MGI:2387188]	0.339766	0.163236	4.38103	0.339766	3.95689	0.00109986	0.0930183	2.95866
ENSMUSG00000108015	ENSMUSG00000108015	ENSMUSG00000108015	Gm32591	NA	predicted gene, 32591 [Source:MGI Symbol;Acc:MGI:5591750]	-2.89302	1.97144	-3.0849	-2.89302	-3.94324	0.00113217	0.0952884	2.94609
ENSMUSG00000040613	ENSMUSG00000040613	ENSMUSG00000040613	Apobec1	11810	apolipoprotein B mRNA editing enzyme, catalytic polypeptide 1 [Source:MGI Symbol;Acc:MGI:103298]	0.0964901	0.00585634	9.04129	0.0964901	3.93748	0.00114608	0.0955835	2.94079
ENSMUSG00000031907	ENSMUSG00000031907	ENSMUSG00000031907	Zfp90	22751	zinc finger protein 90 [Source:MGI Symbol;Acc:MGI:104786]	0.538813	0.229856	2.06707	0.538813	3.93725	0.00114665	0.0955835	2.94057
ENSMUSG00000024052	ENSMUSG00000024052	ENSMUSG00000024052	Lpin2	64898	lipin 2 [Source:MGI Symbol;Acc:MGI:1891341]	-0.140166	0.0211312	6.92554	-0.140166	-3.9349	0.00115239	0.0956042	2.9384
ENSMUSG00000015247	ENSMUSG00000015247	ENSMUSG00000015247	Nipsnap3b	66536	nipsnap homolog 3B [Source:MGI Symbol;Acc:MGI:1913786]	0.187202	0.0363563	5.70148	0.187202	3.92611	0.00117407	0.0969411	2.93031
ENSMUSG00000072541	ENSMUSG00000072541	ENSMUSG00000072541	Gm5046	NA	predicted gene 5046 [Source:MGI Symbol;Acc:MGI:3649048]	2.73707	-1.88386	-2.38735	2.73707	3.90271	0.00123386	0.100792	2.90874
ENSMUSG00000042688	ENSMUSG00000042688	ENSMUSG00000042688	Mapk6	50772	mitogen-activated protein kinase 6 [Source:MGI Symbol;Acc:MGI:1354946]	0.195088	-0.0270244	7.34613	0.195088	3.90241	0.00123463	0.100792	2.90846
ENSMUSG00000038508	ENSMUSG00000038508	ENSMUSG00000038508	Gdf15	23886	growth differentiation factor 15 [Source:MGI Symbol;Acc:MGI:1346047]	0.550209	-0.227573	3.72515	0.550209	3.90059	0.00123941	0.100792	2.90678
ENSMUSG00000017767	ENSMUSG00000017767	ENSMUSG00000017767	Spata25	75642	spermatogenesis associated 25 [Source:MGI Symbol;Acc:MGI:1922892]	1.17916	-0.834832	-0.420607	1.17916	3.89891	0.00124384	0.100792	2.90523
ENSMUSG00000027087	ENSMUSG00000027087	ENSMUSG00000027087	Itgav	16410	integrin alpha V [Source:MGI Symbol;Acc:MGI:96608]	-0.177384	-0.0288658	7.84252	-0.177384	-3.87473	0.00130938	0.105012	2.88294
ENSMUSG00000007659	ENSMUSG00000007659	ENSMUSG00000007659	Bcl2l1	12048	BCL2-like 1 [Source:MGI Symbol;Acc:MGI:88139]	0.235041	-0.00773843	7.82855	0.235041	3.87381	0.00131193	0.105012	2.88209
ENSMUSG00000000058	ENSMUSG00000000058	ENSMUSG00000000058	Cav2	12390	caveolin 2 [Source:MGI Symbol;Acc:MGI:107571]	-0.136947	0.0121192	7.34017	-0.136947	-3.87307	0.001314	0.105012	2.8814
ENSMUSG00000022248	ENSMUSG00000022248	ENSMUSG00000022248	Rad1	19355	RAD1 checkpoint DNA exonuclease [Source:MGI Symbol;Acc:MGI:1316678]	0.3326	-0.21751	3.36076	0.3326	3.87055	0.00132105	0.105093	2.87908
ENSMUSG00000020593	ENSMUSG00000020593	ENSMUSG00000020593	Lpin1	14245	lipin 1 [Source:MGI Symbol;Acc:MGI:1891340]	0.359285	0.0484706	5.14812	0.359285	3.85481	0.00136594	0.10806	2.86457
ENSMUSG00000026833	ENSMUSG00000026833	ENSMUSG00000026833	Olfm1	56177	olfactomedin 1 [Source:MGI Symbol;Acc:MGI:1860437]	-0.243152	-0.0549429	5.20286	-0.243152	-3.85316	0.00137076	0.10806	2.86304
ENSMUSG00000113113	ENSMUSG00000113113	ENSMUSG00000113113	Gm2614	NA	predicted gene 2614 [Source:MGI Symbol;Acc:MGI:3780782]	2.99679	-1.81327	-1.37386	2.99679	3.84526	0.00139396	0.109395	2.85575
ENSMUSG00000035778	ENSMUSG00000035778	ENSMUSG00000035778	Ggta1	14594	glycoprotein galactosyltransferase alpha 1, 3 [Source:MGI Symbol;Acc:MGI:95704]	-0.14407	-0.0528309	7.47938	-0.14407	-3.83818	0.00141506	0.110553	2.84922
ENSMUSG00000039934	ENSMUSG00000039934	ENSMUSG00000039934	Gsap	212167	gamma-secretase activating protein [Source:MGI Symbol;Acc:MGI:2442259]	-0.162571	0.0270529	5.79767	-0.162571	-3.83119	0.00143624	0.111302	2.84277
ENSMUSG00000024187	ENSMUSG00000024187	ENSMUSG00000024187	Fam234a	106581	family with sequence similarity 234, member A [Source:MGI Symbol;Acc:MGI:2146854]	0.134271	0.024678	7.39236	0.134271	3.82992	0.00144012	0.111302	2.8416
ENSMUSG00000020733	ENSMUSG00000020733	ENSMUSG00000020733	Slc9a3r1	26941	solute carrier family 9 (sodium/hydrogen exchanger), member 3 regulator 1 [Source:MGI Symbol;Acc:MGI:1349482]	0.129358	-0.0569379	6.68767	0.129358	3.82872	0.00144382	0.111302	2.84049
ENSMUSG00000013089	ENSMUSG00000013089	ENSMUSG00000013089	Etv5	104156	ets variant 5 [Source:MGI Symbol;Acc:MGI:1096867]	0.188768	-0.0479597	6.85921	0.188768	3.82428	0.00145749	0.11186	2.83639
ENSMUSG00000028249	ENSMUSG00000028249	ENSMUSG00000028249	Sdcbp	53378	syndecan binding protein [Source:MGI Symbol;Acc:MGI:1337026]	0.0712359	0.0390077	10.4311	0.0712359	3.82222	0.0014639	0.11186	2.83449
ENSMUSG00000022387	ENSMUSG00000022387	ENSMUSG00000022387	Brd1	223770	bromodomain containing 1 [Source:MGI Symbol;Acc:MGI:1924161]	0.158019	-0.0636564	6.35573	0.158019	3.81925	0.00147316	0.112076	2.83175
ENSMUSG00000024401	ENSMUSG00000024401	ENSMUSG00000024401	Tnf	21926	tumor necrosis factor [Source:MGI Symbol;Acc:MGI:104798]	-0.319895	-0.143132	5.54551	-0.319895	-3.80052	0.00153299	0.116121	2.81446
ENSMUSG00000003948	ENSMUSG00000003948	ENSMUSG00000003948	Mmd	67468	monocyte to macrophage differentiation-associated [Source:MGI Symbol;Acc:MGI:1914718]	0.237707	0.146982	5.97858	0.237707	3.79356	0.00155583	0.11734	2.80804
ENSMUSG00000060467	ENSMUSG00000060467	ENSMUSG00000060467	Gm10080	NA	predicted gene 10080 [Source:MGI Symbol;Acc:MGI:3710529]	-0.686039	0.525838	2.08449	-0.686039	-3.78004	0.00160119	0.120241	2.79556
ENSMUSG00000015766	ENSMUSG00000015766	ENSMUSG00000015766	Eps8	13860	epidermal growth factor receptor pathway substrate 8 [Source:MGI Symbol;Acc:MGI:104684]	0.265804	0.0415609	6.54385	0.265804	3.77568	0.0016161	0.12084	2.79153
ENSMUSG00000024556	ENSMUSG00000024556	ENSMUSG00000024556	Me2	107029	malic enzyme 2, NAD(+)-dependent, mitochondrial [Source:MGI Symbol;Acc:MGI:2147351]	0.259284	0.00330446	5.4529	0.259284	3.77273	0.00162626	0.12108	2.78881
ENSMUSG00000007613	ENSMUSG00000007613	ENSMUSG00000007613	Tgfbr1	21812	transforming growth factor, beta receptor I [Source:MGI Symbol;Acc:MGI:98728]	-0.191081	0.0597442	7.54493	-0.191081	-3.76467	0.0016544	0.122651	2.78136
ENSMUSG00000038375	ENSMUSG00000038375	ENSMUSG00000038375	Trp53inp2	68728	transformation related protein 53 inducible nuclear protein 2 [Source:MGI Symbol;Acc:MGI:1915978]	0.154406	0.0193287	6.72629	0.154406	3.75776	0.00167888	0.123939	2.77498
ENSMUSG00000022876	ENSMUSG00000022876	ENSMUSG00000022876	Samsn1	67742	SAM domain, SH3 domain and nuclear localization signals, 1 [Source:MGI Symbol;Acc:MGI:1914992]	-0.178884	0.0383666	5.32137	-0.178884	-3.75303	0.00169585	0.124663	2.77061
ENSMUSG00000027351	ENSMUSG00000027351	ENSMUSG00000027351	Spred1	114715	sprouty protein with EVH-1 domain 1, related sequence [Source:MGI Symbol;Acc:MGI:2150016]	-0.098129	0.0358394	8.66413	-0.098129	-3.74936	0.00170912	0.125111	2.76723
ENSMUSG00000050195	ENSMUSG00000050195	ENSMUSG00000050195	Scd4	329065	stearoyl-coenzyme A desaturase 4 [Source:MGI Symbol;Acc:MGI:2670997]	1.8153	-0.315535	-1.31475	1.8153	3.74449	0.00172693	0.125885	2.76273
ENSMUSG00000037405	ENSMUSG00000037405	ENSMUSG00000037405	Icam1	15894	intercellular adhesion molecule 1 [Source:MGI Symbol;Acc:MGI:96392]	-0.165713	-0.0136074	5.94242	-0.165713	-3.73756	0.00175254	0.12722	2.75633
ENSMUSG00000050967	ENSMUSG00000050967	ENSMUSG00000050967	Creg2	263764	cellular repressor of E1A-stimulated genes 2 [Source:MGI Symbol;Acc:MGI:1928333]	-0.266331	0.0804512	3.88798	-0.266331	-3.72853	0.00178652	0.129149	2.74799
ENSMUSG00000060147	ENSMUSG00000060147	ENSMUSG00000060147	Serpinb6a	20719	serine (or cysteine) peptidase inhibitor, clade B, member 6a [Source:MGI Symbol;Acc:MGI:103123]	0.155011	0.0519293	9.84573	0.155011	3.72149	0.00181348	0.130556	2.74149
ENSMUSG00000054150	ENSMUSG00000054150	ENSMUSG00000054150	Syne3	212073	spectrin repeat containing, nuclear envelope family member 3 [Source:MGI Symbol;Acc:MGI:2442408]	-0.207166	-0.0194756	5.4902	-0.207166	-3.71614	0.00183425	0.130773	2.73654
ENSMUSG00000014547	ENSMUSG00000014547	ENSMUSG00000014547	Wdfy2	268752	WD repeat and FYVE domain containing 2 [Source:MGI Symbol;Acc:MGI:2442811]	0.137547	0.0711673	8.16351	0.137547	3.71595	0.001835	0.130773	2.73636
ENSMUSG00000026458	ENSMUSG00000026458	ENSMUSG00000026458	Ppfia4	68507	protein tyrosine phosphatase, receptor type, f polypeptide (PTPRF), interacting protein (liprin), alpha 4 [Source:MGI Symbol;Acc:MGI:1915757]	0.287843	-0.133196	4.45519	0.287843	3.71414	0.00184206	0.130773	2.7347
ENSMUSG00000062115	ENSMUSG00000062115	ENSMUSG00000062115	Rai1	19377	retinoic acid induced 1 [Source:MGI Symbol;Acc:MGI:103291]	0.251942	-0.25765	4.79017	0.251942	3.71278	0.00184739	0.130773	2.73344
ENSMUSG00000085914	ENSMUSG00000085914	ENSMUSG00000085914	Gm14320	NA	predicted gene 14320 [Source:MGI Symbol;Acc:MGI:3649455]	-2.22012	3.75707	-2.86794	-2.22012	-3.7111	0.00185404	0.130773	2.73188
ENSMUSG00000025743	ENSMUSG00000025743	ENSMUSG00000025743	Sdc3	20970	syndecan 3 [Source:MGI Symbol;Acc:MGI:1349163]	0.196811	-0.030646	10.0869	0.196811	3.70837	0.00186483	0.131004	2.72936
ENSMUSG00000027533	ENSMUSG00000027533	ENSMUSG00000027533	Fabp5	16592	fatty acid binding protein 5, epidermal [Source:MGI Symbol;Acc:MGI:101790]	0.198783	-0.0275318	7.96396	0.198783	3.70375	0.00188324	0.131766	2.72509
ENSMUSG00000021108	ENSMUSG00000021108	ENSMUSG00000021108	Prkch	18755	protein kinase C, eta [Source:MGI Symbol;Acc:MGI:97600]	0.122499	-0.0570447	7.10186	0.122499	3.7018	0.00189106	0.131784	2.7233
ENSMUSG00000023087	ENSMUSG00000023087	ENSMUSG00000023087	Noct	12457	nocturnin [Source:MGI Symbol;Acc:MGI:109382]	-0.298652	-0.147913	4.64335	-0.298652	-3.69893	0.00190262	0.132062	2.72065
ENSMUSG00000037148	ENSMUSG00000037148	ENSMUSG00000037148	Arhgap10	78514	Rho GTPase activating protein 10 [Source:MGI Symbol;Acc:MGI:1925764]	0.182425	-0.0266642	7.24665	0.182425	3.69107	0.00193472	0.132999	2.71338
ENSMUSG00000023947	ENSMUSG00000023947	ENSMUSG00000023947	Nfkbie	18037	nuclear factor of kappa light polypeptide gene enhancer in B cells inhibitor, epsilon [Source:MGI Symbol;Acc:MGI:1194908]	-0.234116	-0.0430202	4.60408	-0.234116	-3.68953	0.00194106	0.132999	2.71196
ENSMUSG00000030327	ENSMUSG00000030327	ENSMUSG00000030327	Necap1	67602	NECAP endocytosis associated 1 [Source:MGI Symbol;Acc:MGI:1914852]	-0.133157	0.00387362	6.55752	-0.133157	-3.68668	0.00195286	0.132999	2.70933
ENSMUSG00000033192	ENSMUSG00000033192	ENSMUSG00000033192	Lpcat2	270084	lysophosphatidylcholine acyltransferase 2 [Source:MGI Symbol;Acc:MGI:3606214]	-0.28732	0.219879	5.78057	-0.28732	-3.68627	0.00195457	0.132999	2.70895
ENSMUSG00000024451	ENSMUSG00000024451	ENSMUSG00000024451	Arap3	106952	ArfGAP with RhoGAP domain, ankyrin repeat and PH domain 3 [Source:MGI Symbol;Acc:MGI:2147274]	-0.162061	-0.088207	6.78054	-0.162061	-3.68517	0.00195914	0.132999	2.70793
ENSMUSG00000033610	ENSMUSG00000033610	ENSMUSG00000033610	Pank1	75735	pantothenate kinase 1 [Source:MGI Symbol;Acc:MGI:1922985]	0.381183	-0.00489353	3.86391	0.381183	3.6845	0.00196193	0.132999	2.70732
ENSMUSG00000027670	ENSMUSG00000027670	ENSMUSG00000027670	Ocstamp	74614	osteoclast stimulatory transmembrane protein [Source:MGI Symbol;Acc:MGI:1921864]	-2.2458	0.541116	-2.73037	-2.2458	-3.67912	0.00198452	0.134009	2.70234
ENSMUSG00000029591	ENSMUSG00000029591	ENSMUSG00000029591	Ung	22256	uracil DNA glycosylase [Source:MGI Symbol;Acc:MGI:109352]	-0.448231	0.186875	3.13582	-0.448231	-3.66962	0.00202505	0.135843	2.69356
ENSMUSG00000085295	ENSMUSG00000085295	ENSMUSG00000085295	4930430E12Rik	NA	RIKEN cDNA 4930430E12 gene [Source:MGI Symbol;Acc:MGI:1918889]	0.323214	0.00941903	4.76306	0.323214	3.6691	0.00202727	0.135843	2.69309
ENSMUSG00000021510	ENSMUSG00000021510	ENSMUSG00000021510	Zfp729a	212281	zinc finger protein 729a [Source:MGI Symbol;Acc:MGI:3036250]	-0.205054	0.319409	4.78953	-0.205054	-3.65501	0.00208897	0.139441	2.68007
ENSMUSG00000109894	ENSMUSG00000109894	ENSMUSG00000109894	Gm5904	NA	predicted gene 5904 [Source:MGI Symbol;Acc:MGI:3644469]	-1.33526	1.45858	0.296607	-1.33526	-3.65011	0.00211088	0.140365	2.67554
ENSMUSG00000104044	ENSMUSG00000104044	ENSMUSG00000104044	Gm37566	NA	predicted gene, 37566 [Source:MGI Symbol;Acc:MGI:5610794]	1.75754	-2.06983	-2.30791	1.75754	3.63913	0.00216075	0.143135	2.6654
ENSMUSG00000071379	ENSMUSG00000071379	ENSMUSG00000071379	Hpcal1	53602	hippocalcin-like 1 [Source:MGI Symbol;Acc:MGI:1855689]	0.142915	-0.0431594	6.7987	0.142915	3.627	0.00221724	0.145373	2.65419
ENSMUSG00000071151	ENSMUSG00000071151	ENSMUSG00000071151	Gm4799	NA	predicted gene 4799 [Source:MGI Symbol;Acc:MGI:3648850]	-1.23028	0.996038	-0.0698466	-1.23028	-3.62695	0.00221751	0.145373	2.65413
ENSMUSG00000001065	ENSMUSG00000001065	ENSMUSG00000001065	Zfp276	57247	zinc finger protein (C2H2 type) 276 [Source:MGI Symbol;Acc:MGI:1888495]	-0.238806	0.140073	4.14142	-0.238806	-3.62651	0.00221957	0.145373	2.65373
ENSMUSG00000108573	ENSMUSG00000108573	ENSMUSG00000108573	Gm44986	NA	predicted gene 44986 [Source:MGI Symbol;Acc:MGI:5753562]	-1.69315	1.51112	-0.708951	-1.69315	-3.6236	0.00223335	0.145728	2.65104
ENSMUSG00000071291	ENSMUSG00000071291	ENSMUSG00000071291	Zfp58	238693	zinc finger protein 58 [Source:MGI Symbol;Acc:MGI:99205]	0.453767	-0.631759	1.98566	0.453767	3.615	0.00227456	0.147075	2.6431
ENSMUSG00000002885	ENSMUSG00000002885	ENSMUSG00000002885	Adgre5	26364	adhesion G protein-coupled receptor E5 [Source:MGI Symbol;Acc:MGI:1347095]	0.439798	-0.066569	4.5674	0.439798	3.61477	0.0022757	0.147075	2.64288
ENSMUSG00000107092	ENSMUSG00000107092	ENSMUSG00000107092	Gm7993	NA	predicted gene 7993 [Source:MGI Symbol;Acc:MGI:3647399]	2.26671	-1.37809	-1.07822	2.26671	3.61402	0.00227931	0.147075	2.6422
ENSMUSG00000027660	ENSMUSG00000027660	ENSMUSG00000027660	Skil	20482	SKI-like [Source:MGI Symbol;Acc:MGI:106203]	-0.169589	0.0322804	6.92816	-0.169589	-3.6105	0.00229649	0.147636	2.63894
ENSMUSG00000058886	ENSMUSG00000058886	ENSMUSG00000058886	Deaf1	54006	DEAF1, transcription factor [Source:MGI Symbol;Acc:MGI:1858496]	0.260717	-0.327572	4.29295	0.260717	3.60568	0.00232014	0.148608	2.63449
ENSMUSG00000009418	ENSMUSG00000009418	ENSMUSG00000009418	Nav1	215690	neuron navigator 1 [Source:MGI Symbol;Acc:MGI:2183683]	-0.127165	-0.036757	7.86736	-0.127165	-3.60274	0.00233468	0.148696	2.63177
ENSMUSG00000024978	ENSMUSG00000024978	ENSMUSG00000024978	Gpam	14732	glycerol-3-phosphate acyltransferase, mitochondrial [Source:MGI Symbol;Acc:MGI:109162]	0.388739	5.07514e-07	3.72774	0.388739	3.60196	0.00233857	0.148696	2.63105
ENSMUSG00000056718	ENSMUSG00000056718	ENSMUSG00000056718	Gm13199	NA	predicted gene 13199 [Source:MGI Symbol;Acc:MGI:3649231]	-1.30223	1.21211	-1.0704	-1.30223	-3.59255	0.00238586	0.1511	2.62235
ENSMUSG00000021676	ENSMUSG00000021676	ENSMUSG00000021676	Iqgap2	544963	IQ motif containing GTPase activating protein 2 [Source:MGI Symbol;Acc:MGI:2449975]	0.407567	0.0950375	7.31746	0.407567	3.591	0.00239373	0.1511	2.62092
ENSMUSG00000041779	ENSMUSG00000041779	ENSMUSG00000041779	Tram2	170829	translocating chain-associating membrane protein 2 [Source:MGI Symbol;Acc:MGI:1924817]	-0.194182	0.0801027	4.67365	-0.194182	-3.58721	0.00241314	0.151775	2.61742
ENSMUSG00000074063	ENSMUSG00000074063	ENSMUSG00000074063	Osgin1	71839	oxidative stress induced growth inhibitor 1 [Source:MGI Symbol;Acc:MGI:1919089]	0.273139	0.156469	3.91268	0.273139	3.58398	0.00242975	0.15227	2.61444
ENSMUSG00000020009	ENSMUSG00000020009	ENSMUSG00000020009	Ifngr1	15979	interferon gamma receptor 1 [Source:MGI Symbol;Acc:MGI:107655]	0.212367	0.0652126	8.04486	0.212367	3.5795	0.00245304	0.153068	2.61029
ENSMUSG00000020901	ENSMUSG00000020901	ENSMUSG00000020901	Pik3r5	320207	phosphoinositide-3-kinase regulatory subunit 5 [Source:MGI Symbol;Acc:MGI:2443588]	-0.131449	-0.0371603	8.0393	-0.131449	-3.57816	0.00246006	0.153068	2.60905
ENSMUSG00000027952	ENSMUSG00000027952	ENSMUSG00000027952	Pmvk	68603	phosphomevalonate kinase [Source:MGI Symbol;Acc:MGI:1915853]	0.320178	-0.0780941	4.0971	0.320178	3.57495	0.00247688	0.153566	2.6061
ENSMUSG00000038990	ENSMUSG00000038990	ENSMUSG00000038990	Cables2	252966	CDK5 and Abl enzyme substrate 2 [Source:MGI Symbol;Acc:MGI:2182335]	-0.268764	0.221144	4.10157	-0.268764	-3.56904	0.00250824	0.154959	2.60063
ENSMUSG00000019883	ENSMUSG00000019883	ENSMUSG00000019883	Echdc1	52665	enoyl Coenzyme A hydratase domain containing 1 [Source:MGI Symbol;Acc:MGI:1277169]	0.366399	-0.177654	2.50854	0.366399	3.56194	0.0025464	0.156761	2.59407
ENSMUSG00000062310	ENSMUSG00000062310	ENSMUSG00000062310	Glrp1	14659	glutamine repeat protein 1 [Source:MGI Symbol;Acc:MGI:108038]	0.904899	-0.819634	-0.206582	0.904899	3.54141	0.00266007	0.162052	2.57511
ENSMUSG00000031511	ENSMUSG00000031511	ENSMUSG00000031511	Arhgef7	54126	Rho guanine nucleotide exchange factor (GEF7) [Source:MGI Symbol;Acc:MGI:1860493]	-0.102182	-0.0356206	8.52157	-0.102182	-3.54123	0.00266108	0.162052	2.57494
ENSMUSG00000116478	ENSMUSG00000116478	ENSMUSG00000116478	Gm18890	NA	predicted gene, 18890 [Source:MGI Symbol;Acc:MGI:5011075]	-2.27886	3.37744	-3.32834	-2.27886	-3.54102	0.00266227	0.162052	2.57475
ENSMUSG00000039994	ENSMUSG00000039994	ENSMUSG00000039994	Timeless	21853	timeless circadian clock 1 [Source:MGI Symbol;Acc:MGI:1321393]	-0.302836	-0.042148	4.32602	-0.302836	-3.53974	0.00266956	0.162052	2.57356
ENSMUSG00000020387	ENSMUSG00000020387	ENSMUSG00000020387	Jade2	76901	jade family PHD finger 2 [Source:MGI Symbol;Acc:MGI:1924151]	0.132351	-0.014214	6.89394	0.132351	3.53544	0.00269409	0.162973	2.56959
ENSMUSG00000036622	ENSMUSG00000036622	ENSMUSG00000036622	Atp13a2	74772	ATPase type 13A2 [Source:MGI Symbol;Acc:MGI:1922022]	0.106627	-0.0624265	8.3216	0.106627	3.53152	0.00271663	0.16361	2.56597
ENSMUSG00000038608	ENSMUSG00000038608	ENSMUSG00000038608	Dock10	210293	dedicator of cytokinesis 10 [Source:MGI Symbol;Acc:MGI:2146320]	-0.1081	0.0045523	7.63957	-0.1081	-3.53035	0.00272338	0.16361	2.56489
ENSMUSG00000028693	ENSMUSG00000028693	ENSMUSG00000028693	Nasp	50927	nuclear autoantigenic sperm protein (histone-binding) [Source:MGI Symbol;Acc:MGI:1355328]	-0.220821	0.139159	5.7625	-0.220821	-3.52799	0.00273711	0.163869	2.56271
ENSMUSG00000009292	ENSMUSG00000009292	ENSMUSG00000009292	Trpm2	28240	transient receptor potential cation channel, subfamily M, member 2 [Source:MGI Symbol;Acc:MGI:1351901]	0.289857	-0.158425	4.19846	0.289857	3.52537	0.00275241	0.164221	2.56029
ENSMUSG00000032402	ENSMUSG00000032402	ENSMUSG00000032402	Smad3	17127	SMAD family member 3 [Source:MGI Symbol;Acc:MGI:1201674]	-0.23623	-0.0334003	4.74228	-0.23623	-3.51763	0.00279804	0.165312	2.55315
ENSMUSG00000031709	ENSMUSG00000031709	ENSMUSG00000031709	Tbc1d9	71310	TBC1 domain family, member 9 [Source:MGI Symbol;Acc:MGI:1918560]	0.198954	-0.019295	6.16912	0.198954	3.51606	0.00280745	0.165312	2.55169
ENSMUSG00000025854	ENSMUSG00000025854	ENSMUSG00000025854	Fam20c	80752	family with sequence similarity 20, member C [Source:MGI Symbol;Acc:MGI:2136853]	-0.161345	-0.0496059	7.96799	-0.161345	-3.51599	0.00280787	0.165312	2.55162
ENSMUSG00000058624	ENSMUSG00000058624	ENSMUSG00000058624	Gda	14544	guanine deaminase [Source:MGI Symbol;Acc:MGI:95678]	-0.397537	0.118062	7.02303	-0.397537	-3.51585	0.00280866	0.165312	2.5515
ENSMUSG00000084105	ENSMUSG00000084105	ENSMUSG00000084105	Gm13252	NA	predicted gene 13252 [Source:MGI Symbol;Acc:MGI:3651953]	-2.35806	1.25045	-2.90425	-2.35806	-3.51282	0.00282685	0.165476	2.5487
ENSMUSG00000039568	ENSMUSG00000039568	ENSMUSG00000039568	Ubald1	207740	UBA-like domain containing 1 [Source:MGI Symbol;Acc:MGI:1916255]	0.129836	-0.0636878	6.05638	0.129836	3.51108	0.00283731	0.165476	2.54709
ENSMUSG00000103899	ENSMUSG00000103899	ENSMUSG00000103899	Gm37940	NA	predicted gene, 37940 [Source:MGI Symbol;Acc:MGI:5611168]	-2.23324	1.29936	-2.91474	-2.23324	-3.51045	0.00284114	0.165476	2.54651
ENSMUSG00000040345	ENSMUSG00000040345	ENSMUSG00000040345	Arhgap9	216445	Rho GTPase activating protein 9 [Source:MGI Symbol;Acc:MGI:2143764]	0.130456	0.0458449	6.87837	0.130456	3.50908	0.00284943	0.165476	2.54524
ENSMUSG00000053687	ENSMUSG00000053687	ENSMUSG00000053687	Dpep2	319446	dipeptidase 2 [Source:MGI Symbol;Acc:MGI:2442042]	-0.243856	0.124321	4.3907	-0.243856	-3.49895	0.00291145	0.168516	2.53589
ENSMUSG00000056300	ENSMUSG00000056300	ENSMUSG00000056300	Zfp981	100041433	zinc finger protein 981 [Source:MGI Symbol;Acc:MGI:3700965]	-2.0937	2.02626	-2.8853	-2.0937	-3.4927	0.00295039	0.170121	2.53012
ENSMUSG00000028096	ENSMUSG00000028096	ENSMUSG00000028096	Gpr89	67549	G protein-coupled receptor 89 [Source:MGI Symbol;Acc:MGI:1914799]	0.151509	-0.157583	5.08226	0.151509	3.49138	0.00295871	0.170121	2.5289
ENSMUSG00000043939	ENSMUSG00000043939	ENSMUSG00000043939	A530064D06Rik	328830	RIKEN cDNA A530064D06 gene [Source:MGI Symbol;Acc:MGI:2443476]	0.337776	-0.166468	3.19884	0.337776	3.4878	0.00298135	0.170859	2.52559
ENSMUSG00000078942	ENSMUSG00000078942	ENSMUSG00000078942	Naip6	17952	NLR family, apoptosis inhibitory protein 6 [Source:MGI Symbol;Acc:MGI:1298222]	0.187788	-0.0551361	5.21281	0.187788	3.48284	0.00301293	0.172103	2.52101
ENSMUSG00000021504	ENSMUSG00000021504	ENSMUSG00000021504	B4galt7	218271	xylosylprotein beta1,4-galactosyltransferase, polypeptide 7 (galactosyltransferase I) [Source:MGI Symbol;Acc:MGI:2384987]	0.171293	-0.0481301	5.25638	0.171293	3.47941	0.00303501	0.172797	2.51784
ENSMUSG00000023845	ENSMUSG00000023845	ENSMUSG00000023845	Lnpep	240028	leucyl/cystinyl aminopeptidase [Source:MGI Symbol;Acc:MGI:2387123]	0.0899232	0.0710671	8.58214	0.0899232	3.47787	0.00304492	0.172797	2.51642
ENSMUSG00000025240	ENSMUSG00000025240	ENSMUSG00000025240	Sacm1l	83493	SAC1 suppressor of actin mutations 1-like (yeast) [Source:MGI Symbol;Acc:MGI:1933169]	0.136748	0.0225043	6.07482	0.136748	3.47612	0.00305627	0.172878	2.51481
ENSMUSG00000019055	ENSMUSG00000019055	ENSMUSG00000019055	Plod1	18822	procollagen-lysine, 2-oxoglutarate 5-dioxygenase 1 [Source:MGI Symbol;Acc:MGI:99907]	0.0935681	0.0148666	8.28882	0.0935681	3.47023	0.00309477	0.174489	2.50937
ENSMUSG00000051065	ENSMUSG00000051065	ENSMUSG00000051065	Mb21d2	239796	Mab-21 domain containing 2 [Source:MGI Symbol;Acc:MGI:1917028]	1.06132	-0.518665	-0.532476	1.06132	3.45962	0.00316536	0.177342	2.49958
ENSMUSG00000029063	ENSMUSG00000029063	ENSMUSG00000029063	Nadk	192185	NAD kinase [Source:MGI Symbol;Acc:MGI:2183149]	-0.0897859	-0.0189637	7.85973	-0.0897859	-3.45957	0.00316573	0.177342	2.49953
ENSMUSG00000045917	ENSMUSG00000045917	ENSMUSG00000045917	Tmem268	230279	transmembrane protein 268 [Source:MGI Symbol;Acc:MGI:1913920]	0.250156	-0.0352236	4.62248	0.250156	3.44749	0.00324808	0.181341	2.48837
ENSMUSG00000015854	ENSMUSG00000015854	ENSMUSG00000015854	Cd5l	11801	CD5 antigen-like [Source:MGI Symbol;Acc:MGI:1334419]	0.107831	0.0422937	10.4292	0.107831	3.44606	0.00325793	0.181341	2.48706
ENSMUSG00000023923	ENSMUSG00000023923	ENSMUSG00000023923	Tbc1d5	72238	TBC1 domain family, member 5 [Source:MGI Symbol;Acc:MGI:1919488]	0.144769	-0.0447706	6.59605	0.144769	3.43481	0.00333678	0.185138	2.47667
ENSMUSG00000005102	ENSMUSG00000005102	ENSMUSG00000005102	Eif2ak4	27103	eukaryotic translation initiation factor 2 alpha kinase 4 [Source:MGI Symbol;Acc:MGI:1353427]	0.214664	-0.147829	5.02044	0.214664	3.42582	0.00340117	0.188112	2.46837
ENSMUSG00000027399	ENSMUSG00000027399	ENSMUSG00000027399	Il1a	16175	interleukin 1 alpha [Source:MGI Symbol;Acc:MGI:96542]	1.67311	-0.803974	-0.794623	1.67311	3.41063	0.00351272	0.193666	2.45436
ENSMUSG00000028646	ENSMUSG00000028646	ENSMUSG00000028646	Rragc	54170	Ras-related GTP binding C [Source:MGI Symbol;Acc:MGI:1858751]	0.0843394	0.0377325	8.21195	0.0843394	3.40661	0.00354283	0.19471	2.45065
ENSMUSG00000070565	ENSMUSG00000070565	ENSMUSG00000070565	Rasal2	226525	RAS protein activator like 2 [Source:MGI Symbol;Acc:MGI:2443881]	0.567632	-0.522681	2.10398	0.567632	3.40405	0.00356215	0.195157	2.44829
ENSMUSG00000019866	ENSMUSG00000019866	ENSMUSG00000019866	Crybg1	11630	crystallin beta-gamma domain containing 1 [Source:MGI Symbol;Acc:MGI:109544]	-0.214186	0.0404513	6.58821	-0.214186	-3.40255	0.00357353	0.195166	2.4469
ENSMUSG00000048170	ENSMUSG00000048170	ENSMUSG00000048170	Mcmbp	210711	minichromosome maintenance complex binding protein [Source:MGI Symbol;Acc:MGI:1920977]	-0.125563	0.050294	6.55453	-0.125563	-3.39562	0.00362649	0.19744	2.44051
ENSMUSG00000030788	ENSMUSG00000030788	ENSMUSG00000030788	Rnf141	67150	ring finger protein 141 [Source:MGI Symbol;Acc:MGI:1914400]	-0.132116	0.0505993	6.88468	-0.132116	-3.38861	0.00368086	0.199776	2.43405
ENSMUSG00000036330	ENSMUSG00000036330	ENSMUSG00000036330	Slc18a1	110877	solute carrier family 18 (vesicular monoamine), member 1 [Source:MGI Symbol;Acc:MGI:106684]	0.531464	-0.223858	1.82775	0.531464	3.38544	0.00370575	0.200502	2.43112
ENSMUSG00000036533	ENSMUSG00000036533	ENSMUSG00000036533	Cdc42ep3	260409	CDC42 effector protein (Rho GTPase binding) 3 [Source:MGI Symbol;Acc:MGI:2384718]	-0.230322	0.239315	4.70262	-0.230322	-3.37699	0.00377285	0.2035	2.42333
ENSMUSG00000072647	ENSMUSG00000072647	ENSMUSG00000072647	Adam1a	280668	a disintegrin and metallopeptidase domain 1a [Source:MGI Symbol;Acc:MGI:2429504]	-1.23242	1.1813	-0.224548	-1.23242	-3.37487	0.00378989	0.203788	2.42137
ENSMUSG00000090141	ENSMUSG00000090141	ENSMUSG00000090141	Gm614	245536	predicted gene 614 [Source:MGI Symbol;Acc:MGI:2685460]	-1.80121	2.07009	-2.27604	-1.80121	-3.37127	0.00381899	0.204539	2.41805
ENSMUSG00000022094	ENSMUSG00000022094	ENSMUSG00000022094	Slc39a14	213053	solute carrier family 39 (zinc transporter), member 14 [Source:MGI Symbol;Acc:MGI:2384851]	-0.160858	-0.0073452	5.89327	-0.160858	-3.37024	0.00382732	0.204539	2.41711
ENSMUSG00000003134	ENSMUSG00000003134	ENSMUSG00000003134	Tbc1d8	54610	TBC1 domain family, member 8 [Source:MGI Symbol;Acc:MGI:1927225]	-0.172475	0.113396	4.82643	-0.172475	-3.36485	0.00387132	0.206257	2.41214
ENSMUSG00000043391	ENSMUSG00000043391	ENSMUSG00000043391	2510009E07Rik	72190	RIKEN cDNA 2510009E07 gene [Source:MGI Symbol;Acc:MGI:1919440]	-0.178129	0.046937	6.55261	-0.178129	-3.36147	0.00389925	0.207112	2.40902
ENSMUSG00000026880	ENSMUSG00000026880	ENSMUSG00000026880	Stom	13830	stomatin [Source:MGI Symbol;Acc:MGI:95403]	-0.0763396	0.0213042	8.493	-0.0763396	-3.35927	0.00391752	0.20745	2.40699
ENSMUSG00000051439	ENSMUSG00000051439	ENSMUSG00000051439	Cd14	12475	CD14 antigen [Source:MGI Symbol;Acc:MGI:88318]	-0.200427	-0.121875	8.98404	-0.200427	-3.35564	0.00394782	0.208111	2.40364
ENSMUSG00000074802	ENSMUSG00000074802	ENSMUSG00000074802	Gas2l3	237436	growth arrest-specific 2 like 3 [Source:MGI Symbol;Acc:MGI:1918780]	0.143069	-0.0402393	6.88201	0.143069	3.35491	0.00395389	0.208111	2.40297
ENSMUSG00000033792	ENSMUSG00000033792	ENSMUSG00000033792	Atp7a	11977	ATPase, Cu++ transporting, alpha polypeptide [Source:MGI Symbol;Acc:MGI:99400]	-0.136485	0.0513351	6.42728	-0.136485	-3.3499	0.00399621	0.209705	2.39835
ENSMUSG00000040661	ENSMUSG00000040661	ENSMUSG00000040661	Rad54l2	81000	RAD54 like 2 (S. cerevisiae) [Source:MGI Symbol;Acc:MGI:1933196]	0.152597	-0.178518	5.43437	0.152597	3.34659	0.00402437	0.210549	2.3953
ENSMUSG00000083307	ENSMUSG00000083307	ENSMUSG00000083307	AA414768	245350	expressed sequence AA414768 [Source:MGI Symbol;Acc:MGI:3035137]	-0.287352	0.196374	3.027	-0.287352	-3.34396	0.00404682	0.210934	2.39289
ENSMUSG00000025225	ENSMUSG00000025225	ENSMUSG00000025225	Nfkb2	18034	nuclear factor of kappa light polypeptide gene enhancer in B cells 2, p49/p100 [Source:MGI Symbol;Acc:MGI:1099800]	-0.17444	0.00972642	6.16703	-0.17444	-3.3429	0.00405596	0.210934	2.39191
ENSMUSG00000028760	ENSMUSG00000028760	ENSMUSG00000028760	Eif4g3	230861	eukaryotic translation initiation factor 4 gamma, 3 [Source:MGI Symbol;Acc:MGI:1923935]	0.122697	0.0278061	7.51657	0.122697	3.34089	0.00407335	0.210984	2.39005
ENSMUSG00000047789	ENSMUSG00000047789	ENSMUSG00000047789	Slc38a9	268706	solute carrier family 38, member 9 [Source:MGI Symbol;Acc:MGI:1918839]	0.163992	0.0498347	5.55653	0.163992	3.33987	0.00408215	0.210984	2.38911
ENSMUSG00000035459	ENSMUSG00000035459	ENSMUSG00000035459	Stab2	192188	stabilin 2 [Source:MGI Symbol;Acc:MGI:2178743]	0.532421	0.0571896	1.63678	0.532421	3.33859	0.00409324	0.210984	2.38793
ENSMUSG00000023286	ENSMUSG00000023286	ENSMUSG00000023286	Ube2j2	140499	ubiquitin-conjugating enzyme E2J 2 [Source:MGI Symbol;Acc:MGI:2153608]	0.183223	-0.17329	5.11201	0.183223	3.33214	0.00414966	0.21326	2.38199
ENSMUSG00000030614	ENSMUSG00000030614	ENSMUSG00000030614	Tmem126b	68472	transmembrane protein 126B [Source:MGI Symbol;Acc:MGI:1915722]	0.141821	-0.00171754	5.52811	0.141821	3.32948	0.0041731	0.213834	2.37954
ENSMUSG00000024357	ENSMUSG00000024357	ENSMUSG00000024357	Sil1	81500	endoplasmic reticulum chaperone SIL1 homolog (S. cerevisiae) [Source:MGI Symbol;Acc:MGI:1932040]	0.176418	-0.126868	4.94669	0.176418	3.32454	0.00421707	0.215454	2.37499
ENSMUSG00000029416	ENSMUSG00000029416	ENSMUSG00000029416	Slc15a4	100561	solute carrier family 15, member 4 [Source:MGI Symbol;Acc:MGI:2140796]	0.1155	-0.0339596	6.16944	0.1155	3.32009	0.00425707	0.216305	2.37089
ENSMUSG00000035891	ENSMUSG00000035891	ENSMUSG00000035891	Cerk	223753	ceramide kinase [Source:MGI Symbol;Acc:MGI:2386052]	0.0861808	-0.00772993	8.48883	0.0861808	3.31993	0.00425857	0.216305	2.37074
ENSMUSG00000009076	ENSMUSG00000009076	ENSMUSG00000009076	Zmat5	67178	zinc finger, matrin type 5 [Source:MGI Symbol;Acc:MGI:1914428]	-0.340722	0.195121	2.8599	-0.340722	-3.3175	0.00428055	0.216569	2.3685
ENSMUSG00000026321	ENSMUSG00000026321	ENSMUSG00000026321	Tnfrsf11a	21934	tumor necrosis factor receptor superfamily, member 11a, NFKB activator [Source:MGI Symbol;Acc:MGI:1314891]	-0.124648	-0.000447043	7.66821	-0.124648	-3.31638	0.00429069	0.216569	2.36747
ENSMUSG00000055805	ENSMUSG00000055805	ENSMUSG00000055805	Fmnl1	57778	formin-like 1 [Source:MGI Symbol;Acc:MGI:1888994]	-0.12847	-0.0488419	7.90478	-0.12847	-3.31525	0.00430105	0.216569	2.36643
ENSMUSG00000024878	ENSMUSG00000024878	ENSMUSG00000024878	Cbwd1	226043	COBW domain containing 1 [Source:MGI Symbol;Acc:MGI:2385089]	0.309939	-0.135528	3.3707	0.309939	3.30893	0.00435905	0.218857	2.36061
ENSMUSG00000084083	ENSMUSG00000084083	ENSMUSG00000084083	Gm15782	NA	predicted gene 15782 [Source:MGI Symbol;Acc:MGI:3783224]	1.96772	-2.3943	-3.2038	1.96772	3.29647	0.00447577	0.223107	2.34913
ENSMUSG00000021277	ENSMUSG00000021277	ENSMUSG00000021277	Traf3	22031	TNF receptor-associated factor 3 [Source:MGI Symbol;Acc:MGI:108041]	-0.1529	0.0159193	5.64888	-0.1529	-3.296	0.00448015	0.223107	2.34871
ENSMUSG00000052912	ENSMUSG00000052912	ENSMUSG00000052912	Smarca5-ps	NA	SWI/SNF related, matrix associated, actin depenent ragulator of chromatin, subfamily a, member 5, pseudogene [Source:MGI Symbol;Acc:MGI:2443330]	-1.38367	0.956911	-0.323049	-1.38367	-3.2958	0.00448212	0.223107	2.34852
ENSMUSG00000071203	ENSMUSG00000071203	ENSMUSG00000071203	Naip5	17951	NLR family, apoptosis inhibitory protein 5 [Source:MGI Symbol;Acc:MGI:1298220]	0.167064	0.0431328	5.17543	0.167064	3.29426	0.00449673	0.223197	2.3471
ENSMUSG00000035678	ENSMUSG00000035678	ENSMUSG00000035678	Tnfsf9	21950	tumor necrosis factor (ligand) superfamily, member 9 [Source:MGI Symbol;Acc:MGI:1101058]	-0.361049	-0.149864	2.78258	-0.361049	-3.29267	0.00451195	0.223316	2.34564
ENSMUSG00000042677	ENSMUSG00000042677	ENSMUSG00000042677	Zc3h12a	230738	zinc finger CCCH type containing 12A [Source:MGI Symbol;Acc:MGI:2385891]	-0.216091	0.0832213	4.49755	-0.216091	-3.29072	0.00453059	0.223603	2.34385
ENSMUSG00000109810	ENSMUSG00000109810	ENSMUSG00000109810	Gm45592	NA	predicted gene 45592 [Source:MGI Symbol;Acc:MGI:5791428]	-2.13831	1.41454	-2.84528	-2.13831	-3.28405	0.00459514	0.225199	2.3377
ENSMUSG00000001995	ENSMUSG00000001995	ENSMUSG00000001995	Sipa1l2	244668	signal-induced proliferation-associated 1 like 2 [Source:MGI Symbol;Acc:MGI:2676970]	-0.18613	0.0703769	5.5378	-0.18613	-3.28398	0.00459578	0.225199	2.33764
ENSMUSG00000032615	ENSMUSG00000032615	ENSMUSG00000032615	Nt5m	103850	5',3'-nucleotidase, mitochondrial [Source:MGI Symbol;Acc:MGI:1917127]	0.319122	-0.359807	3.22085	0.319122	3.28337	0.0046017	0.225199	2.33708
ENSMUSG00000065765	ENSMUSG00000065765	ENSMUSG00000065765	Gm23851	NA	predicted gene, 23851 [Source:MGI Symbol;Acc:MGI:5453628]	-1.6186	1.74912	-2.05746	-1.6186	-3.2777	0.00465739	0.226646	2.33186
ENSMUSG00000024986	ENSMUSG00000024986	ENSMUSG00000024986	Hhex	15242	hematopoietically expressed homeobox [Source:MGI Symbol;Acc:MGI:96086]	-0.151837	0.143198	5.49954	-0.151837	-3.27744	0.00465995	0.226646	2.33162
ENSMUSG00000052336	ENSMUSG00000052336	ENSMUSG00000052336	Cx3cr1	13051	chemokine (C-X3-C motif) receptor 1 [Source:MGI Symbol;Acc:MGI:1333815]	-0.659991	-0.125253	3.60013	-0.659991	-3.27639	0.0046703	0.226646	2.33066
ENSMUSG00000040570	ENSMUSG00000040570	ENSMUSG00000040570	Rundc3b	242819	RUN domain containing 3B [Source:MGI Symbol;Acc:MGI:2685286]	-1.12131	1.58816	-0.805673	-1.12131	-3.27187	0.00471526	0.227976	2.32649
ENSMUSG00000000532	ENSMUSG00000000532	ENSMUSG00000000532	Acvr1b	11479	activin A receptor, type 1B [Source:MGI Symbol;Acc:MGI:1338944]	-0.130029	-0.0123128	5.77176	-0.130029	-3.26977	0.00473633	0.227976	2.32456
ENSMUSG00000056153	ENSMUSG00000056153	ENSMUSG00000056153	Socs6	54607	suppressor of cytokine signaling 6 [Source:MGI Symbol;Acc:MGI:1924885]	0.16874	0.194473	6.10843	0.16874	3.2697	0.00473696	0.227976	2.3245
ENSMUSG00000002870	ENSMUSG00000002870	ENSMUSG00000002870	Mcm2	17216	minichromosome maintenance complex component 2 [Source:MGI Symbol;Acc:MGI:105380]	-0.230653	0.02433	6.19916	-0.230653	-3.26812	0.00475289	0.228113	2.32304
ENSMUSG00000061411	ENSMUSG00000061411	ENSMUSG00000061411	Nol4l	329540	nucleolar protein 4-like [Source:MGI Symbol;Acc:MGI:1918765]	-0.173527	-0.224165	4.91085	-0.173527	-3.26413	0.00479323	0.229417	2.31937
ENSMUSG00000038712	ENSMUSG00000038712	ENSMUSG00000038712	Mindy1	75007	MINDY lysine 48 deubiquitinase 1 [Source:MGI Symbol;Acc:MGI:1922257]	0.18827	-0.0570631	6.85426	0.18827	3.26176	0.00481735	0.229813	2.31719
ENSMUSG00000066152	ENSMUSG00000066152	ENSMUSG00000066152	Slc31a2	20530	solute carrier family 31, member 2 [Source:MGI Symbol;Acc:MGI:1333844]	-0.12263	-0.0463973	6.42608	-0.12263	-3.26073	0.0048279	0.229813	2.31624
ENSMUSG00000020741	ENSMUSG00000020741	ENSMUSG00000020741	Cluh	74148	clustered mitochondria (cluA/CLU1) homolog [Source:MGI Symbol;Acc:MGI:1921398]	0.160088	0.0343711	6.498	0.160088	3.25764	0.00485951	0.230169	2.31341
ENSMUSG00000106190	ENSMUSG00000106190	ENSMUSG00000106190	Gm20768	NA	predicted gene, 20768 [Source:MGI Symbol;Acc:MGI:5434124]	0.72443	-0.396903	1.73345	0.72443	3.25742	0.00486179	0.230169	2.3132
ENSMUSG00000037999	ENSMUSG00000037999	ENSMUSG00000037999	Arap2	212285	ArfGAP with RhoGAP domain, ankyrin repeat and PH domain 2 [Source:MGI Symbol;Acc:MGI:2684416]	0.267155	-0.00589069	5.29808	0.267155	3.25405	0.00489666	0.231191	2.3101
ENSMUSG00000010751	ENSMUSG00000010751	ENSMUSG00000010751	Tnfrsf22	79202	tumor necrosis factor receptor superfamily, member 22 [Source:MGI Symbol;Acc:MGI:1930270]	0.357686	-0.0645788	3.22128	0.357686	3.25196	0.00491834	0.231587	2.30818
ENSMUSG00000032381	ENSMUSG00000032381	ENSMUSG00000032381	Fam96a	68250	family with sequence similarity 96, member A [Source:MGI Symbol;Acc:MGI:1915500]	-0.0944442	0.0954936	7.04226	-0.0944442	-3.24553	0.00498577	0.23413	2.30227
ENSMUSG00000080921	ENSMUSG00000080921	ENSMUSG00000080921	Rpl38-ps2	NA	ribosomal protein L38, pseudogene 2 [Source:MGI Symbol;Acc:MGI:3646625]	0.315119	-0.295138	3.07407	0.315119	3.24409	0.00500098	0.234213	2.30094
ENSMUSG00000109498	ENSMUSG00000109498	ENSMUSG00000109498	Gm45222	NA	predicted gene 45222 [Source:MGI Symbol;Acc:MGI:5753798]	-0.735455	0.789748	-0.00889031	-0.735455	-3.22955	0.00515729	0.240886	2.28758
ENSMUSG00000031652	ENSMUSG00000031652	ENSMUSG00000031652	N4bp1	80750	NEDD4 binding protein 1 [Source:MGI Symbol;Acc:MGI:2136825]	-0.148318	0.104284	6.26765	-0.148318	-3.22505	0.00520672	0.242544	2.28344
ENSMUSG00000037946	ENSMUSG00000037946	ENSMUSG00000037946	Fgd3	30938	FYVE, RhoGEF and PH domain containing 3 [Source:MGI Symbol;Acc:MGI:1353657]	-0.13744	-0.0581734	7.03861	-0.13744	-3.22332	0.00522581	0.242784	2.28185
ENSMUSG00000030409	ENSMUSG00000030409	ENSMUSG00000030409	Dmpk	13400	dystrophia myotonica-protein kinase [Source:MGI Symbol;Acc:MGI:94906]	0.492198	0.033096	5.35813	0.492198	3.2208	0.00525365	0.242877	2.27954
ENSMUSG00000031959	ENSMUSG00000031959	ENSMUSG00000031959	Wdr59	319481	WD repeat domain 59 [Source:MGI Symbol;Acc:MGI:2442115]	0.224985	-0.00515147	4.27217	0.224985	3.22062	0.00525568	0.242877	2.27937
ENSMUSG00000027901	ENSMUSG00000027901	ENSMUSG00000027901	Dennd2d	72121	DENN/MADD domain containing 2D [Source:MGI Symbol;Acc:MGI:2181193]	0.338535	-0.0720142	3.11455	0.338535	3.21716	0.00529436	0.244017	2.27619
ENSMUSG00000089857	ENSMUSG00000089857	ENSMUSG00000089857	Zfp882	382019	zinc finger protein 882 [Source:MGI Symbol;Acc:MGI:3642748]	0.668969	-0.860294	0.848525	0.668969	3.21577	0.00530985	0.244085	2.27492
ENSMUSG00000061578	ENSMUSG00000061578	ENSMUSG00000061578	Ksr2	333050	kinase suppressor of ras 2 [Source:MGI Symbol;Acc:MGI:3610315]	0.717699	0.252506	1.99293	0.717699	3.21335	0.0053372	0.244431	2.27269
ENSMUSG00000033985	ENSMUSG00000033985	ENSMUSG00000033985	Tesk2	230661	testis-specific kinase 2 [Source:MGI Symbol;Acc:MGI:2385204]	0.42613	-0.490865	2.36743	0.42613	3.21119	0.00536158	0.244431	2.27071
ENSMUSG00000070348	ENSMUSG00000070348	ENSMUSG00000070348	Ccnd1	12443	cyclin D1 [Source:MGI Symbol;Acc:MGI:88313]	-0.2002	-0.121442	9.10233	-0.2002	-3.2098	0.00537739	0.244431	2.26943
ENSMUSG00000079227	ENSMUSG00000079227	ENSMUSG00000079227	Ccr5	12774	chemokine (C-C motif) receptor 5 [Source:MGI Symbol;Acc:MGI:107182]	-0.111072	0.0252757	9.21913	-0.111072	-3.20961	0.00537959	0.244431	2.26925
ENSMUSG00000036718	ENSMUSG00000036718	ENSMUSG00000036718	Micall2	231830	MICAL-like 2 [Source:MGI Symbol;Acc:MGI:2444818]	0.256765	-0.0854905	5.33421	0.256765	3.20851	0.00539207	0.244431	2.26824
ENSMUSG00000034177	ENSMUSG00000034177	ENSMUSG00000034177	Rnf43	207742	ring finger protein 43 [Source:MGI Symbol;Acc:MGI:2442609]	-2.4956	2.68999	-2.57312	-2.4956	-3.20768	0.00540156	0.244431	2.26748
ENSMUSG00000004070	ENSMUSG00000004070	ENSMUSG00000004070	Hmox2	15369	heme oxygenase 2 [Source:MGI Symbol;Acc:MGI:109373]	0.100253	0.0132644	6.9269	0.100253	3.19698	0.00552514	0.248525	2.25766
ENSMUSG00000037266	ENSMUSG00000037266	ENSMUSG00000037266	Rsrp1	27981	arginine/serine rich protein 1 [Source:MGI Symbol;Acc:MGI:106498]	0.109877	0.00349428	9.49106	0.109877	3.19682	0.00552707	0.248525	2.2575
ENSMUSG00000071141	ENSMUSG00000071141	ENSMUSG00000071141	Rpl36a-ps3	NA	ribosomal protein L36A, pseudogene 3 [Source:MGI Symbol;Acc:MGI:3642503]	-1.87813	1.68601	-2.39249	-1.87813	-3.19615	0.00553483	0.248525	2.2569
ENSMUSG00000049985	ENSMUSG00000049985	ENSMUSG00000049985	Ankrd55	77318	ankyrin repeat domain 55 [Source:MGI Symbol;Acc:MGI:1924568]	0.478951	-0.450492	1.75763	0.478951	3.19467	0.00555227	0.248667	2.25553
ENSMUSG00000089129	ENSMUSG00000089129	ENSMUSG00000089129	Gm26407	NA	predicted gene, 26407 [Source:MGI Symbol;Acc:MGI:5456184]	1.77221	-3.36733	-2.04739	1.77221	3.19078	0.00559808	0.250076	2.25196
ENSMUSG00000099764	ENSMUSG00000099764	ENSMUSG00000099764	Rps10-ps2	NA	ribosomal protein S10, pseudogene 2 [Source:MGI Symbol;Acc:MGI:3645627]	-0.654912	0.576977	0.992047	-0.654912	-3.18742	0.00563794	0.251213	2.24888
ENSMUSG00000104862	ENSMUSG00000104862	ENSMUSG00000104862	Gm6520	NA	predicted gene 6520 [Source:MGI Symbol;Acc:MGI:3645184]	-2.00088	1.72548	-3.13271	-2.00088	-3.18112	0.00571351	0.253931	2.2431
ENSMUSG00000035164	ENSMUSG00000035164	ENSMUSG00000035164	Zc3h12c	244871	zinc finger CCCH type containing 12C [Source:MGI Symbol;Acc:MGI:3026959]	-0.205317	-0.0171846	5.30756	-0.205317	-3.17763	0.00575582	0.254797	2.23989
ENSMUSG00000026577	ENSMUSG00000026577	ENSMUSG00000026577	Blzf1	66352	basic leucine zipper nuclear factor 1 [Source:MGI Symbol;Acc:MGI:1201607]	0.19684	-0.202297	4.55785	0.19684	3.17676	0.00576635	0.254797	2.2391
ENSMUSG00000044813	ENSMUSG00000044813	ENSMUSG00000044813	Shb	230126	src homology 2 domain-containing transforming protein B [Source:MGI Symbol;Acc:MGI:98294]	-0.306253	0.299045	2.58739	-0.306253	-3.1759	0.00577687	0.254797	2.23831
ENSMUSG00000112650	ENSMUSG00000112650	ENSMUSG00000112650	Gm5184	NA	predicted gene 5184 [Source:MGI Symbol;Acc:MGI:3647558]	0.803551	-1.55326	-0.562296	0.803551	3.17207	0.00582385	0.255317	2.23479
ENSMUSG00000031824	ENSMUSG00000031824	ENSMUSG00000031824	6430548M08Rik	234797	RIKEN cDNA 6430548M08 gene [Source:MGI Symbol;Acc:MGI:2443793]	0.139215	-0.0482484	5.81212	0.139215	3.17168	0.00582865	0.255317	2.23443
ENSMUSG00000037820	ENSMUSG00000037820	ENSMUSG00000037820	Tgm2	21817	transglutaminase 2, C polypeptide [Source:MGI Symbol;Acc:MGI:98731]	0.23009	-0.0330383	6.63526	0.23009	3.17135	0.00583263	0.255317	2.23414
ENSMUSG00000041362	ENSMUSG00000041362	ENSMUSG00000041362	Shtn1	71653	shootin 1 [Source:MGI Symbol;Acc:MGI:1918903]	-0.120238	0.0231206	7.1073	-0.120238	-3.1696	0.00585433	0.255624	2.23252
ENSMUSG00000043987	ENSMUSG00000043987	ENSMUSG00000043987	Cep164	214552	centrosomal protein 164 [Source:MGI Symbol;Acc:MGI:2384878]	-0.162093	0.0456842	5.21319	-0.162093	-3.16761	0.00587897	0.255691	2.2307
ENSMUSG00000019920	ENSMUSG00000019920	ENSMUSG00000019920	Lims1	110829	LIM and senescent cell antigen-like domains 1 [Source:MGI Symbol;Acc:MGI:1195263]	-0.113666	0.0310355	8.10245	-0.113666	-3.16516	0.00590945	0.255691	2.22845
ENSMUSG00000045886	ENSMUSG00000045886	ENSMUSG00000045886	Gm9803	NA	predicted gene 9803 [Source:MGI Symbol;Acc:MGI:3704359]	-1.34743	2.066	-0.171651	-1.34743	-3.16457	0.00591682	0.255691	2.22791
ENSMUSG00000028788	ENSMUSG00000028788	ENSMUSG00000028788	Ptp4a2	19244	protein tyrosine phosphatase 4a2 [Source:MGI Symbol;Acc:MGI:1277117]	0.0779502	-0.0183812	8.89026	0.0779502	3.16456	0.00591693	0.255691	2.2279
ENSMUSG00000039942	ENSMUSG00000039942	ENSMUSG00000039942	Ptger4	19219	prostaglandin E receptor 4 (subtype EP4) [Source:MGI Symbol;Acc:MGI:104311]	-0.225396	-0.0182542	5.28165	-0.225396	-3.16332	0.00593244	0.255691	2.22677
ENSMUSG00000020528	ENSMUSG00000020528	ENSMUSG00000020528	Prpsap2	212627	phosphoribosyl pyrophosphate synthetase-associated protein 2 [Source:MGI Symbol;Acc:MGI:2384838]	0.191589	-0.085067	4.75635	0.191589	3.16241	0.00594391	0.255691	2.22593
ENSMUSG00000021775	ENSMUSG00000021775	ENSMUSG00000021775	Nr1d2	353187	nuclear receptor subfamily 1, group D, member 2 [Source:MGI Symbol;Acc:MGI:2449205]	0.187206	-0.0150374	5.56709	0.187206	3.15831	0.0059956	0.257279	2.22217
ENSMUSG00000087579	ENSMUSG00000087579	ENSMUSG00000087579	Hectd2os	NA	Hectd2, opposite strand [Source:MGI Symbol;Acc:MGI:1919243]	-0.638561	0.226642	0.612158	-0.638561	-3.15091	0.00608998	0.260201	2.21538
ENSMUSG00000103313	ENSMUSG00000103313	ENSMUSG00000103313	Gm38357	NA	predicted gene, 38357 [Source:MGI Symbol;Acc:MGI:5611585]	-0.544234	-0.0265971	1.12268	-0.544234	-3.15041	0.00609639	0.260201	2.21493
ENSMUSG00000026827	ENSMUSG00000026827	ENSMUSG00000026827	Gpd2	14571	glycerol phosphate dehydrogenase 2, mitochondrial [Source:MGI Symbol;Acc:MGI:99778]	-0.156225	0.159779	5.15801	-0.156225	-3.14947	0.00610851	0.260201	2.21406
ENSMUSG00000060477	ENSMUSG00000060477	ENSMUSG00000060477	Irak2	108960	interleukin-1 receptor-associated kinase 2 [Source:MGI Symbol;Acc:MGI:2429603]	-0.181309	-0.016123	5.59453	-0.181309	-3.14316	0.00619042	0.263047	2.20828
ENSMUSG00000062232	ENSMUSG00000062232	ENSMUSG00000062232	Rapgef2	76089	Rap guanine nucleotide exchange factor (GEF) 2 [Source:MGI Symbol;Acc:MGI:2659071]	0.13534	0.0395467	5.56715	0.13534	3.14026	0.00622845	0.264019	2.20562
ENSMUSG00000070427	ENSMUSG00000070427	ENSMUSG00000070427	Il18bp	16068	interleukin 18 binding protein [Source:MGI Symbol;Acc:MGI:1333800]	0.404105	0.00356806	4.26577	0.404105	3.13812	0.00625667	0.264572	2.20366
ENSMUSG00000097429	ENSMUSG00000097429	ENSMUSG00000097429	Gm26520	NA	predicted gene, 26520 [Source:MGI Symbol;Acc:MGI:5477014]	0.822438	-0.0526179	0.434995	0.822438	3.13451	0.0063045	0.265949	2.20035
ENSMUSG00000048175	ENSMUSG00000048175	ENSMUSG00000048175	Asb8	78541	ankyrin repeat and SOCS box-containing 8 [Source:MGI Symbol;Acc:MGI:1925791]	0.144827	-0.0910253	5.02762	0.144827	3.13143	0.00634555	0.266211	2.19753
ENSMUSG00000018068	ENSMUSG00000018068	ENSMUSG00000018068	Ints2	70422	integrator complex subunit 2 [Source:MGI Symbol;Acc:MGI:1917672]	-0.158294	0.134433	5.10625	-0.158294	-3.13117	0.00634897	0.266211	2.1973
ENSMUSG00000087660	ENSMUSG00000087660	ENSMUSG00000087660	B230398E01Rik	NA	RIKEN cDNA B230398E01 gene [Source:MGI Symbol;Acc:MGI:1925930]	1.6418	-1.64414	-2.69314	1.6418	3.13061	0.00635655	0.266211	2.19678
ENSMUSG00000058454	ENSMUSG00000058454	ENSMUSG00000058454	Dhcr7	13360	7-dehydrocholesterol reductase [Source:MGI Symbol;Acc:MGI:1298378]	0.211016	-0.0719189	5.23684	0.211016	3.128	0.00639164	0.267039	2.19439
ENSMUSG00000093722	ENSMUSG00000093722	ENSMUSG00000093722	Gm20612	NA	predicted gene 20612 [Source:MGI Symbol;Acc:MGI:5313059]	-1.82532	1.93359	-2.49619	-1.82532	-3.12355	0.0064519	0.268911	2.19031
ENSMUSG00000031506	ENSMUSG00000031506	ENSMUSG00000031506	Ptpn7	320139	protein tyrosine phosphatase, non-receptor type 7 [Source:MGI Symbol;Acc:MGI:2156893]	-0.111069	-0.0603269	7.46606	-0.111069	-3.12204	0.00647243	0.269123	2.18893
ENSMUSG00000002546	ENSMUSG00000002546	ENSMUSG00000002546	Golga2	99412	golgi autoantigen, golgin subfamily a, 2 [Source:MGI Symbol;Acc:MGI:2139395]	0.103895	-0.0973848	6.15555	0.103895	3.11661	0.00654697	0.271575	2.18396
ENSMUSG00000025993	ENSMUSG00000025993	ENSMUSG00000025993	Slc40a1	53945	solute carrier family 40 (iron-regulated transporter), member 1 [Source:MGI Symbol;Acc:MGI:1315204]	0.415665	0.175571	5.99337	0.415665	3.11531	0.00656503	0.271677	2.18276
ENSMUSG00000080716	ENSMUSG00000080716	ENSMUSG00000080716	Gm13503	NA	predicted gene 13503 [Source:MGI Symbol;Acc:MGI:3649895]	1.34928	-1.24939	-1.09182	1.34928	3.10956	0.00664505	0.272204	2.1775
ENSMUSG00000078789	ENSMUSG00000078789	ENSMUSG00000078789	Dph1	116905	diphthamide biosynthesis 1 [Source:MGI Symbol;Acc:MGI:2151233]	0.237051	-0.149089	3.36537	0.237051	3.10952	0.00664562	0.272204	2.17746
ENSMUSG00000090523	ENSMUSG00000090523	ENSMUSG00000090523	Gypc	71683	glycophorin C [Source:MGI Symbol;Acc:MGI:1098566]	-0.335922	0.0907896	2.83542	-0.335922	-3.10832	0.0066625	0.272204	2.17636
ENSMUSG00000055835	ENSMUSG00000055835	ENSMUSG00000055835	Zfp1	22640	zinc finger protein 1 [Source:MGI Symbol;Acc:MGI:99154]	-0.416747	0.617312	2.344	-0.416747	-3.1083	0.00666276	0.272204	2.17635
ENSMUSG00000035671	ENSMUSG00000035671	ENSMUSG00000035671	Zswim4	212168	zinc finger SWIM-type containing 4 [Source:MGI Symbol;Acc:MGI:2443726]	-0.147819	-0.00923036	5.17231	-0.147819	-3.1073	0.00667676	0.272204	2.17543
ENSMUSG00000000605	ENSMUSG00000000605	ENSMUSG00000000605	Clcn4	12727	chloride channel, voltage-sensitive 4 [Source:MGI Symbol;Acc:MGI:104571]	0.109721	-0.0305681	6.63228	0.109721	3.1071	0.00667959	0.272204	2.17525
ENSMUSG00000041609	ENSMUSG00000041609	ENSMUSG00000041609	Bicdl1	75665	BICD family like cargo adaptor 1 [Source:MGI Symbol;Acc:MGI:1922915]	-0.551723	0.325551	1.38436	-0.551723	-3.1061	0.00669363	0.272204	2.17434
ENSMUSG00000100701	ENSMUSG00000100701	ENSMUSG00000100701	Gm19587	NA	predicted gene, 19587 [Source:MGI Symbol;Acc:MGI:5011772]	-1.40785	1.90054	-0.589071	-1.40785	-3.10546	0.00670276	0.272204	2.17375
ENSMUSG00000018395	ENSMUSG00000018395	ENSMUSG00000018395	Kif3a	16568	kinesin family member 3A [Source:MGI Symbol;Acc:MGI:107689]	0.352572	0.109124	6.29728	0.352572	3.09731	0.00681882	0.276273	2.16629
ENSMUSG00000010663	ENSMUSG00000010663	ENSMUSG00000010663	Fads1	76267	fatty acid desaturase 1 [Source:MGI Symbol;Acc:MGI:1923517]	0.123451	0.0141075	7.2454	0.123451	3.09572	0.00684177	0.27656	2.16483
ENSMUSG00000015202	ENSMUSG00000015202	ENSMUSG00000015202	Cnksr3	215748	Cnksr family member 3 [Source:MGI Symbol;Acc:MGI:2674130]	0.289179	-0.177701	3.07468	0.289179	3.09319	0.00687823	0.276839	2.16252
ENSMUSG00000050953	ENSMUSG00000050953	ENSMUSG00000050953	Gja1	14609	gap junction protein, alpha 1 [Source:MGI Symbol;Acc:MGI:95713]	-0.460691	0.236563	2.78585	-0.460691	-3.09237	0.0068902	0.276839	2.16177
ENSMUSG00000100798	ENSMUSG00000100798	ENSMUSG00000100798	Gm19589	NA	predicted gene, 19589 [Source:MGI Symbol;Acc:MGI:5011774]	2.1854	-0.561799	-2.26471	2.1854	3.09194	0.00689634	0.276839	2.16138
ENSMUSG00000051343	ENSMUSG00000051343	ENSMUSG00000051343	Rab11fip5	52055	RAB11 family interacting protein 5 (class I) [Source:MGI Symbol;Acc:MGI:1098586]	-0.15829	-0.0155893	7.85671	-0.15829	-3.08868	0.00694394	0.278109	2.15839
ENSMUSG00000034826	ENSMUSG00000034826	ENSMUSG00000034826	Nup54	269113	nucleoporin 54 [Source:MGI Symbol;Acc:MGI:1920460]	0.183912	-0.0882814	4.50837	0.183912	3.08538	0.00699235	0.279405	2.15538
ENSMUSG00000030067	ENSMUSG00000030067	ENSMUSG00000030067	Foxp1	108655	forkhead box P1 [Source:MGI Symbol;Acc:MGI:1914004]	-0.113051	0.0292384	6.81962	-0.113051	-3.08273	0.00703148	0.279826	2.15295
ENSMUSG00000050931	ENSMUSG00000050931	ENSMUSG00000050931	Sgms2	74442	sphingomyelin synthase 2 [Source:MGI Symbol;Acc:MGI:1921692]	0.523849	0.167476	2.03646	0.523849	3.08189	0.00704386	0.279826	2.15219
ENSMUSG00000045730	ENSMUSG00000045730	ENSMUSG00000045730	Adrb2	11555	adrenergic receptor, beta 2 [Source:MGI Symbol;Acc:MGI:87938]	-0.213938	0.143607	4.87592	-0.213938	-3.08099	0.00705728	0.279826	2.15136
ENSMUSG00000023832	ENSMUSG00000023832	ENSMUSG00000023832	Acat2	110460	acetyl-Coenzyme A acetyltransferase 2 [Source:MGI Symbol;Acc:MGI:87871]	0.267231	-0.0671575	4.00088	0.267231	3.07878	0.00709016	0.279826	2.14934
ENSMUSG00000027111	ENSMUSG00000027111	ENSMUSG00000027111	Itga6	16403	integrin alpha 6 [Source:MGI Symbol;Acc:MGI:96605]	-0.0953923	0.00123872	8.71273	-0.0953923	-3.07855	0.00709369	0.279826	2.14913
ENSMUSG00000039197	ENSMUSG00000039197	ENSMUSG00000039197	Adk	11534	adenosine kinase [Source:MGI Symbol;Acc:MGI:87930]	-0.170368	0.196877	5.22928	-0.170368	-3.07683	0.00711935	0.279826	2.14756
ENSMUSG00000026110	ENSMUSG00000026110	ENSMUSG00000026110	Mgat4a	269181	mannoside acetylglucosaminyltransferase 4, isoenzyme A [Source:MGI Symbol;Acc:MGI:2662992]	-0.133537	-0.00171075	5.64751	-0.133537	-3.07644	0.0071252	0.279826	2.1472
ENSMUSG00000108452	ENSMUSG00000108452	ENSMUSG00000108452	4930413G21Rik	NA	RIKEN cDNA 4930413G21 gene [Source:MGI Symbol;Acc:MGI:1921201]	-1.60514	1.58832	-2.19751	-1.60514	-3.07273	0.00718112	0.279826	2.14381
ENSMUSG00000052837	ENSMUSG00000052837	ENSMUSG00000052837	Junb	16477	jun B proto-oncogene [Source:MGI Symbol;Acc:MGI:96647]	-0.179511	-0.0645975	6.61785	-0.179511	-3.07241	0.00718589	0.279826	2.14352
ENSMUSG00000082274	ENSMUSG00000082274	ENSMUSG00000082274	Gm14026	NA	predicted gene 14026 [Source:MGI Symbol;Acc:MGI:3649712]	-0.543242	0.853754	1.33007	-0.543242	-3.07207	0.00719109	0.279826	2.14321
ENSMUSG00000037638	ENSMUSG00000037638	ENSMUSG00000037638	Zbtb42	382639	zinc finger and BTB domain containing 42 [Source:MGI Symbol;Acc:MGI:3644133]	0.26119	-0.129949	3.44746	0.26119	3.07139	0.00720134	0.279826	2.14259
ENSMUSG00000055707	ENSMUSG00000055707	ENSMUSG00000055707	Klhl26	234378	kelch-like 26 [Source:MGI Symbol;Acc:MGI:2443079]	0.174646	-0.122533	4.02961	0.174646	3.0712	0.00720429	0.279826	2.14241
ENSMUSG00000028063	ENSMUSG00000028063	ENSMUSG00000028063	Lmna	16905	lamin A [Source:MGI Symbol;Acc:MGI:96794]	-0.129749	-0.0584962	8.14602	-0.129749	-3.07071	0.00721168	0.279826	2.14196
ENSMUSG00000070031	ENSMUSG00000070031	ENSMUSG00000070031	Sp140	434484	Sp140 nuclear body protein [Source:MGI Symbol;Acc:MGI:3702467]	0.197629	-0.142202	3.80843	0.197629	3.06837	0.00724734	0.280493	2.13982
ENSMUSG00000024817	ENSMUSG00000024817	ENSMUSG00000024817	Uhrf2	109113	ubiquitin-like, containing PHD and RING finger domains 2 [Source:MGI Symbol;Acc:MGI:1923718]	-0.0996563	0.117881	7.17371	-0.0996563	-3.06456	0.00730566	0.280493	2.13634
ENSMUSG00000111554	ENSMUSG00000111554	ENSMUSG00000111554	Gm232	NA	predicted gene 232 [Source:MGI Symbol;Acc:MGI:2685078]	0.699393	-1.01194	0.146047	0.699393	3.0644	0.00730808	0.280493	2.1362
ENSMUSG00000022565	ENSMUSG00000022565	ENSMUSG00000022565	Plec	18810	plectin [Source:MGI Symbol;Acc:MGI:1277961]	-0.147713	-0.077071	9.25398	-0.147713	-3.06405	0.0073135	0.280493	2.13587
ENSMUSG00000022246	ENSMUSG00000022246	ENSMUSG00000022246	Rai14	75646	retinoic acid induced 14 [Source:MGI Symbol;Acc:MGI:1922896]	0.268459	0.0926427	5.17808	0.268459	3.06373	0.0073183	0.280493	2.13559
ENSMUSG00000083708	ENSMUSG00000083708	ENSMUSG00000083708	Gm13123	NA	predicted gene 13123 [Source:MGI Symbol;Acc:MGI:3651473]	-1.10907	0.691666	-0.996487	-1.10907	-3.06327	0.00732546	0.280493	2.13517
ENSMUSG00000098547	ENSMUSG00000098547	ENSMUSG00000098547	Mir6921	NA	microRNA 6921 [Source:MGI Symbol;Acc:MGI:5530734]	1.9187	-0.529851	-3.8931	1.9187	3.06073	0.00736475	0.281379	2.13284
ENSMUSG00000009073	ENSMUSG00000009073	ENSMUSG00000009073	Nf2	18016	neurofibromin 2 [Source:MGI Symbol;Acc:MGI:97307]	-0.101098	0.0168881	6.67242	-0.101098	-3.05726	0.00741874	0.282821	2.12967
ENSMUSG00000111001	ENSMUSG00000111001	ENSMUSG00000111001	Gm8767	NA	predicted gene 8767 [Source:MGI Symbol;Acc:MGI:3647013]	1.69269	-1.37829	-3.11871	1.69269	3.05573	0.00744253	0.283109	2.12828
ENSMUSG00000031015	ENSMUSG00000031015	ENSMUSG00000031015	Swap70	20947	SWA-70 protein [Source:MGI Symbol;Acc:MGI:1298390]	-0.103172	0.0401584	7.22797	-0.103172	-3.05317	0.00748284	0.284022	2.12593
ENSMUSG00000034247	ENSMUSG00000034247	ENSMUSG00000034247	Plekhm1	353047	pleckstrin homology domain containing, family M (with RUN domain) member 1 [Source:MGI Symbol;Acc:MGI:2443207]	0.0935054	-0.0362847	7.90732	0.0935054	3.05151	0.0075089	0.284391	2.12442
ENSMUSG00000107932	ENSMUSG00000107932	ENSMUSG00000107932	Gm44432	NA	predicted gene, 44432 [Source:MGI Symbol;Acc:MGI:5690824]	1.8016	-1.83683	-2.79988	1.8016	3.04944	0.00754172	0.285015	2.12253
ENSMUSG00000043301	ENSMUSG00000043301	ENSMUSG00000043301	Kcnj6	16522	potassium inwardly-rectifying channel, subfamily J, member 6 [Source:MGI Symbol;Acc:MGI:104781]	2.27639	-2.03169	-2.91433	2.27639	3.04811	0.00756283	0.285194	2.12132
ENSMUSG00000022221	ENSMUSG00000022221	ENSMUSG00000022221	Ripk3	56532	receptor-interacting serine-threonine kinase 3 [Source:MGI Symbol;Acc:MGI:2154952]	-0.176639	0.0666949	4.86399	-0.176639	-3.04619	0.00759334	0.285726	2.11957
ENSMUSG00000019437	ENSMUSG00000019437	ENSMUSG00000019437	Tlcd1	68385	TLC domain containing 1 [Source:MGI Symbol;Acc:MGI:1915572]	0.606261	-0.109228	1.01008	0.606261	3.04246	0.00765319	0.287357	2.11616
ENSMUSG00000024981	ENSMUSG00000024981	ENSMUSG00000024981	Acsl5	433256	acyl-CoA synthetase long-chain family member 5 [Source:MGI Symbol;Acc:MGI:1919129]	0.0819938	-0.0231344	7.36174	0.0819938	3.04037	0.00768688	0.288002	2.11425
ENSMUSG00000040249	ENSMUSG00000040249	ENSMUSG00000040249	Lrp1	16971	low density lipoprotein receptor-related protein 1 [Source:MGI Symbol;Acc:MGI:96828]	0.0849391	-0.0375376	11.1213	0.0849391	3.03907	0.00770787	0.288168	2.11307
ENSMUSG00000042032	ENSMUSG00000042032	ENSMUSG00000042032	Mat2b	108645	methionine adenosyltransferase II, beta [Source:MGI Symbol;Acc:MGI:1913667]	0.125937	-0.0260619	6.34958	0.125937	3.03789	0.00772701	0.288266	2.11199
ENSMUSG00000051705	ENSMUSG00000051705	ENSMUSG00000051705	Senp8	71599	SUMO/sentrin specific peptidase 8 [Source:MGI Symbol;Acc:MGI:1918849]	0.236595	-0.0578642	3.70281	0.236595	3.03341	0.00780021	0.290374	2.10789
ENSMUSG00000082076	ENSMUSG00000082076	ENSMUSG00000082076	Gm8659	NA	predicted gene 8659 [Source:MGI Symbol;Acc:MGI:3645697]	1.70397	-2.80667	-3.23165	1.70397	3.03011	0.00785446	0.291579	2.10488
ENSMUSG00000109314	ENSMUSG00000109314	ENSMUSG00000109314	Gm44699	NA	predicted gene 44699 [Source:MGI Symbol;Acc:MGI:5753275]	1.68094	-1.66079	-2.69486	1.68094	3.02941	0.00786603	0.291579	2.10424
ENSMUSG00000034684	ENSMUSG00000034684	ENSMUSG00000034684	Sema3f	20350	sema domain, immunoglobulin domain (Ig), short basic domain, secreted, (semaphorin) 3F [Source:MGI Symbol;Acc:MGI:1096347]	1.55344	-1.97541	-2.2659	1.55344	3.02614	0.00792018	0.292583	2.10127
ENSMUSG00000046245	ENSMUSG00000046245	ENSMUSG00000046245	Pilra	231805	paired immunoglobin-like type 2 receptor alpha [Source:MGI Symbol;Acc:MGI:2450529]	0.200893	-0.142645	6.02277	0.200893	3.02575	0.00792672	0.292583	2.10091
ENSMUSG00000028850	ENSMUSG00000028850	ENSMUSG00000028850	Gpatch3	242691	G patch domain containing 3 [Source:MGI Symbol;Acc:MGI:2442492]	0.243666	-0.165615	3.9091	0.243666	3.0235	0.00796423	0.293346	2.09886
ENSMUSG00000019951	ENSMUSG00000019951	ENSMUSG00000019951	Uhrf1bp1l	75089	UHRF1 (ICBP90) binding protein 1-like [Source:MGI Symbol;Acc:MGI:2442888]	-0.120373	0.0266844	7.01538	-0.120373	-3.02149	0.00799782	0.293639	2.09703
ENSMUSG00000001211	ENSMUSG00000001211	ENSMUSG00000001211	Agpat3	28169	1-acylglycerol-3-phosphate O-acyltransferase 3 [Source:MGI Symbol;Acc:MGI:1336186]	0.124853	-0.0975592	6.51498	0.124853	3.02102	0.00800588	0.293639	2.09659
ENSMUSG00000024044	ENSMUSG00000024044	ENSMUSG00000024044	Epb41l3	13823	erythrocyte membrane protein band 4.1 like 3 [Source:MGI Symbol;Acc:MGI:103008]	1.00688	-0.313181	-0.363992	1.00688	3.01511	0.00810569	0.296675	2.09121
ENSMUSG00000070420	ENSMUSG00000070420	ENSMUSG00000070420	Zscan25	666311	zinc finger and SCAN domain containing 25 [Source:MGI Symbol;Acc:MGI:3647079]	0.239217	-0.173623	3.15791	0.239217	3.01224	0.00815477	0.297846	2.08859
ENSMUSG00000020635	ENSMUSG00000020635	ENSMUSG00000020635	Fkbp1b	14226	FK506 binding protein 1b [Source:MGI Symbol;Acc:MGI:1336205]	-0.193098	0.205427	3.86964	-0.193098	-3.01097	0.00817651	0.298014	2.08743
ENSMUSG00000085628	ENSMUSG00000085628	ENSMUSG00000085628	Appbp2os	NA	amyloid beta precursor protein (cytoplasmic tail) binding protein 2, opposite strand [Source:MGI Symbol;Acc:MGI:3603817]	-0.9224	0.643656	-0.620882	-0.9224	-3.00998	0.0081936	0.298014	2.08653
ENSMUSG00000021306	ENSMUSG00000021306	ENSMUSG00000021306	Gpr137b	83924	G protein-coupled receptor 137B [Source:MGI Symbol;Acc:MGI:1891463]	0.185556	-0.100851	6.32469	0.185556	3.0072	0.00824142	0.298501	2.084
ENSMUSG00000005442	ENSMUSG00000005442	ENSMUSG00000005442	Cic	71722	capicua transcriptional repressor [Source:MGI Symbol;Acc:MGI:1918972]	0.0894898	-0.048801	8.30076	0.0894898	3.00624	0.00825812	0.298501	2.08312
ENSMUSG00000034083	ENSMUSG00000034083	ENSMUSG00000034083	Ccdc174	232236	coiled-coil domain containing 174 [Source:MGI Symbol;Acc:MGI:2444652]	0.177489	-0.20105	4.13562	0.177489	3.00622	0.00825839	0.298501	2.0831
ENSMUSG00000025969	ENSMUSG00000025969	ENSMUSG00000025969	Nrp2	18187	neuropilin 2 [Source:MGI Symbol;Acc:MGI:1100492]	0.0772503	-0.0143035	9.61045	0.0772503	3.00332	0.00830884	0.299386	2.08046
ENSMUSG00000062116	ENSMUSG00000062116	ENSMUSG00000062116	Zfp954	232853	zinc finger protein 954 [Source:MGI Symbol;Acc:MGI:1917764]	0.25822	-0.177757	3.5384	0.25822	3.00158	0.00833917	0.299386	2.07888
ENSMUSG00000032245	ENSMUSG00000032245	ENSMUSG00000032245	Cln6	76524	ceroid-lipofuscinosis, neuronal 6 [Source:MGI Symbol;Acc:MGI:2159324]	-0.146524	0.0983417	5.95736	-0.146524	-3.00094	0.00835038	0.299386	2.07829
ENSMUSG00000110446	ENSMUSG00000110446	ENSMUSG00000110446	Gm18646	NA	predicted gene, 18646 [Source:MGI Symbol;Acc:MGI:5010831]	0.678763	-0.489682	0.699222	0.678763	3.00087	0.0083516	0.299386	2.07823
ENSMUSG00000038587	ENSMUSG00000038587	ENSMUSG00000038587	Akap12	83397	A kinase (PRKA) anchor protein (gravin) 12 [Source:MGI Symbol;Acc:MGI:1932576]	1.09864	-1.14535	-1.43603	1.09864	2.99574	0.00844212	0.301902	2.07355
ENSMUSG00000052085	ENSMUSG00000052085	ENSMUSG00000052085	Dock8	76088	dedicator of cytokinesis 8 [Source:MGI Symbol;Acc:MGI:1921396]	0.0874592	0.0177275	8.73128	0.0874592	2.99493	0.00845645	0.301902	2.07281
ENSMUSG00000049988	ENSMUSG00000049988	ENSMUSG00000049988	Lrrc25	211228	leucine rich repeat containing 25 [Source:MGI Symbol;Acc:MGI:2445284]	0.127974	-0.0938061	7.28752	0.127974	2.99312	0.00848849	0.302426	2.07117
ENSMUSG00000106133	ENSMUSG00000106133	ENSMUSG00000106133	Gm3724	NA	predicted gene 3724 [Source:MGI Symbol;Acc:MGI:3804937]	-1.00805	0.86898	-0.0824582	-1.00805	-2.98512	0.00863205	0.306668	2.06389
ENSMUSG00000032612	ENSMUSG00000032612	ENSMUSG00000032612	Usp4	22258	ubiquitin specific peptidase 4 (proto-oncogene) [Source:MGI Symbol;Acc:MGI:98905]	0.112783	-0.0607702	7.27512	0.112783	2.98453	0.00864275	0.306668	2.06335
ENSMUSG00000116704	ENSMUSG00000116704	ENSMUSG00000116704	NA	NA	ribosomal protein L15 (Rpl15) pseudogene	1.19694	-1.19862	-1.20156	1.19694	2.98271	0.00867583	0.307216	2.06169
ENSMUSG00000027605	ENSMUSG00000027605	ENSMUSG00000027605	Acss2	60525	acyl-CoA synthetase short-chain family member 2 [Source:MGI Symbol;Acc:MGI:1890410]	0.554053	-0.232897	1.91329	0.554053	2.98069	0.00871273	0.307758	2.05985
ENSMUSG00000066684	ENSMUSG00000066684	ENSMUSG00000066684	Pilrb1	170741	paired immunoglobin-like type 2 receptor beta 1 [Source:MGI Symbol;Acc:MGI:2450532]	0.320529	0.0104912	2.76145	0.320529	2.97993	0.00872647	0.307758	2.05916
ENSMUSG00000095588	ENSMUSG00000095588	ENSMUSG00000095588	Gm12350	NA	predicted gene 12350 [Source:MGI Symbol;Acc:MGI:3649478]	1.89725	-2.57774	-0.988251	1.89725	2.97706	0.00877919	0.30808	2.05655
ENSMUSG00000058099	ENSMUSG00000058099	ENSMUSG00000058099	Nfam1	74039	Nfat activating molecule with ITAM motif 1 [Source:MGI Symbol;Acc:MGI:1921289]	-0.123886	-0.00787291	7.94762	-0.123886	-2.97689	0.00878229	0.30808	2.05639
ENSMUSG00000018008	ENSMUSG00000018008	ENSMUSG00000018008	Cyth4	72318	cytohesin 4 [Source:MGI Symbol;Acc:MGI:2441702]	0.0704886	-0.00633397	9.54731	0.0704886	2.97655	0.00878865	0.30808	2.05608
ENSMUSG00000020589	ENSMUSG00000020589	ENSMUSG00000020589	Fam49a	76820	family with sequence similarity 49, member A [Source:MGI Symbol;Acc:MGI:1261783]	-0.136391	0.0232866	6.5585	-0.136391	-2.97432	0.00882972	0.308802	2.05405
ENSMUSG00000097723	ENSMUSG00000097723	ENSMUSG00000097723	Gm26848	NA	predicted gene, 26848 [Source:MGI Symbol;Acc:MGI:5477342]	-1.98076	2.76707	-3.17097	-1.98076	-2.97351	0.00884469	0.308802	2.05332
ENSMUSG00000030410	ENSMUSG00000030410	ENSMUSG00000030410	Dmwd	13401	dystrophia myotonica-containing WD repeat motif [Source:MGI Symbol;Acc:MGI:94907]	0.276823	-0.0460028	4.83183	0.276823	2.97141	0.00888372	0.309019	2.0514
ENSMUSG00000099398	ENSMUSG00000099398	ENSMUSG00000099398	Ms4a14	383435	membrane-spanning 4-domains, subfamily A, member 14 [Source:MGI Symbol;Acc:MGI:2686122]	-0.134817	-0.00251739	6.74213	-0.134817	-2.97106	0.00889033	0.309019	2.05108
ENSMUSG00000022231	ENSMUSG00000022231	ENSMUSG00000022231	Sema5a	20356	sema domain, seven thrombospondin repeats (type 1 and type 1-like), transmembrane domain (TM) and short cytoplasmic domain, (semaphorin) 5A [Source:MGI Symbol;Acc:MGI:107556]	-1.4288	1.74289	-2.80344	-1.4288	-2.97032	0.00890411	0.309019	2.05041
ENSMUSG00000024036	ENSMUSG00000024036	ENSMUSG00000024036	Slc37a1	224674	solute carrier family 37 (glycerol-3-phosphate transporter), member 1 [Source:MGI Symbol;Acc:MGI:2446181]	-0.451361	0.272549	1.8574	-0.451361	-2.96642	0.00897704	0.31093	2.04687
ENSMUSG00000009406	ENSMUSG00000009406	ENSMUSG00000009406	Elk1	13712	ELK1, member of ETS oncogene family [Source:MGI Symbol;Acc:MGI:101833]	0.145908	-0.0490287	5.1788	0.145908	2.96542	0.00899599	0.310969	2.04595
ENSMUSG00000053877	ENSMUSG00000053877	ENSMUSG00000053877	Srcap	100043597	Snf2-related CREBBP activator protein [Source:MGI Symbol;Acc:MGI:2444036]	0.374124	-0.337235	2.49706	0.374124	2.96404	0.00902204	0.311251	2.0447
ENSMUSG00000021928	ENSMUSG00000021928	ENSMUSG00000021928	Ebpl	68177	emopamil binding protein-like [Source:MGI Symbol;Acc:MGI:1915427]	-0.193817	0.129788	3.81804	-0.193817	-2.96032	0.00909251	0.311763	2.04132
ENSMUSG00000003032	ENSMUSG00000003032	ENSMUSG00000003032	Klf4	16600	Kruppel-like factor 4 (gut) [Source:MGI Symbol;Acc:MGI:1342287]	-0.267266	0.103034	3.69165	-0.267266	-2.96008	0.00909713	0.311763	2.0411
ENSMUSG00000112096	ENSMUSG00000112096	ENSMUSG00000112096	A430103D13Rik	NA	RIKEN cDNA A430103D13 gene [Source:MGI Symbol;Acc:MGI:1925025]	-1.11212	0.678765	-1.34761	-1.11212	-2.95897	0.00911832	0.311763	2.04009
ENSMUSG00000025337	ENSMUSG00000025337	ENSMUSG00000025337	Sbds	66711	SBDS ribosome maturation factor [Source:MGI Symbol;Acc:MGI:1913961]	0.132254	-0.0408797	6.06565	0.132254	2.95891	0.00911943	0.311763	2.04003
ENSMUSG00000027678	ENSMUSG00000027678	ENSMUSG00000027678	Ncoa3	17979	nuclear receptor coactivator 3 [Source:MGI Symbol;Acc:MGI:1276535]	0.0810191	-0.00420762	8.07912	0.0810191	2.95793	0.00913803	0.311763	2.03915
ENSMUSG00000059743	ENSMUSG00000059743	ENSMUSG00000059743	Fdps	110196	farnesyl diphosphate synthetase [Source:MGI Symbol;Acc:MGI:104888]	0.310567	-0.180682	2.96589	0.310567	2.95738	0.00914858	0.311763	2.03865
ENSMUSG00000003345	ENSMUSG00000003345	ENSMUSG00000003345	Csnk1g2	103236	casein kinase 1, gamma 2 [Source:MGI Symbol;Acc:MGI:1920014]	0.112334	-0.0972439	6.30248	0.112334	2.95451	0.00920385	0.311763	2.03603
ENSMUSG00000103937	ENSMUSG00000103937	ENSMUSG00000103937	Gm37186	NA	predicted gene, 37186 [Source:MGI Symbol;Acc:MGI:5610414]	-2.21197	2.44435	-2.8232	-2.21197	-2.95384	0.00921671	0.311763	2.03542
ENSMUSG00000017144	ENSMUSG00000017144	ENSMUSG00000017144	Rnd3	74194	Rho family GTPase 3 [Source:MGI Symbol;Acc:MGI:1921444]	-0.272416	0.00255784	4.9712	-0.272416	-2.9538	0.0092175	0.311763	2.03539
ENSMUSG00000083465	ENSMUSG00000083465	ENSMUSG00000083465	Gm11652	NA	predicted gene 11652 [Source:MGI Symbol;Acc:MGI:3651204]	-0.76104	1.16266	1.22957	-0.76104	-2.95185	0.00925519	0.311763	2.03361
ENSMUSG00000021259	ENSMUSG00000021259	ENSMUSG00000021259	Cyp46a1	13116	cytochrome P450, family 46, subfamily a, polypeptide 1 [Source:MGI Symbol;Acc:MGI:1341877]	1.61364	-2.98186	-3.26235	1.61364	2.95181	0.00925587	0.311763	2.03358
ENSMUSG00000024505	ENSMUSG00000024505	ENSMUSG00000024505	Dtwd2	68857	DTW domain containing 2 [Source:MGI Symbol;Acc:MGI:1916107]	0.542738	-0.312331	1.61289	0.542738	2.95176	0.0092568	0.311763	2.03354
ENSMUSG00000017764	ENSMUSG00000017764	ENSMUSG00000017764	Zswim1	71971	zinc finger SWIM-type containing 1 [Source:MGI Symbol;Acc:MGI:1919221]	0.246929	-0.29165	3.34867	0.246929	2.94919	0.00930688	0.311763	2.0312
ENSMUSG00000001763	ENSMUSG00000001763	ENSMUSG00000001763	Tspan33	232670	tetraspanin 33 [Source:MGI Symbol;Acc:MGI:1919012]	-0.852282	0.629816	-0.258798	-0.852282	-2.94809	0.00932818	0.311763	2.0302
ENSMUSG00000048756	ENSMUSG00000048756	ENSMUSG00000048756	Foxo3	56484	forkhead box O3 [Source:MGI Symbol;Acc:MGI:1890081]	0.119472	0.0759203	6.89574	0.119472	2.94782	0.00933348	0.311763	2.02996
ENSMUSG00000037563	ENSMUSG00000037563	ENSMUSG00000037563	Rps16	20055	ribosomal protein S16 [Source:MGI Symbol;Acc:MGI:98118]	0.121441	-0.125493	6.33526	0.121441	2.94613	0.00936652	0.311763	2.02842
ENSMUSG00000074277	ENSMUSG00000074277	ENSMUSG00000074277	Phldb3	232970	pleckstrin homology like domain, family B, member 3 [Source:MGI Symbol;Acc:MGI:3642959]	-0.336389	0.331237	2.86553	-0.336389	-2.94596	0.00937	0.311763	2.02826
ENSMUSG00000019302	ENSMUSG00000019302	ENSMUSG00000019302	Atp6v0a1	11975	ATPase, H+ transporting, lysosomal V0 subunit A1 [Source:MGI Symbol;Acc:MGI:103286]	0.113994	-0.0343653	9.47709	0.113994	2.9451	0.00938682	0.311763	2.02748
ENSMUSG00000030672	ENSMUSG00000030672	ENSMUSG00000030672	Mylpf	17907	myosin light chain, phosphorylatable, fast skeletal muscle [Source:MGI Symbol;Acc:MGI:97273]	1.16757	-1.06732	-0.881837	1.16757	2.94471	0.0093944	0.311763	2.02713
ENSMUSG00000026203	ENSMUSG00000026203	ENSMUSG00000026203	Dnajb2	56812	DnaJ heat shock protein family (Hsp40) member B2 [Source:MGI Symbol;Acc:MGI:1928739]	0.256848	0.15882	3.25888	0.256848	2.94469	0.00939477	0.311763	2.02711
ENSMUSG00000030336	ENSMUSG00000030336	ENSMUSG00000030336	Cd27	21940	CD27 antigen [Source:MGI Symbol;Acc:MGI:88326]	-1.41297	1.6226	-1.71441	-1.41297	-2.94193	0.00944933	0.312978	2.0246
ENSMUSG00000028018	ENSMUSG00000028018	ENSMUSG00000028018	Gstcd	67553	glutathione S-transferase, C-terminal domain containing [Source:MGI Symbol;Acc:MGI:1914803]	0.241693	-0.280954	3.70092	0.241693	2.94034	0.00948063	0.313419	2.02316
ENSMUSG00000062014	ENSMUSG00000062014	ENSMUSG00000062014	Gmfb	63985	glia maturation factor, beta [Source:MGI Symbol;Acc:MGI:1927133]	0.0912763	0.0356411	8.11955	0.0912763	2.9387	0.00951328	0.313902	2.02167
ENSMUSG00000112825	ENSMUSG00000112825	ENSMUSG00000112825	Gm9118	NA	predicted gene 9118 [Source:MGI Symbol;Acc:MGI:3648185]	0.809529	-1.54948	-0.312605	0.809529	2.93455	0.00959612	0.315505	2.0179
ENSMUSG00000028777	ENSMUSG00000028777	ENSMUSG00000028777	Gnat3	242851	guanine nucleotide binding protein, alpha transducing 3 [Source:MGI Symbol;Acc:MGI:3588268]	1.12245	-1.67579	-0.601301	1.12245	2.93446	0.00959808	0.315505	2.01782
ENSMUSG00000111992	ENSMUSG00000111992	ENSMUSG00000111992	Gm47724	NA	predicted gene, 47724 [Source:MGI Symbol;Acc:MGI:6096855]	0.603754	-0.647737	1.01402	0.603754	2.93097	0.00966822	0.316532	2.01465
ENSMUSG00000079414	ENSMUSG00000079414	ENSMUSG00000079414	Gm11110	NA	predicted gene 11110 [Source:MGI Symbol;Acc:MGI:3779362]	-0.473234	0.324417	1.78168	-0.473234	-2.93021	0.00968376	0.316532	2.01396
ENSMUSG00000094685	ENSMUSG00000094685	ENSMUSG00000094685	Gm5900	NA	predicted pseudogene 5900 [Source:MGI Symbol;Acc:MGI:3643907]	0.43385	-0.306208	2.41177	0.43385	2.9302	0.00968381	0.316532	2.01395
ENSMUSG00000034959	ENSMUSG00000034959	ENSMUSG00000034959	Rubcnl	271221	RUN and cysteine rich domain containing beclin 1 interacting protein like [Source:MGI Symbol;Acc:MGI:2685590]	0.386423	-0.194615	2.79078	0.386423	2.92597	0.00976988	0.318747	2.01011
ENSMUSG00000024208	ENSMUSG00000024208	ENSMUSG00000024208	Uqcc2	67267	ubiquinol-cytochrome c reductase complex assembly factor 2 [Source:MGI Symbol;Acc:MGI:1914517]	-0.227344	0.0794215	4.29819	-0.227344	-2.92252	0.00984065	0.320456	2.00698
ENSMUSG00000021948	ENSMUSG00000021948	ENSMUSG00000021948	Prkcd	18753	protein kinase C, delta [Source:MGI Symbol;Acc:MGI:97598]	-0.0752142	0.0180589	8.2162	-0.0752142	-2.92136	0.00986454	0.320634	2.00592
ENSMUSG00000081389	ENSMUSG00000081389	ENSMUSG00000081389	Gm13368	NA	predicted gene 13368 [Source:MGI Symbol;Acc:MGI:3651966]	1.76015	-1.64894	-3.46889	1.76015	2.91778	0.00993854	0.322438	2.00268
ENSMUSG00000025178	ENSMUSG00000025178	ENSMUSG00000025178	Pi4k2a	84095	phosphatidylinositol 4-kinase type 2 alpha [Source:MGI Symbol;Acc:MGI:1934031]	0.175073	-0.0702971	7.434	0.175073	2.91495	0.00999737	0.323744	2.00011
ENSMUSG00000028420	ENSMUSG00000028420	ENSMUSG00000028420	Tmem38b	52076	transmembrane protein 38B [Source:MGI Symbol;Acc:MGI:1098718]	-0.230835	0.129836	4.69353	-0.230835	-2.90833	0.0101366	0.327519	1.99411
ENSMUSG00000033220	ENSMUSG00000033220	ENSMUSG00000033220	Rac2	19354	Rac family small GTPase 2 [Source:MGI Symbol;Acc:MGI:97846]	0.0797124	0.012007	8.26703	0.0797124	2.90726	0.0101593	0.327519	1.99314
ENSMUSG00000010453	ENSMUSG00000010453	ENSMUSG00000010453	Kansl3	226976	KAT8 regulatory NSL complex subunit 3 [Source:MGI Symbol;Acc:MGI:1918055]	0.131993	-0.147732	5.60461	0.131993	2.90674	0.0101704	0.327519	1.99266
ENSMUSG00000034807	ENSMUSG00000034807	ENSMUSG00000034807	Colgalt1	234407	collagen beta(1-O)galactosyltransferase 1 [Source:MGI Symbol;Acc:MGI:1924348]	0.110188	-0.00599504	7.63856	0.110188	2.90456	0.0102167	0.328404	1.99069
ENSMUSG00000036362	ENSMUSG00000036362	ENSMUSG00000036362	P2ry13	74191	purinergic receptor P2Y, G-protein coupled 13 [Source:MGI Symbol;Acc:MGI:1921441]	0.461998	0.379808	2.40899	0.461998	2.90325	0.0102445	0.328693	1.98951
ENSMUSG00000092261	ENSMUSG00000092261	ENSMUSG00000092261	Gm20519	NA	predicted gene 20519 [Source:MGI Symbol;Acc:MGI:5141984]	1.22802	0.692241	-1.17916	1.22802	2.89546	0.0104125	0.333469	1.98244
ENSMUSG00000041769	ENSMUSG00000041769	ENSMUSG00000041769	Ppp2r2d	52432	protein phosphatase 2, regulatory subunit B, delta [Source:MGI Symbol;Acc:MGI:1289252]	0.179667	-0.156378	4.96503	0.179667	2.89456	0.0104322	0.333485	1.98163
ENSMUSG00000003464	ENSMUSG00000003464	ENSMUSG00000003464	Pex19	19298	peroxisomal biogenesis factor 19 [Source:MGI Symbol;Acc:MGI:1334458]	0.123763	-0.0937387	5.92408	0.123763	2.89351	0.010455	0.333601	1.98068
ENSMUSG00000016200	ENSMUSG00000016200	ENSMUSG00000016200	Syt14	329324	synaptotagmin XIV [Source:MGI Symbol;Acc:MGI:2444490]	-1.59696	4.01644	-3.10682	-1.59696	-2.89036	0.0105239	0.334799	1.97782
ENSMUSG00000052593	ENSMUSG00000052593	ENSMUSG00000052593	Adam17	11491	a disintegrin and metallopeptidase domain 17 [Source:MGI Symbol;Acc:MGI:1096335]	-0.134447	0.0465111	8.4631	-0.134447	-2.89004	0.0105309	0.334799	1.97753
ENSMUSG00000029095	ENSMUSG00000029095	ENSMUSG00000029095	Ablim2	231148	actin-binding LIM protein 2 [Source:MGI Symbol;Acc:MGI:2385758]	-0.846045	0.319284	-0.586672	-0.846045	-2.88885	0.0105571	0.335019	1.97646
ENSMUSG00000028207	ENSMUSG00000028207	ENSMUSG00000028207	Asph	65973	aspartate-beta-hydroxylase [Source:MGI Symbol;Acc:MGI:1914186]	0.195389	-0.00641168	8.28037	0.195389	2.88735	0.0105901	0.335258	1.9751
ENSMUSG00000005871	ENSMUSG00000005871	ENSMUSG00000005871	Apc	11789	adenomatosis polyposis coli [Source:MGI Symbol;Acc:MGI:88039]	0.104241	0.104448	6.77719	0.104241	2.88676	0.0106031	0.335258	1.97457
ENSMUSG00000023951	ENSMUSG00000023951	ENSMUSG00000023951	Vegfa	22339	vascular endothelial growth factor A [Source:MGI Symbol;Acc:MGI:103178]	0.455026	-0.0398304	6.61702	0.455026	2.8826	0.0106956	0.337224	1.9708
ENSMUSG00000113456	ENSMUSG00000113456	ENSMUSG00000113456	Gm30738	NA	predicted gene, 30738 [Source:MGI Symbol;Acc:MGI:5589897]	-2.01659	2.74981	-3.49849	-2.01659	-2.88176	0.0107143	0.337224	1.97004
ENSMUSG00000064225	ENSMUSG00000064225	ENSMUSG00000064225	Paqr9	75552	progestin and adipoQ receptor family member IX [Source:MGI Symbol;Acc:MGI:1922802]	2.02509	-0.87137	-2.94421	2.02509	2.88136	0.0107233	0.337224	1.96967
ENSMUSG00000031458	ENSMUSG00000031458	ENSMUSG00000031458	Coprs	66423	coordinator of PRMT5, differentiation stimulator [Source:MGI Symbol;Acc:MGI:1913673]	0.27351	-0.214735	3.28338	0.27351	2.87753	0.0108091	0.338681	1.96621
ENSMUSG00000082840	ENSMUSG00000082840	ENSMUSG00000082840	Gm16421	NA	predicted gene 16421 [Source:MGI Symbol;Acc:MGI:3645976]	0.839331	-1.29979	-0.156479	0.839331	2.87753	0.0108093	0.338681	1.9662
ENSMUSG00000024120	ENSMUSG00000024120	ENSMUSG00000024120	Lrpprc	72416	leucine-rich PPR-motif containing [Source:MGI Symbol;Acc:MGI:1919666]	0.103621	-0.0715681	6.42824	0.103621	2.8767	0.010828	0.338681	1.96545
ENSMUSG00000023022	ENSMUSG00000023022	ENSMUSG00000023022	Lima1	65970	LIM domain and actin binding 1 [Source:MGI Symbol;Acc:MGI:1920992]	0.131491	-0.0233293	7.47818	0.131491	2.87061	0.0109661	0.341962	1.95995
ENSMUSG00000064281	ENSMUSG00000064281	ENSMUSG00000064281	Rpl19-ps1	NA	ribosomal protein L19, pseudogene 1 [Source:MGI Symbol;Acc:MGI:3642668]	-1.98612	2.78879	-3.69041	-1.98612	-2.87035	0.0109721	0.341962	1.95971
ENSMUSG00000116953	ENSMUSG00000116953	ENSMUSG00000116953	9030025P20Rik	100041574	RIKEN cDNA 9030025P20 gene [Source:MGI Symbol;Acc:MGI:3583895]	-0.979297	1.28457	-0.490494	-0.979297	-2.86934	0.0109953	0.342071	1.95879
ENSMUSG00000031774	ENSMUSG00000031774	ENSMUSG00000031774	Fam192a	102122	family with sequence similarity 192, member A [Source:MGI Symbol;Acc:MGI:1919637]	0.114687	-0.00267438	5.71819	0.114687	2.86605	0.0110707	0.3435	1.95582
ENSMUSG00000022615	ENSMUSG00000022615	ENSMUSG00000022615	Tymp	72962	thymidine phosphorylase [Source:MGI Symbol;Acc:MGI:1920212]	-1.79957	2.06463	-2.12382	-1.79957	-2.86501	0.0110949	0.3435	1.95488
ENSMUSG00000116949	ENSMUSG00000116949	ENSMUSG00000116949	NA	NA	zinc finger protein 91 (Zfp91), pseudogene	1.80699	-1.70746	-2.8376	1.80699	2.8646	0.0111043	0.3435	1.95451
ENSMUSG00000022779	ENSMUSG00000022779	ENSMUSG00000022779	Top3b	21976	topoisomerase (DNA) III beta [Source:MGI Symbol;Acc:MGI:1333803]	0.128928	-0.0299458	5.35306	0.128928	2.86392	0.0111201	0.3435	1.95389
ENSMUSG00000094090	ENSMUSG00000094090	ENSMUSG00000094090	Gm8494	NA	predicted gene 8494 [Source:MGI Symbol;Acc:MGI:3645114]	0.684048	-0.678721	0.272598	0.684048	2.85983	0.0112151	0.345821	1.9502
ENSMUSG00000003541	ENSMUSG00000003541	ENSMUSG00000003541	Ier3	15937	immediate early response 3 [Source:MGI Symbol;Acc:MGI:104814]	-0.301892	-0.0404817	3.31398	-0.301892	-2.85876	0.0112401	0.345979	1.94923
ENSMUSG00000090946	ENSMUSG00000090946	ENSMUSG00000090946	Ccdc71l	72123	coiled-coil domain containing 71 like [Source:MGI Symbol;Acc:MGI:1919373]	-0.11173	0.0851015	6.26413	-0.11173	-2.85584	0.0113087	0.346504	1.94659
ENSMUSG00000113511	ENSMUSG00000113511	ENSMUSG00000113511	Gm19046	NA	predicted gene, 19046 [Source:MGI Symbol;Acc:MGI:5011231]	-1.90585	0.462462	-3.52504	-1.90585	-2.85531	0.0113211	0.346504	1.94611
ENSMUSG00000103772	ENSMUSG00000103772	ENSMUSG00000103772	Gm36933	NA	predicted gene, 36933 [Source:MGI Symbol;Acc:MGI:5610161]	-1.92031	0.78783	-2.64708	-1.92031	-2.85477	0.0113338	0.346504	1.94562
ENSMUSG00000014980	ENSMUSG00000014980	ENSMUSG00000014980	Tsen15	66637	tRNA splicing endonuclease subunit 15 [Source:MGI Symbol;Acc:MGI:1913887]	-0.271635	0.268208	3.13266	-0.271635	-2.85465	0.0113367	0.346504	1.94551
ENSMUSG00000020142	ENSMUSG00000020142	ENSMUSG00000020142	Slc1a4	55963	solute carrier family 1 (glutamate/neutral amino acid transporter), member 4 [Source:MGI Symbol;Acc:MGI:2135601]	0.513649	-0.160488	1.41935	0.513649	2.85322	0.0113704	0.346641	1.94422
ENSMUSG00000069609	ENSMUSG00000069609	ENSMUSG00000069609	Cd300ld4	100043123	CD300 molecule like family member D4 [Source:MGI Symbol;Acc:MGI:3702658]	1.68786	-1.48742	1.36599	1.68786	2.85224	0.0113936	0.346641	1.94334
ENSMUSG00000021224	ENSMUSG00000021224	ENSMUSG00000021224	Numb	18222	NUMB endocytic adaptor protein [Source:MGI Symbol;Acc:MGI:107423]	-0.117732	0.0321448	7.03894	-0.117732	-2.85194	0.0114008	0.346641	1.94306
ENSMUSG00000020917	ENSMUSG00000020917	ENSMUSG00000020917	Acly	104112	ATP citrate lyase [Source:MGI Symbol;Acc:MGI:103251]	0.0802818	-0.0432855	8.03975	0.0802818	2.84796	0.0114956	0.348914	1.93947
ENSMUSG00000074647	ENSMUSG00000074647	ENSMUSG00000074647	Fam83c	71405	family with sequence similarity 83, member C [Source:MGI Symbol;Acc:MGI:1918655]	1.38926	-0.784801	-2.28714	1.38926	2.84602	0.0115421	0.349437	1.93772
ENSMUSG00000045312	ENSMUSG00000045312	ENSMUSG00000045312	Lhfpl2	218454	lipoma HMGIC fusion partner-like 2 [Source:MGI Symbol;Acc:MGI:2145236]	0.0993361	0.0133245	8.59712	0.0993361	2.84499	0.0115669	0.349437	1.93678
ENSMUSG00000028461	ENSMUSG00000028461	ENSMUSG00000028461	Ccdc107	622404	coiled-coil domain containing 107 [Source:MGI Symbol;Acc:MGI:1913423]	-0.248108	0.191974	3.83546	-0.248108	-2.84373	0.0115973	0.349437	1.93564
ENSMUSG00000027109	ENSMUSG00000027109	ENSMUSG00000027109	Sp3	20687	trans-acting transcription factor 3 [Source:MGI Symbol;Acc:MGI:1277166]	-0.0831679	0.109269	7.43958	-0.0831679	-2.84367	0.0115986	0.349437	1.93559
ENSMUSG00000047242	ENSMUSG00000047242	ENSMUSG00000047242	Taf9b	407786	TATA-box binding protein associated factor 9B [Source:MGI Symbol;Acc:MGI:3039562]	-0.215235	0.123122	3.60131	-0.215235	-2.84307	0.0116132	0.349437	1.93505
ENSMUSG00000029287	ENSMUSG00000029287	ENSMUSG00000029287	Tgfbr3	21814	transforming growth factor, beta receptor III [Source:MGI Symbol;Acc:MGI:104637]	-0.71982	0.507442	0.444907	-0.71982	-2.84223	0.0116335	0.349446	1.93429
ENSMUSG00000105198	ENSMUSG00000105198	ENSMUSG00000105198	Gm42502	NA	predicted gene 42502 [Source:MGI Symbol;Acc:MGI:5662639]	-1.63321	2.05659	-1.8046	-1.63321	-2.84111	0.0116604	0.349652	1.93329
ENSMUSG00000107121	ENSMUSG00000107121	ENSMUSG00000107121	1110006O24Rik	NA	RIKEN cDNA 1110006O24 gene [Source:MGI Symbol;Acc:MGI:1913373]	-1.05212	0.367569	-1.5859	-1.05212	-2.83962	0.0116967	0.350138	1.93194
ENSMUSG00000033596	ENSMUSG00000033596	ENSMUSG00000033596	Rfwd3	234736	ring finger and WD repeat domain 3 [Source:MGI Symbol;Acc:MGI:2384584]	-0.190576	0.130418	5.6313	-0.190576	-2.83333	0.0118506	0.354135	1.92626
ENSMUSG00000051817	ENSMUSG00000051817	ENSMUSG00000051817	Sox12	20667	SRY (sex determining region Y)-box 12 [Source:MGI Symbol;Acc:MGI:98360]	-1.43086	1.07443	-1.43215	-1.43086	-2.82887	0.011961	0.356823	1.92223
ENSMUSG00000064267	ENSMUSG00000064267	ENSMUSG00000064267	Hvcn1	74096	hydrogen voltage-gated channel 1 [Source:MGI Symbol;Acc:MGI:1921346]	-0.201869	0.158836	4.45869	-0.201869	-2.82785	0.0119864	0.356969	1.92131
ENSMUSG00000026893	ENSMUSG00000026893	ENSMUSG00000026893	Gca	227960	grancalcin [Source:MGI Symbol;Acc:MGI:1918521]	0.341998	-0.364476	2.6733	0.341998	2.82135	0.0121494	0.361205	1.91545
ENSMUSG00000053604	ENSMUSG00000053604	ENSMUSG00000053604	Rpia	19895	ribose 5-phosphate isomerase A [Source:MGI Symbol;Acc:MGI:103254]	0.223	-0.0691035	3.91119	0.223	2.81438	0.0123265	0.364515	1.90916
ENSMUSG00000110221	ENSMUSG00000110221	ENSMUSG00000110221	Gm36210	102640043	predicted gene, 36210 [Source:MGI Symbol;Acc:MGI:5595369]	1.24484	-0.69461	-2.31756	1.24484	2.81378	0.0123419	0.364515	1.90862
ENSMUSG00000047905	ENSMUSG00000047905	ENSMUSG00000047905	Gm8566	NA	predicted pseudogene 8566 [Source:MGI Symbol;Acc:MGI:3647296]	-0.184435	0.221815	4.13741	-0.184435	-2.81345	0.0123501	0.364515	1.90833
ENSMUSG00000019970	ENSMUSG00000019970	ENSMUSG00000019970	Sgk1	20393	serum/glucocorticoid regulated kinase 1 [Source:MGI Symbol;Acc:MGI:1340062]	0.137447	0.150749	6.08361	0.137447	2.81232	0.0123791	0.364515	1.90731
ENSMUSG00000055809	ENSMUSG00000055809	ENSMUSG00000055809	Dnaaf3	436022	dynein, axonemal assembly factor 3 [Source:MGI Symbol;Acc:MGI:3588207]	-0.29926	0.143854	2.58395	-0.29926	-2.81192	0.0123896	0.364515	1.90694
ENSMUSG00000066441	ENSMUSG00000066441	ENSMUSG00000066441	Rdh11	17252	retinol dehydrogenase 11 [Source:MGI Symbol;Acc:MGI:102581]	0.118596	-0.0900028	5.70439	0.118596	2.81127	0.0124063	0.364515	1.90636
ENSMUSG00000033763	ENSMUSG00000033763	ENSMUSG00000033763	Mtss1l	244654	metastasis suppressor 1-like [Source:MGI Symbol;Acc:MGI:3039591]	-0.997114	0.995224	-1.47949	-0.997114	-2.81062	0.012423	0.364515	1.90577
ENSMUSG00000079988	ENSMUSG00000079988	ENSMUSG00000079988	Gm11970	NA	predicted gene 11970 [Source:MGI Symbol;Acc:MGI:3650056]	-0.798113	0.564786	-0.828994	-0.798113	-2.8103	0.0124311	0.364515	1.90549
ENSMUSG00000024191	ENSMUSG00000024191	ENSMUSG00000024191	Bnip1	224630	BCL2/adenovirus E1B interacting protein 1 [Source:MGI Symbol;Acc:MGI:109328]	-0.218024	0.367861	3.84436	-0.218024	-2.80961	0.012449	0.364515	1.90487
ENSMUSG00000026409	ENSMUSG00000026409	ENSMUSG00000026409	Pfkfb2	18640	6-phosphofructo-2-kinase/fructose-2,6-biphosphatase 2 [Source:MGI Symbol;Acc:MGI:107815]	0.230688	-0.201815	3.70128	0.230688	2.80748	0.0125042	0.365518	1.90294
ENSMUSG00000024679	ENSMUSG00000024679	ENSMUSG00000024679	Ms4a6d	68774	membrane-spanning 4-domains, subfamily A, member 6D [Source:MGI Symbol;Acc:MGI:1916024]	-0.127447	0.0824654	8.15576	-0.127447	-2.8056	0.012553	0.365756	1.90125
ENSMUSG00000039530	ENSMUSG00000039530	ENSMUSG00000039530	Tusc3	80286	tumor suppressor candidate 3 [Source:MGI Symbol;Acc:MGI:1933134]	-0.14853	0.140538	5.33308	-0.14853	-2.80555	0.0125544	0.365756	1.90121
ENSMUSG00000043487	ENSMUSG00000043487	ENSMUSG00000043487	Acot6	217700	acyl-CoA thioesterase 6 [Source:MGI Symbol;Acc:MGI:1921287]	0.726591	-0.620398	0.528422	0.726591	2.80453	0.0125809	0.365917	1.90029
ENSMUSG00000028436	ENSMUSG00000028436	ENSMUSG00000028436	Dcaf12	68970	DDB1 and CUL4 associated factor 12 [Source:MGI Symbol;Acc:MGI:1916220]	-0.0989408	0.147835	6.3812	-0.0989408	-2.80109	0.0126711	0.366855	1.89719
ENSMUSG00000034640	ENSMUSG00000034640	ENSMUSG00000034640	Tiparp	99929	TCDD-inducible poly(ADP-ribose) polymerase [Source:MGI Symbol;Acc:MGI:2159210]	0.183099	-0.0364103	5.77225	0.183099	2.80094	0.0126749	0.366855	1.89705
ENSMUSG00000028608	ENSMUSG00000028608	ENSMUSG00000028608	0610037L13Rik	74098	RIKEN cDNA 0610037L13 gene [Source:MGI Symbol;Acc:MGI:1921348]	-0.168493	0.260123	4.6548	-0.168493	-2.80089	0.0126763	0.366855	1.89701
ENSMUSG00000038708	ENSMUSG00000038708	ENSMUSG00000038708	Golga4	54214	golgi autoantigen, golgin subfamily a, 4 [Source:MGI Symbol;Acc:MGI:1859646]	0.095274	-0.0401531	7.02467	0.095274	2.79959	0.0127105	0.367157	1.89584
ENSMUSG00000024534	ENSMUSG00000024534	ENSMUSG00000024534	Sncaip	67847	synuclein, alpha interacting protein (synphilin) [Source:MGI Symbol;Acc:MGI:1915097]	-0.314406	0.115084	3.94183	-0.314406	-2.79889	0.0127289	0.367157	1.89521
ENSMUSG00000063568	ENSMUSG00000063568	ENSMUSG00000063568	Jazf1	231986	JAZF zinc finger 1 [Source:MGI Symbol;Acc:MGI:2141450]	-0.524189	0.431558	1.25993	-0.524189	-2.79791	0.0127547	0.367294	1.89433
ENSMUSG00000053716	ENSMUSG00000053716	ENSMUSG00000053716	Dusp7	235584	dual specificity phosphatase 7 [Source:MGI Symbol;Acc:MGI:2387100]	-0.128023	-0.0203035	6.91475	-0.128023	-2.79511	0.012829	0.368824	1.89181
ENSMUSG00000042473	ENSMUSG00000042473	ENSMUSG00000042473	Tbc1d8b	245638	TBC1 domain family, member 8B [Source:MGI Symbol;Acc:MGI:1918101]	-0.20822	0.150073	4.25314	-0.20822	-2.7936	0.0128693	0.369373	1.89044
ENSMUSG00000042770	ENSMUSG00000042770	ENSMUSG00000042770	Hebp1	15199	heme binding protein 1 [Source:MGI Symbol;Acc:MGI:1333880]	0.205394	-0.144982	4.65758	0.205394	2.79239	0.0129016	0.36969	1.88936
ENSMUSG00000116655	ENSMUSG00000116655	ENSMUSG00000116655	NA	NA	novel transcript	-0.700443	0.465629	-0.108626	-0.700443	-2.79076	0.0129454	0.369765	1.88789
ENSMUSG00000038369	ENSMUSG00000038369	ENSMUSG00000038369	Ncoa6	56406	nuclear receptor coactivator 6 [Source:MGI Symbol;Acc:MGI:1929915]	0.0919329	-0.0647309	6.70676	0.0919329	2.79071	0.0129466	0.369765	1.88784
ENSMUSG00000052040	ENSMUSG00000052040	ENSMUSG00000052040	Klf13	50794	Kruppel-like factor 13 [Source:MGI Symbol;Acc:MGI:1354948]	-0.113334	0.0352834	6.94924	-0.113334	-2.78973	0.012973	0.369911	1.88696
ENSMUSG00000043484	ENSMUSG00000043484	ENSMUSG00000043484	Gm5867	NA	predicted gene 5867 [Source:MGI Symbol;Acc:MGI:3644922]	1.36892	-2.39088	0.468621	1.36892	2.78634	0.0130643	0.371907	1.88391
ENSMUSG00000040188	ENSMUSG00000040188	ENSMUSG00000040188	Scamp2	24044	secretory carrier membrane protein 2 [Source:MGI Symbol;Acc:MGI:1346518]	0.0883901	-0.0485403	7.10306	0.0883901	2.78185	0.0131863	0.374766	1.87988
ENSMUSG00000027582	ENSMUSG00000027582	ENSMUSG00000027582	Zgpat	229007	zinc finger, CCCH-type with G patch domain [Source:MGI Symbol;Acc:MGI:2449939]	0.190889	-0.185419	4.23385	0.190889	2.78079	0.0132153	0.374819	1.87892
ENSMUSG00000108486	ENSMUSG00000108486	ENSMUSG00000108486	Gm44836	NA	predicted gene 44836 [Source:MGI Symbol;Acc:MGI:5753412]	-1.43134	0.437087	-2.0888	-1.43134	-2.78021	0.0132312	0.374819	1.8784
ENSMUSG00000055027	ENSMUSG00000055027	ENSMUSG00000055027	Smyd1	12180	SET and MYND domain containing 1 [Source:MGI Symbol;Acc:MGI:104790]	-1.74374	0.504404	-2.97077	-1.74374	-2.77834	0.0132825	0.375663	1.87672
ENSMUSG00000038127	ENSMUSG00000038127	ENSMUSG00000038127	Ccdc50	67501	coiled-coil domain containing 50 [Source:MGI Symbol;Acc:MGI:1914751]	0.150618	0.0594507	8.19546	0.150618	2.77381	0.0134078	0.378592	1.87264
ENSMUSG00000097729	ENSMUSG00000097729	ENSMUSG00000097729	2310015A10Rik	NA	RIKEN cDNA 2310015A10 gene [Source:MGI Symbol;Acc:MGI:1916798]	0.44618	-0.288854	2.28578	0.44618	2.77248	0.0134446	0.379006	1.87145
ENSMUSG00000069808	ENSMUSG00000069808	ENSMUSG00000069808	Fam57a	116972	family with sequence similarity 57, member A [Source:MGI Symbol;Acc:MGI:2151840]	-0.299482	0.16954	2.49014	-0.299482	-2.7713	0.0134775	0.379006	1.87039
ENSMUSG00000014905	ENSMUSG00000014905	ENSMUSG00000014905	Dnajb9	27362	DnaJ heat shock protein family (Hsp40) member B9 [Source:MGI Symbol;Acc:MGI:1351618]	0.110293	-0.0425254	5.86798	0.110293	2.77048	0.0135006	0.379006	1.86965
ENSMUSG00000042198	ENSMUSG00000042198	ENSMUSG00000042198	Chchd7	66433	coiled-coil-helix-coiled-coil-helix domain containing 7 [Source:MGI Symbol;Acc:MGI:1913683]	-0.240152	0.361732	3.48253	-0.240152	-2.77016	0.0135095	0.379006	1.86936
ENSMUSG00000054582	ENSMUSG00000054582	ENSMUSG00000054582	Pabpc1l	381404	poly(A) binding protein, cytoplasmic 1-like [Source:MGI Symbol;Acc:MGI:1922908]	-1.64262	1.13198	-1.92119	-1.64262	-2.76908	0.0135396	0.379239	1.86839
ENSMUSG00000071042	ENSMUSG00000071042	ENSMUSG00000071042	Rasgrp3	240168	RAS, guanyl releasing protein 3 [Source:MGI Symbol;Acc:MGI:3028579]	-0.117319	-0.022526	6.25153	-0.117319	-2.76641	0.0136145	0.380726	1.866
ENSMUSG00000021908	ENSMUSG00000021908	ENSMUSG00000021908	Gm6768	NA	predicted gene 6768 [Source:MGI Symbol;Acc:MGI:3648259]	0.201951	-0.0141543	3.81616	0.201951	2.76037	0.0137858	0.384897	1.86057
ENSMUSG00000004069	ENSMUSG00000004069	ENSMUSG00000004069	Dnaja3	83945	DnaJ heat shock protein family (Hsp40) member A3 [Source:MGI Symbol;Acc:MGI:1933786]	0.126965	-0.150542	5.70854	0.126965	2.75848	0.0138397	0.385311	1.85887
ENSMUSG00000039887	ENSMUSG00000039887	ENSMUSG00000039887	Alg14	66789	asparagine-linked glycosylation 14 [Source:MGI Symbol;Acc:MGI:1914039]	0.23329	-0.186693	3.68835	0.23329	2.7583	0.0138448	0.385311	1.85871
ENSMUSG00000044485	ENSMUSG00000044485	ENSMUSG00000044485	Klk1b11	16613	kallikrein 1-related peptidase b11 [Source:MGI Symbol;Acc:MGI:892023]	1.71165	-1.33546	-3.42814	1.71165	2.75731	0.0138732	0.385485	1.85782
ENSMUSG00000110299	ENSMUSG00000110299	ENSMUSG00000110299	Gm17910	NA	predicted gene, 17910 [Source:MGI Symbol;Acc:MGI:5010095]	1.9217	-2.0335	-3.05174	1.9217	2.75621	0.013905	0.385752	1.85683
ENSMUSG00000008393	ENSMUSG00000008393	ENSMUSG00000008393	Carhsp1	52502	calcium regulated heat stable protein 1 [Source:MGI Symbol;Acc:MGI:1196368]	-0.129814	-0.0593229	5.48311	-0.129814	-2.75527	0.013932	0.385888	1.85599
ENSMUSG00000029050	ENSMUSG00000029050	ENSMUSG00000029050	Ski	20481	ski sarcoma viral oncogene homolog (avian) [Source:MGI Symbol;Acc:MGI:98310]	0.081046	-0.00840921	7.59904	0.081046	2.75147	0.0140417	0.388125	1.85258
ENSMUSG00000040761	ENSMUSG00000040761	ENSMUSG00000040761	Spen	56381	spen family transcription repressor [Source:MGI Symbol;Acc:MGI:1891706]	0.108292	0.00557231	6.61181	0.108292	2.75083	0.0140603	0.388125	1.85201
ENSMUSG00000024851	ENSMUSG00000024851	ENSMUSG00000024851	Pitpnm1	18739	phosphatidylinositol transfer protein, membrane-associated 1 [Source:MGI Symbol;Acc:MGI:1197524]	-0.112188	0.033215	6.06918	-0.112188	-2.74941	0.0141017	0.388125	1.85073
ENSMUSG00000027498	ENSMUSG00000027498	ENSMUSG00000027498	Cstf1	67337	cleavage stimulation factor, 3' pre-RNA, subunit 1 [Source:MGI Symbol;Acc:MGI:1914587]	-0.142731	0.121367	5.24253	-0.142731	-2.74801	0.0141424	0.388125	1.84948
ENSMUSG00000037731	ENSMUSG00000037731	ENSMUSG00000037731	Themis2	230787	thymocyte selection associated family member 2 [Source:MGI Symbol;Acc:MGI:2446213]	0.0942241	-0.0343649	7.71156	0.0942241	2.74797	0.0141437	0.388125	1.84944
ENSMUSG00000090319	ENSMUSG00000090319	ENSMUSG00000090319	Gm4462	NA	predicted gene 4462 [Source:MGI Symbol;Acc:MGI:3782646]	-0.854338	0.276808	-0.961345	-0.854338	-2.74759	0.0141549	0.388125	1.84909
ENSMUSG00000104116	ENSMUSG00000104116	ENSMUSG00000104116	Gm37296	NA	predicted gene, 37296 [Source:MGI Symbol;Acc:MGI:5610524]	1.24593	-1.51319	-1.22511	1.24593	2.74711	0.0141687	0.388125	1.84867
ENSMUSG00000022837	ENSMUSG00000022837	ENSMUSG00000022837	Iqcb1	320299	IQ calmodulin-binding motif containing 1 [Source:MGI Symbol;Acc:MGI:2443764]	0.285849	-0.21031	2.61947	0.285849	2.74343	0.014277	0.390207	1.84536
ENSMUSG00000042766	ENSMUSG00000042766	ENSMUSG00000042766	Trim46	360213	tripartite motif-containing 46 [Source:MGI Symbol;Acc:MGI:2673000]	-0.74485	0.0295024	-0.366367	-0.74485	-2.74233	0.0143093	0.390207	1.84438
ENSMUSG00000054135	ENSMUSG00000054135	ENSMUSG00000054135	A430110L20Rik	NA	RIKEN cDNA A430110L20 gene [Source:MGI Symbol;Acc:MGI:3036249]	0.847676	-1.26736	-0.246526	0.847676	2.74224	0.0143119	0.390207	1.8443
ENSMUSG00000084133	ENSMUSG00000084133	ENSMUSG00000084133	Gm12856	NA	predicted gene 12856 [Source:MGI Symbol;Acc:MGI:3649664]	0.929207	-1.08295	-0.50948	0.929207	2.73854	0.0144219	0.392591	1.84098
ENSMUSG00000098188	ENSMUSG00000098188	ENSMUSG00000098188	Sowahc	268301	sosondowah ankyrin repeat domain family member C [Source:MGI Symbol;Acc:MGI:3606051]	0.25648	0.121584	4.28272	0.25648	2.73675	0.0144752	0.393427	1.83938
ENSMUSG00000032300	ENSMUSG00000032300	ENSMUSG00000032300	1700017B05Rik	74211	RIKEN cDNA 1700017B05 gene [Source:MGI Symbol;Acc:MGI:1921461]	-0.156046	0.0157757	5.89614	-0.156046	-2.73428	0.0145493	0.394215	1.83716
ENSMUSG00000086875	ENSMUSG00000086875	ENSMUSG00000086875	Lipo5	NA	lipase, member O5 [Source:MGI Symbol;Acc:MGI:3648531]	3.3408	-4.03397	-3.43293	3.3408	2.73427	0.0145494	0.394215	1.83715
ENSMUSG00000032265	ENSMUSG00000032265	ENSMUSG00000032265	Tent5a	212943	terminal nucleotidyltransferase 5A [Source:MGI Symbol;Acc:MGI:2670964]	0.14595	0.0802821	6.77726	0.14595	2.73186	0.014622	0.395565	1.83499
ENSMUSG00000081344	ENSMUSG00000081344	ENSMUSG00000081344	Gm14303	NA	predicted gene 14303 [Source:MGI Symbol;Acc:MGI:3651379]	0.402903	-0.385667	5.35856	0.402903	2.72679	0.0147757	0.398949	1.83045
ENSMUSG00000057506	ENSMUSG00000057506	ENSMUSG00000057506	Bloc1s2	73689	biogenesis of lysosomal organelles complex-1, subunit 2 [Source:MGI Symbol;Acc:MGI:1920939]	0.300041	-0.103153	3.37876	0.300041	2.72623	0.0147928	0.398949	1.82995
ENSMUSG00000019461	ENSMUSG00000019461	ENSMUSG00000019461	Plscr3	70310	phospholipid scramblase 3 [Source:MGI Symbol;Acc:MGI:1917560]	-0.105171	0.0207163	5.38464	-0.105171	-2.72517	0.0148252	0.399202	1.829
ENSMUSG00000062127	ENSMUSG00000062127	ENSMUSG00000062127	Cttnbp2nl	80281	CTTNBP2 N-terminal like [Source:MGI Symbol;Acc:MGI:1933137]	-0.0916964	-0.0215902	8.12778	-0.0916964	-2.72413	0.0148569	0.39944	1.82807
ENSMUSG00000037263	ENSMUSG00000037263	ENSMUSG00000037263	Aldh3b3	73458	aldehyde dehydrogenase 3 family, member B3 [Source:MGI Symbol;Acc:MGI:1920708]	-4.60688	8.11069	-1.94225	-4.60688	-2.72245	0.0149087	0.399637	1.82656
ENSMUSG00000094724	ENSMUSG00000094724	ENSMUSG00000094724	Rnaset2b	68195	ribonuclease T2B [Source:MGI Symbol;Acc:MGI:3702087]	-1.15208	0.985111	-2.08143	-1.15208	-2.72205	0.0149209	0.399637	1.8262
ENSMUSG00000048216	ENSMUSG00000048216	ENSMUSG00000048216	Gpr85	64450	G protein-coupled receptor 85 [Source:MGI Symbol;Acc:MGI:1927851]	-0.179591	0.152613	4.18026	-0.179591	-2.72081	0.0149592	0.399637	1.82509
ENSMUSG00000106666	ENSMUSG00000106666	ENSMUSG00000106666	Gm43587	NA	predicted gene 43587 [Source:MGI Symbol;Acc:MGI:5663724]	-1.10805	0.937367	-0.723686	-1.10805	-2.71964	0.0149953	0.399637	1.82404
ENSMUSG00000020888	ENSMUSG00000020888	ENSMUSG00000020888	Dvl2	13543	dishevelled segment polarity protein 2 [Source:MGI Symbol;Acc:MGI:106613]	0.148113	-0.144876	4.75048	0.148113	2.71631	0.0150986	0.399637	1.82106
ENSMUSG00000081226	ENSMUSG00000081226	ENSMUSG00000081226	Gm8802	NA	predicted gene 8802 [Source:MGI Symbol;Acc:MGI:3647981]	-0.92507	1.1209	-1.18182	-0.92507	-2.71611	0.0151048	0.399637	1.82088
ENSMUSG00000110115	ENSMUSG00000110115	ENSMUSG00000110115	Gm32486	NA	predicted gene, 32486 [Source:MGI Symbol;Acc:MGI:5591645]	-1.21916	-0.260616	-3.32377	-1.21916	-2.71604	0.015107	0.399637	1.82082
ENSMUSG00000038256	ENSMUSG00000038256	ENSMUSG00000038256	Bcl9	77578	B cell CLL/lymphoma 9 [Source:MGI Symbol;Acc:MGI:1924828]	0.175506	-0.163787	4.79722	0.175506	2.71546	0.0151251	0.399637	1.8203
ENSMUSG00000032412	ENSMUSG00000032412	ENSMUSG00000032412	Atp1b3	11933	ATPase, Na+/K+ transporting, beta 3 polypeptide [Source:MGI Symbol;Acc:MGI:107788]	0.0871012	-0.00619158	8.23331	0.0871012	2.71356	0.0151844	0.399637	1.8186
ENSMUSG00000003360	ENSMUSG00000003360	ENSMUSG00000003360	Ddx23	74351	DEAD (Asp-Glu-Ala-Asp) box polypeptide 23 [Source:MGI Symbol;Acc:MGI:1921601]	0.0942511	-0.0871534	6.75076	0.0942511	2.71344	0.0151881	0.399637	1.8185
ENSMUSG00000113656	ENSMUSG00000113656	ENSMUSG00000113656	Gm47370	NA	predicted gene, 47370 [Source:MGI Symbol;Acc:MGI:6096280]	-1.78665	1.2613	-3.19437	-1.78665	-2.71329	0.0151929	0.399637	1.81836
ENSMUSG00000076617	ENSMUSG00000076617	ENSMUSG00000076617	Ighm	NA	immunoglobulin heavy constant mu [Source:MGI Symbol;Acc:MGI:96448]	0.942538	0.068082	2.69226	0.942538	2.71327	0.0151934	0.399637	1.81834
ENSMUSG00000045875	ENSMUSG00000045875	ENSMUSG00000045875	Adra1a	11549	adrenergic receptor, alpha 1a [Source:MGI Symbol;Acc:MGI:104773]	0.245016	-0.109938	4.89619	0.245016	2.71305	0.0152003	0.399637	1.81815
ENSMUSG00000049709	ENSMUSG00000049709	ENSMUSG00000049709	Nlrp10	244202	NLR family, pyrin domain containing 10 [Source:MGI Symbol;Acc:MGI:2444084]	0.239138	-0.244516	3.21913	0.239138	2.71299	0.015202	0.399637	1.8181
ENSMUSG00000104835	ENSMUSG00000104835	ENSMUSG00000104835	Gm5547	NA	predicted gene 5547 [Source:MGI Symbol;Acc:MGI:3648206]	-0.356568	0.161735	1.62162	-0.356568	-2.71279	0.0152083	0.399637	1.81792
ENSMUSG00000021363	ENSMUSG00000021363	ENSMUSG00000021363	Mak	17152	male germ cell-associated kinase [Source:MGI Symbol;Acc:MGI:96913]	-1.07949	1.30643	-1.14069	-1.07949	-2.71085	0.0152694	0.400575	1.81618
ENSMUSG00000045345	ENSMUSG00000045345	ENSMUSG00000045345	9530056K15Rik	NA	RIKEN cDNA 9530056K15 gene [Source:MGI Symbol;Acc:MGI:2444456]	1.61319	-1.27107	-3.08416	1.61319	2.71019	0.01529	0.400575	1.81559
ENSMUSG00000031931	ENSMUSG00000031931	ENSMUSG00000031931	Ankrd49	56503	ankyrin repeat domain 49 [Source:MGI Symbol;Acc:MGI:1930842]	-0.161974	0.161962	4.95037	-0.161974	-2.70747	0.015376	0.402224	1.81316
ENSMUSG00000105429	ENSMUSG00000105429	ENSMUSG00000105429	Gm43692	NA	predicted gene 43692 [Source:MGI Symbol;Acc:MGI:5663829]	-1.71706	1.95761	-1.50074	-1.71706	-2.7039	0.0154893	0.404488	1.80997
ENSMUSG00000059994	ENSMUSG00000059994	ENSMUSG00000059994	Fcrl1	229499	Fc receptor-like 1 [Source:MGI Symbol;Acc:MGI:2442862]	0.2639	-0.1181	3.35442	0.2639	2.70307	0.015516	0.404488	1.80922
ENSMUSG00000027329	ENSMUSG00000027329	ENSMUSG00000027329	Spef1	70997	sperm flagellar 1 [Source:MGI Symbol;Acc:MGI:3513546]	0.42968	-0.419211	1.78823	0.42968	2.70255	0.0155327	0.404488	1.80875
ENSMUSG00000039103	ENSMUSG00000039103	ENSMUSG00000039103	Nexn	68810	nexilin [Source:MGI Symbol;Acc:MGI:1916060]	-1.82329	2.04949	-2.21143	-1.82329	-2.70145	0.0155676	0.404488	1.80778
ENSMUSG00000054901	ENSMUSG00000054901	ENSMUSG00000054901	Arhgef33	381112	Rho guanine nucleotide exchange factor (GEF) 33 [Source:MGI Symbol;Acc:MGI:2685787]	-1.49534	1.00852	-3.03116	-1.49534	-2.70111	0.0155787	0.404488	1.80747
ENSMUSG00000012640	ENSMUSG00000012640	ENSMUSG00000012640	Zfp715	69930	zinc finger protein 715 [Source:MGI Symbol;Acc:MGI:1917180]	0.126929	-0.0502779	5.99374	0.126929	2.69954	0.015629	0.40465	1.80607
ENSMUSG00000032846	ENSMUSG00000032846	ENSMUSG00000032846	Zswim6	67263	zinc finger SWIM-type containing 6 [Source:MGI Symbol;Acc:MGI:1914513]	0.117615	-0.0121125	6.24934	0.117615	2.69845	0.0156642	0.40465	1.80509
ENSMUSG00000104484	ENSMUSG00000104484	ENSMUSG00000104484	Gm33142	NA	predicted gene, 33142 [Source:MGI Symbol;Acc:MGI:5592301]	0.910049	-1.5786	-0.948808	0.910049	2.69766	0.0156898	0.40465	1.80438
ENSMUSG00000020709	ENSMUSG00000020709	ENSMUSG00000020709	Adap2	216991	ArfGAP with dual PH domains 2 [Source:MGI Symbol;Acc:MGI:2663075]	0.123317	0.0287833	6.26279	0.123317	2.69726	0.0157025	0.40465	1.80403
ENSMUSG00000021190	ENSMUSG00000021190	ENSMUSG00000021190	Lgmn	19141	legumain [Source:MGI Symbol;Acc:MGI:1330838]	0.0917816	-0.00153955	10.8314	0.0917816	2.69694	0.0157129	0.40465	1.80374
ENSMUSG00000102241	ENSMUSG00000102241	ENSMUSG00000102241	Gm37716	NA	predicted gene, 37716 [Source:MGI Symbol;Acc:MGI:5610944]	-1.69521	1.72434	-2.81494	-1.69521	-2.69659	0.0157243	0.40465	1.80343
ENSMUSG00000024300	ENSMUSG00000024300	ENSMUSG00000024300	Myo1f	17916	myosin IF [Source:MGI Symbol;Acc:MGI:107711]	-0.0564959	0.00106969	9.60146	-0.0564959	-2.69435	0.0157969	0.405262	1.80143
ENSMUSG00000029404	ENSMUSG00000029404	ENSMUSG00000029404	Arl6ip4	65105	ADP-ribosylation factor-like 6 interacting protein 4 [Source:MGI Symbol;Acc:MGI:1929500]	-0.144136	0.109761	5.0078	-0.144136	-2.69336	0.0158291	0.405262	1.80054
ENSMUSG00000104369	ENSMUSG00000104369	ENSMUSG00000104369	Gm38082	NA	predicted gene, 38082 [Source:MGI Symbol;Acc:MGI:5611310]	1.06474	-1.36019	-0.998165	1.06474	2.6931	0.0158375	0.405262	1.80031
ENSMUSG00000037474	ENSMUSG00000037474	ENSMUSG00000037474	Dtl	76843	denticleless E3 ubiquitin protein ligase [Source:MGI Symbol;Acc:MGI:1924093]	-0.331537	0.0861465	4.69083	-0.331537	-2.6924	0.0158603	0.405262	1.79969
ENSMUSG00000116864	ENSMUSG00000116864	ENSMUSG00000116864	NA	NA	myeloblastosis oncogene-like 2 (Mybl2), pseudogene	-0.849371	0.333248	0.131552	-0.849371	-2.69228	0.0158644	0.405262	1.79958
ENSMUSG00000002983	ENSMUSG00000002983	ENSMUSG00000002983	Relb	19698	avian reticuloendotheliosis viral (v-rel) oncogene related B [Source:MGI Symbol;Acc:MGI:103289]	-0.194976	0.0542029	4.84046	-0.194976	-2.69066	0.0159173	0.406019	1.79813
ENSMUSG00000070490	ENSMUSG00000070490	ENSMUSG00000070490	Gm10293	NA	predicted pseudogene 10293 [Source:MGI Symbol;Acc:MGI:3704216]	-1.44887	1.73455	-2.97285	-1.44887	-2.68771	0.0160143	0.407896	1.79549
ENSMUSG00000090628	ENSMUSG00000090628	ENSMUSG00000090628	Gm17083	NA	predicted gene 17083 [Source:MGI Symbol;Acc:MGI:4937910]	0.970589	-0.146916	-0.731788	0.970589	2.68681	0.0160439	0.408055	1.79469
ENSMUSG00000025129	ENSMUSG00000025129	ENSMUSG00000025129	Ppp1r27	68701	protein phosphatase 1, regulatory subunit 27 [Source:MGI Symbol;Acc:MGI:1915951]	-1.85779	3.25829	-3.18322	-1.85779	-2.68607	0.0160682	0.408076	1.79403
ENSMUSG00000024691	ENSMUSG00000024691	ENSMUSG00000024691	Fam111a	107373	family with sequence similarity 111, member A [Source:MGI Symbol;Acc:MGI:1915508]	-0.0942465	-0.0255427	8.04998	-0.0942465	-2.68452	0.0161196	0.408786	1.79265
ENSMUSG00000081884	ENSMUSG00000081884	ENSMUSG00000081884	Gm11821	NA	predicted gene 11821 [Source:MGI Symbol;Acc:MGI:3649777]	-0.766272	-0.128676	-0.358141	-0.766272	-2.68369	0.0161471	0.408889	1.7919
ENSMUSG00000106936	ENSMUSG00000106936	ENSMUSG00000106936	Gm7554	NA	predicted gene 7554 [Source:MGI Symbol;Acc:MGI:3646122]	-1.80227	3.89372	-2.24339	-1.80227	-2.68211	0.0161996	0.40924	1.7905
ENSMUSG00000102644	ENSMUSG00000102644	ENSMUSG00000102644	Thap6	NA	THAP domain containing 6 [Source:MGI Symbol;Acc:MGI:1922436]	0.213847	-0.247298	3.43481	0.213847	2.68134	0.0162252	0.40924	1.78981
ENSMUSG00000115808	ENSMUSG00000115808	ENSMUSG00000115808	Gm18949	NA	predicted gene, 18949 [Source:MGI Symbol;Acc:MGI:5011134]	0.822228	-0.631297	0.161	0.822228	2.68115	0.0162315	0.40924	1.78964
ENSMUSG00000033022	ENSMUSG00000033022	ENSMUSG00000033022	Cdo1	12583	cysteine dioxygenase 1, cytosolic [Source:MGI Symbol;Acc:MGI:105925]	1.10204	-0.394177	-1.15297	1.10204	2.67895	0.016305	0.409702	1.78768
ENSMUSG00000028868	ENSMUSG00000028868	ENSMUSG00000028868	Wasf2	242687	WAS protein family, member 2 [Source:MGI Symbol;Acc:MGI:1098641]	0.0906478	-0.0301979	8.36824	0.0906478	2.67853	0.0163193	0.409702	1.7873
ENSMUSG00000053560	ENSMUSG00000053560	ENSMUSG00000053560	Ier2	15936	immediate early response 2 [Source:MGI Symbol;Acc:MGI:104815]	-0.173263	0.0984746	4.54724	-0.173263	-2.6785	0.0163204	0.409702	1.78727
ENSMUSG00000023034	ENSMUSG00000023034	ENSMUSG00000023034	Nr4a1	15370	nuclear receptor subfamily 4, group A, member 1 [Source:MGI Symbol;Acc:MGI:1352454]	-0.361661	-0.376648	2.63443	-0.361661	-2.67644	0.0163895	0.410845	1.78544
ENSMUSG00000025246	ENSMUSG00000025246	ENSMUSG00000025246	Tbl1x	21372	transducin (beta)-like 1 X-linked [Source:MGI Symbol;Acc:MGI:1336172]	0.0874971	0.0723144	7.20115	0.0874971	2.67241	0.0165257	0.412995	1.78184
ENSMUSG00000045455	ENSMUSG00000045455	ENSMUSG00000045455	Gm9797	NA	predicted pseudogene 9797 [Source:MGI Symbol;Acc:MGI:3704349]	-1.65232	2.51531	-2.9851	-1.65232	-2.67212	0.0165355	0.412995	1.78158
ENSMUSG00000049608	ENSMUSG00000049608	ENSMUSG00000049608	Gpr55	227326	G protein-coupled receptor 55 [Source:MGI Symbol;Acc:MGI:2685064]	-2.05323	2.48428	-3.31249	-2.05323	-2.67087	0.016578	0.412995	1.78047
ENSMUSG00000030555	ENSMUSG00000030555	ENSMUSG00000030555	Ttc23	67009	tetratricopeptide repeat domain 23 [Source:MGI Symbol;Acc:MGI:1914259]	0.972545	-0.937729	-0.814265	0.972545	2.67044	0.0165927	0.412995	1.78008
ENSMUSG00000097334	ENSMUSG00000097334	ENSMUSG00000097334	2700012I20Rik	NA	RIKEN cDNA 2700012I20 gene [Source:MGI Symbol;Acc:MGI:1919838]	-0.981492	0.681515	-1.22898	-0.981492	-2.67003	0.0166065	0.412995	1.77972
ENSMUSG00000005611	ENSMUSG00000005611	ENSMUSG00000005611	Mrvi1	17540	MRV integration site 1 [Source:MGI Symbol;Acc:MGI:1338023]	-0.771428	0.654121	0.0640556	-0.771428	-2.66963	0.0166201	0.412995	1.77937
ENSMUSG00000024182	ENSMUSG00000024182	ENSMUSG00000024182	Axin1	12005	axin 1 [Source:MGI Symbol;Acc:MGI:1096327]	0.113596	-0.0476938	5.92342	0.113596	2.66866	0.0166532	0.412995	1.7785
ENSMUSG00000023992	ENSMUSG00000023992	ENSMUSG00000023992	Trem2	83433	triggering receptor expressed on myeloid cells 2 [Source:MGI Symbol;Acc:MGI:1913150]	0.0656182	-0.0310161	9.56026	0.0656182	2.66799	0.0166762	0.412995	1.7779
ENSMUSG00000081605	ENSMUSG00000081605	ENSMUSG00000081605	Gm15953	NA	predicted gene 15953 [Source:MGI Symbol;Acc:MGI:3802150]	-2.1064	2.7291	-2.9321	-2.1064	-2.66763	0.0166886	0.412995	1.77758
ENSMUSG00000037573	ENSMUSG00000037573	ENSMUSG00000037573	Tob1	22057	transducer of ErbB-2.1 [Source:MGI Symbol;Acc:MGI:1349721]	0.207282	-0.0568127	4.26352	0.207282	2.66625	0.0167361	0.413037	1.77635
ENSMUSG00000112906	ENSMUSG00000112906	ENSMUSG00000112906	Gm18189	NA	predicted gene, 18189 [Source:MGI Symbol;Acc:MGI:5010374]	-1.78089	3.06198	-3.39249	-1.78089	-2.6662	0.0167377	0.413037	1.7763
ENSMUSG00000020038	ENSMUSG00000020038	ENSMUSG00000020038	Cry1	12952	cryptochrome 1 (photolyase-like) [Source:MGI Symbol;Acc:MGI:1270841]	0.281719	-0.302194	3.16978	0.281719	2.66422	0.016806	0.413141	1.77454
ENSMUSG00000022614	ENSMUSG00000022614	ENSMUSG00000022614	Lmf2	105847	lipase maturation factor 2 [Source:MGI Symbol;Acc:MGI:2146015]	-0.134372	0.0532203	5.74248	-0.134372	-2.66397	0.0168145	0.413141	1.77432
ENSMUSG00000025260	ENSMUSG00000025260	ENSMUSG00000025260	Hsd17b10	15108	hydroxysteroid (17-beta) dehydrogenase 10 [Source:MGI Symbol;Acc:MGI:1333871]	0.145544	-0.0782738	5.35415	0.145544	2.66329	0.0168379	0.413141	1.77371
ENSMUSG00000097715	ENSMUSG00000097715	ENSMUSG00000097715	Gpr137b-ps	NA	G protein-coupled receptor 137B, pseudogene [Source:MGI Symbol;Acc:MGI:3710533]	0.196158	-0.105	6.24726	0.196158	2.6629	0.0168514	0.413141	1.77336
ENSMUSG00000110617	ENSMUSG00000110617	ENSMUSG00000110617	Gm5910	NA	predicted gene 5910 [Source:MGI Symbol;Acc:MGI:3646687]	0.460107	-0.514279	2.0437	0.460107	2.66264	0.0168605	0.413141	1.77313
ENSMUSG00000031827	ENSMUSG00000031827	ENSMUSG00000031827	Cotl1	72042	coactosin-like 1 (Dictyostelium) [Source:MGI Symbol;Acc:MGI:1919292]	0.0993839	-0.0448298	9.56572	0.0993839	2.66166	0.0168945	0.413393	1.77225
ENSMUSG00000029864	ENSMUSG00000029864	ENSMUSG00000029864	Gstk1	76263	glutathione S-transferase kappa 1 [Source:MGI Symbol;Acc:MGI:1923513]	-0.348505	0.295681	2.59583	-0.348505	-2.65981	0.0169587	0.413821	1.77061
ENSMUSG00000024011	ENSMUSG00000024011	ENSMUSG00000024011	Pi16	74116	peptidase inhibitor 16 [Source:MGI Symbol;Acc:MGI:1921366]	-1.43974	0.699054	-2.87171	-1.43974	-2.65957	0.0169671	0.413821	1.77039
ENSMUSG00000071281	ENSMUSG00000071281	ENSMUSG00000071281	Zfp65	235907	zinc finger protein 65 [Source:MGI Symbol;Acc:MGI:107769]	0.142772	-0.0537576	4.47378	0.142772	2.6591	0.0169832	0.413821	1.76998
ENSMUSG00000016181	ENSMUSG00000016181	ENSMUSG00000016181	Diexf	215193	digestive organ expansion factor homolog (zebrafish) [Source:MGI Symbol;Acc:MGI:2138080]	0.202862	-0.284208	4.42147	0.202862	2.65774	0.0170308	0.4144	1.76877
ENSMUSG00000097101	ENSMUSG00000097101	ENSMUSG00000097101	1810034E14Rik	NA	RIKEN cDNA 1810034E14 gene [Source:MGI Symbol;Acc:MGI:1913753]	0.379113	-0.124117	2.1611	0.379113	2.6564	0.0170777	0.414962	1.76757
ENSMUSG00000025050	ENSMUSG00000025050	ENSMUSG00000025050	Pcgf6	71041	polycomb group ring finger 6 [Source:MGI Symbol;Acc:MGI:1918291]	-0.272506	-0.0652326	3.01816	-0.272506	-2.65565	0.0171039	0.415021	1.7669
ENSMUSG00000032030	ENSMUSG00000032030	ENSMUSG00000032030	Cul5	75717	cullin 5 [Source:MGI Symbol;Acc:MGI:1922967]	0.124654	-0.0638544	5.83452	0.124654	2.65289	0.0172009	0.416793	1.76445
ENSMUSG00000036391	ENSMUSG00000036391	ENSMUSG00000036391	Sec24a	77371	Sec24 related gene family, member A (S. cerevisiae) [Source:MGI Symbol;Acc:MGI:1924621]	0.119958	-0.0606047	5.46263	0.119958	2.6514	0.0172536	0.417488	1.76312
ENSMUSG00000071068	ENSMUSG00000071068	ENSMUSG00000071068	Treml2	328833	triggering receptor expressed on myeloid cells-like 2 [Source:MGI Symbol;Acc:MGI:2147038]	0.468383	-0.0236327	3.9229	0.468383	2.65063	0.017281	0.417572	1.76243
ENSMUSG00000019843	ENSMUSG00000019843	ENSMUSG00000019843	Fyn	14360	Fyn proto-oncogene [Source:MGI Symbol;Acc:MGI:95602]	-0.104422	-0.00866995	6.32572	-0.104422	-2.64939	0.0173249	0.417735	1.76133
ENSMUSG00000116680	ENSMUSG00000116680	ENSMUSG00000116680	NA	NA	RAD51 recombinase (Rad51) pseudogene	-1.08283	1.39875	-1.60624	-1.08283	-2.64909	0.0173357	0.417735	1.76106
ENSMUSG00000040829	ENSMUSG00000040829	ENSMUSG00000040829	Zmynd15	574428	zinc finger, MYND-type containing 15 [Source:MGI Symbol;Acc:MGI:3603821]	-0.199253	-0.0140653	3.88805	-0.199253	-2.64788	0.0173787	0.418193	1.75998
ENSMUSG00000100104	ENSMUSG00000100104	ENSMUSG00000100104	Gm5644	NA	predicted gene 5644 [Source:MGI Symbol;Acc:MGI:3646381]	-0.410782	0.335968	1.34281	-0.410782	-2.64373	0.017527	0.42118	1.75629
ENSMUSG00000063047	ENSMUSG00000063047	ENSMUSG00000063047	Zfp780b	338354	zinc finger protein 780B [Source:MGI Symbol;Acc:MGI:2444764]	-0.211189	0.160924	3.78153	-0.211189	-2.64248	0.0175719	0.421677	1.75518
ENSMUSG00000017631	ENSMUSG00000017631	ENSMUSG00000017631	Abr	109934	active BCR-related gene [Source:MGI Symbol;Acc:MGI:107771]	-0.086813	0.0143533	7.99565	-0.086813	-2.63962	0.0176751	0.422184	1.75264
ENSMUSG00000026581	ENSMUSG00000026581	ENSMUSG00000026581	Sell	20343	selectin, lymphocyte [Source:MGI Symbol;Acc:MGI:98279]	-1.20101	0.942657	-1.49984	-1.20101	-2.63959	0.0176762	0.422184	1.75261
ENSMUSG00000083736	ENSMUSG00000083736	ENSMUSG00000083736	Gm6039	NA	predicted gene 6039 [Source:MGI Symbol;Acc:MGI:3648055]	-0.499422	0.689886	0.711508	-0.499422	-2.63923	0.0176892	0.422184	1.75229
ENSMUSG00000005125	ENSMUSG00000005125	ENSMUSG00000005125	Ndrg1	17988	N-myc downstream regulated gene 1 [Source:MGI Symbol;Acc:MGI:1341799]	0.245597	0.0729648	6.07267	0.245597	2.63884	0.0177034	0.422184	1.75194
ENSMUSG00000090394	ENSMUSG00000090394	ENSMUSG00000090394	4930523C07Rik	67647	RIKEN cDNA 4930523C07 gene [Source:MGI Symbol;Acc:MGI:1914897]	-0.468491	0.23238	1.26551	-0.468491	-2.63854	0.0177142	0.422184	1.75168
ENSMUSG00000028405	ENSMUSG00000028405	ENSMUSG00000028405	Aco1	11428	aconitase 1 [Source:MGI Symbol;Acc:MGI:87879]	0.095011	0.014266	6.51222	0.095011	2.63752	0.0177513	0.422212	1.75077
ENSMUSG00000055866	ENSMUSG00000055866	ENSMUSG00000055866	Per2	18627	period circadian clock 2 [Source:MGI Symbol;Acc:MGI:1195265]	0.404431	-0.140511	2.30192	0.404431	2.6358	0.0178141	0.422212	1.74924
ENSMUSG00000022003	ENSMUSG00000022003	ENSMUSG00000022003	Slc25a30	67554	solute carrier family 25, member 30 [Source:MGI Symbol;Acc:MGI:1914804]	0.152436	-0.105132	5.98264	0.152436	2.63579	0.0178144	0.422212	1.74923
ENSMUSG00000018796	ENSMUSG00000018796	ENSMUSG00000018796	Acsl1	14081	acyl-CoA synthetase long-chain family member 1 [Source:MGI Symbol;Acc:MGI:102797]	-0.101581	-0.0679329	6.3714	-0.101581	-2.63505	0.0178413	0.422212	1.74857
ENSMUSG00000031755	ENSMUSG00000031755	ENSMUSG00000031755	Bbs2	67378	Bardet-Biedl syndrome 2 (human) [Source:MGI Symbol;Acc:MGI:2135267]	0.325487	-0.22394	1.79108	0.325487	2.63485	0.0178488	0.422212	1.74839
ENSMUSG00000064043	ENSMUSG00000064043	ENSMUSG00000064043	Trerf1	224829	transcriptional regulating factor 1 [Source:MGI Symbol;Acc:MGI:2442086]	0.111244	-0.146424	5.78761	0.111244	2.63452	0.0178608	0.422212	1.7481
ENSMUSG00000082308	ENSMUSG00000082308	ENSMUSG00000082308	Gm15770	NA	predicted gene 15770 [Source:MGI Symbol;Acc:MGI:3783212]	0.891184	-0.446126	-0.784544	0.891184	2.63273	0.0179262	0.423185	1.74651
ENSMUSG00000071035	ENSMUSG00000071035	ENSMUSG00000071035	Gm5499	NA	predicted pseudogene 5499 [Source:MGI Symbol;Acc:MGI:3643804]	-0.763984	0.315325	0.559309	-0.763984	-2.63175	0.0179622	0.42346	1.74564
ENSMUSG00000020253	ENSMUSG00000020253	ENSMUSG00000020253	Ppm1m	67905	protein phosphatase 1M [Source:MGI Symbol;Acc:MGI:1915155]	-0.151685	0.0795376	4.86698	-0.151685	-2.63085	0.0179954	0.423671	1.74484
ENSMUSG00000114844	ENSMUSG00000114844	ENSMUSG00000114844	Gm19222	NA	predicted gene, 19222 [Source:MGI Symbol;Acc:MGI:5011407]	-1.88261	2.06727	-3.35337	-1.88261	-2.63001	0.0180262	0.423824	1.74409
ENSMUSG00000052769	ENSMUSG00000052769	ENSMUSG00000052769	Gm9889	NA	predicted gene 9889 [Source:MGI Symbol;Acc:MGI:3642568]	-1.50287	1.64155	-2.90339	-1.50287	-2.62823	0.0180921	0.424798	1.74251
ENSMUSG00000008305	ENSMUSG00000008305	ENSMUSG00000008305	Tle1	21885	transducin-like enhancer of split 1 [Source:MGI Symbol;Acc:MGI:104636]	-0.231681	0.0544858	3.27979	-0.231681	-2.627	0.0181376	0.425248	1.74142
ENSMUSG00000042228	ENSMUSG00000042228	ENSMUSG00000042228	Lyn	17096	LYN proto-oncogene, Src family tyrosine kinase [Source:MGI Symbol;Acc:MGI:96892]	-0.0871527	0.00582987	7.94211	-0.0871527	-2.6264	0.0181601	0.425248	1.74088
ENSMUSG00000065669	ENSMUSG00000065669	ENSMUSG00000065669	Gm22581	NA	predicted gene, 22581 [Source:MGI Symbol;Acc:MGI:5452358]	1.63	-2.69555	-3.09249	1.63	2.6252	0.0182047	0.425722	1.73982
ENSMUSG00000087528	ENSMUSG00000087528	ENSMUSG00000087528	9830144P21Rik	NA	RIKEN cDNA 9830144P21 gene [Source:MGI Symbol;Acc:MGI:3041171]	0.383251	-0.0757257	1.60883	0.383251	2.62441	0.0182342	0.425823	1.73911
ENSMUSG00000051864	ENSMUSG00000051864	ENSMUSG00000051864	Tbc1d22a	223754	TBC1 domain family, member 22a [Source:MGI Symbol;Acc:MGI:1289265]	0.0901416	-0.0583677	6.42343	0.0901416	2.62377	0.0182579	0.425823	1.73855
ENSMUSG00000111845	ENSMUSG00000111845	ENSMUSG00000111845	Gm7495	NA	predicted gene 7495 [Source:MGI Symbol;Acc:MGI:3643468]	1.33926	-1.34991	-2.05986	1.33926	2.61984	0.0184053	0.428243	1.73506
ENSMUSG00000031513	ENSMUSG00000031513	ENSMUSG00000031513	Leprotl1	68192	leptin receptor overlapping transcript-like 1 [Source:MGI Symbol;Acc:MGI:1915442]	0.123798	0.00295473	6.78694	0.123798	2.61969	0.0184109	0.428243	1.73493
ENSMUSG00000022895	ENSMUSG00000022895	ENSMUSG00000022895	Ets2	23872	E26 avian leukemia oncogene 2, 3' domain [Source:MGI Symbol;Acc:MGI:95456]	-0.189061	-0.042474	7.14362	-0.189061	-2.61792	0.0184777	0.429224	1.73335
ENSMUSG00000023147	ENSMUSG00000023147	ENSMUSG00000023147	Wrb	71446	tryptophan rich basic protein [Source:MGI Symbol;Acc:MGI:2136882]	-0.261181	0.0716412	4.47553	-0.261181	-2.61437	0.0186123	0.431776	1.7302
ENSMUSG00000114380	ENSMUSG00000114380	ENSMUSG00000114380	Gm47942	NA	predicted gene, 47942 [Source:MGI Symbol;Acc:MGI:6097208]	-1.06477	0.401212	-0.0660611	-1.06477	-2.61324	0.0186553	0.432198	1.7292
ENSMUSG00000037486	ENSMUSG00000037486	ENSMUSG00000037486	Asxl2	75302	additional sex combs like 2, transcriptional regulator [Source:MGI Symbol;Acc:MGI:1922552]	0.0989368	-0.0645703	6.68269	0.0989368	2.61236	0.0186886	0.432394	1.72842
ENSMUSG00000111722	ENSMUSG00000111722	ENSMUSG00000111722	Gm47270	NA	predicted gene, 47270 [Source:MGI Symbol;Acc:MGI:6096107]	1.36236	-1.69566	-2.43095	1.36236	2.61122	0.0187323	0.432638	1.72741
ENSMUSG00000114055	ENSMUSG00000114055	ENSMUSG00000114055	Gm32089	NA	predicted gene, 32089 [Source:MGI Symbol;Acc:MGI:5591248]	-2.0809	0.680749	-3.70722	-2.0809	-2.61015	0.0187735	0.432638	1.72646
ENSMUSG00000022131	ENSMUSG00000022131	ENSMUSG00000022131	Gpr180	58245	G protein-coupled receptor 180 [Source:MGI Symbol;Acc:MGI:1930949]	0.1922	-0.213534	4.04032	0.1922	2.60959	0.0187948	0.432638	1.72596
ENSMUSG00000089911	ENSMUSG00000089911	ENSMUSG00000089911	Mfsd14a	15247	major facilitator superfamily domain containing 14A [Source:MGI Symbol;Acc:MGI:1201609]	0.0963831	-0.0338377	5.95969	0.0963831	2.60937	0.0188032	0.432638	1.72577
ENSMUSG00000113428	ENSMUSG00000113428	ENSMUSG00000113428	Gm7664	NA	predicted gene 7664 [Source:MGI Symbol;Acc:MGI:3645656]	-0.528052	0.0974542	0.702495	-0.528052	-2.60885	0.0188233	0.432638	1.7253
ENSMUSG00000037434	ENSMUSG00000037434	ENSMUSG00000037434	Slc30a1	22782	solute carrier family 30 (zinc transporter), member 1 [Source:MGI Symbol;Acc:MGI:1345281]	0.154005	-0.0855876	5.82943	0.154005	2.60578	0.0189417	0.434786	1.72258
ENSMUSG00000022103	ENSMUSG00000022103	ENSMUSG00000022103	Gfra2	14586	glial cell line derived neurotrophic factor family receptor alpha 2 [Source:MGI Symbol;Acc:MGI:1195462]	0.927121	-0.639223	-1.04037	0.927121	2.60304	0.019048	0.436487	1.72015
ENSMUSG00000051506	ENSMUSG00000051506	ENSMUSG00000051506	Wdfy4	545030	WD repeat and FYVE domain containing 4 [Source:MGI Symbol;Acc:MGI:3584510]	0.0817928	-0.0317484	8.09104	0.0817928	2.60218	0.0190812	0.436487	1.7194
ENSMUSG00000039254	ENSMUSG00000039254	ENSMUSG00000039254	Pomt1	99011	protein-O-mannosyltransferase 1 [Source:MGI Symbol;Acc:MGI:2138994]	0.153465	-0.148562	4.65787	0.153465	2.60147	0.0191091	0.436487	1.71876
ENSMUSG00000064871	ENSMUSG00000064871	ENSMUSG00000064871	Snord58b	NA	small nucleolar RNA, C/D box 58B [Source:MGI Symbol;Acc:MGI:3819545]	-1.35234	1.26881	-2.99278	-1.35234	-2.60065	0.0191408	0.436487	1.71804
ENSMUSG00000066682	ENSMUSG00000066682	ENSMUSG00000066682	Pilrb2	545812	paired immunoglobin-like type 2 receptor beta 2 [Source:MGI Symbol;Acc:MGI:2450535]	0.373351	-0.0141773	3.04812	0.373351	2.60005	0.0191646	0.436487	1.7175
ENSMUSG00000066877	ENSMUSG00000066877	ENSMUSG00000066877	Nck2	17974	non-catalytic region of tyrosine kinase adaptor protein 2 [Source:MGI Symbol;Acc:MGI:1306821]	0.168891	-0.178509	4.33697	0.168891	2.60001	0.0191661	0.436487	1.71747
ENSMUSG00000040537	ENSMUSG00000040537	ENSMUSG00000040537	Adam22	11496	a disintegrin and metallopeptidase domain 22 [Source:MGI Symbol;Acc:MGI:1340046]	-0.54338	0.614958	0.425022	-0.54338	-2.59747	0.0192656	0.436997	1.71522
ENSMUSG00000116355	ENSMUSG00000116355	ENSMUSG00000116355	Gm5217	NA	predicted gene 5217 [Source:MGI Symbol;Acc:MGI:3645016]	1.20086	-0.881621	-2.3265	1.20086	2.59741	0.019268	0.436997	1.71516
ENSMUSG00000107176	ENSMUSG00000107176	ENSMUSG00000107176	Gm9794	NA	predicted pseudogene 9794 [Source:MGI Symbol;Acc:MGI:3642653]	0.0915239	-0.0669232	6.83772	0.0915239	2.59713	0.0192792	0.436997	1.71491
ENSMUSG00000064844	ENSMUSG00000064844	ENSMUSG00000064844	Gm26202	NA	predicted gene, 26202 [Source:MGI Symbol;Acc:MGI:5455979]	1.422	-1.79155	-1.88514	1.422	2.59688	0.0192889	0.436997	1.71469
ENSMUSG00000028973	ENSMUSG00000028973	ENSMUSG00000028973	Abcb8	74610	ATP-binding cassette, sub-family B (MDR/TAP), member 8 [Source:MGI Symbol;Acc:MGI:1351667]	0.130466	-0.123674	5.15726	0.130466	2.5921	0.0194777	0.440701	1.71046
ENSMUSG00000028212	ENSMUSG00000028212	ENSMUSG00000028212	Ccne2	12448	cyclin E2 [Source:MGI Symbol;Acc:MGI:1329034]	-0.276684	0.0308316	4.87013	-0.276684	-2.59132	0.0195089	0.440836	1.70977
ENSMUSG00000083397	ENSMUSG00000083397	ENSMUSG00000083397	Gm5466	NA	predicted gene 5466 [Source:MGI Symbol;Acc:MGI:3647828]	1.65505	-1.27693	-3.13259	1.65505	2.59001	0.0195608	0.441436	1.70861
ENSMUSG00000004849	ENSMUSG00000004849	ENSMUSG00000004849	Ap1s1	11769	adaptor protein complex AP-1, sigma 1 [Source:MGI Symbol;Acc:MGI:1098244]	-0.104145	0.0179071	6.71508	-0.104145	-2.58867	0.0196143	0.441569	1.70743
ENSMUSG00000024603	ENSMUSG00000024603	ENSMUSG00000024603	Dctn4	67665	dynactin 4 [Source:MGI Symbol;Acc:MGI:1914915]	-0.0887376	0.119582	6.80353	-0.0887376	-2.5886	0.0196174	0.441569	1.70736
ENSMUSG00000020048	ENSMUSG00000020048	ENSMUSG00000020048	Hsp90b1	22027	heat shock protein 90, beta (Grp94), member 1 [Source:MGI Symbol;Acc:MGI:98817]	0.0788128	0.00102667	9.58107	0.0788128	2.58562	0.0197368	0.443266	1.70472
ENSMUSG00000070462	ENSMUSG00000070462	ENSMUSG00000070462	Tlnrd1	80889	talin rod domain containing 1 [Source:MGI Symbol;Acc:MGI:1891420]	0.175619	-0.112773	5.61757	0.175619	2.58484	0.0197681	0.443266	1.70404
ENSMUSG00000039523	ENSMUSG00000039523	ENSMUSG00000039523	Cep104	230967	centrosomal protein 104 [Source:MGI Symbol;Acc:MGI:2687282]	-0.146282	0.0642916	4.92548	-0.146282	-2.58426	0.0197917	0.443266	1.70352
ENSMUSG00000039105	ENSMUSG00000039105	ENSMUSG00000039105	Atp6v1g1	66290	ATPase, H+ transporting, lysosomal V1 subunit G1 [Source:MGI Symbol;Acc:MGI:1913540]	0.105971	0.00220423	6.39688	0.105971	2.58419	0.0197946	0.443266	1.70345
ENSMUSG00000114369	ENSMUSG00000114369	ENSMUSG00000114369	Gm41077	NA	predicted gene, 41077 [Source:MGI Symbol;Acc:MGI:5623962]	1.14969	0.489412	-1.81054	1.14969	2.58081	0.0199314	0.445758	1.70046
ENSMUSG00000035062	ENSMUSG00000035062	ENSMUSG00000035062	Zc4h2	245522	zinc finger, C4H2 domain containing [Source:MGI Symbol;Acc:MGI:2679294]	-0.278605	0.274495	2.81848	-0.278605	-2.58012	0.0199591	0.445805	1.69986
ENSMUSG00000033632	ENSMUSG00000033632	ENSMUSG00000033632	AW554918	225289	expressed sequence AW554918 [Source:MGI Symbol;Acc:MGI:2147376]	-0.241514	0.180354	3.66295	-0.241514	-2.57933	0.0199912	0.44595	1.69916
ENSMUSG00000036469	ENSMUSG00000036469	ENSMUSG00000036469	March1	72925	membrane-associated ring finger (C3HC4) 1 [Source:MGI Symbol;Acc:MGI:1920175]	0.190361	0.147723	6.13736	0.190361	2.57792	0.0200489	0.446122	1.69791
ENSMUSG00000100182	ENSMUSG00000100182	ENSMUSG00000100182	1810006J02Rik	NA	RIKEN cDNA 1810006J02 gene [Source:MGI Symbol;Acc:MGI:1916280]	1.15712	-1.52393	-1.87258	1.15712	2.57788	0.0200505	0.446122	1.69788
ENSMUSG00000078427	ENSMUSG00000078427	ENSMUSG00000078427	Sarnp	66118	SAP domain containing ribonucleoprotein [Source:MGI Symbol;Acc:MGI:1913368]	0.20289	-0.0789689	4.2182	0.20289	2.57724	0.0200765	0.446122	1.69731
ENSMUSG00000023892	ENSMUSG00000023892	ENSMUSG00000023892	Zfp51	22709	zinc finger protein 51 [Source:MGI Symbol;Acc:MGI:99198]	-0.21977	0.229442	3.31638	-0.21977	-2.57664	0.0201013	0.446122	1.69678
ENSMUSG00000024843	ENSMUSG00000024843	ENSMUSG00000024843	Chka	12660	choline kinase alpha [Source:MGI Symbol;Acc:MGI:107760]	0.128984	-0.0829984	4.47736	0.128984	2.5742	0.0202012	0.447767	1.69462
ENSMUSG00000041642	ENSMUSG00000041642	ENSMUSG00000041642	Kif21b	16565	kinesin family member 21B [Source:MGI Symbol;Acc:MGI:109234]	0.137307	-0.0594271	5.75623	0.137307	2.57312	0.0202457	0.448184	1.69367
ENSMUSG00000111148	ENSMUSG00000111148	ENSMUSG00000111148	Gm2774	NA	predicted gene 2774 [Source:MGI Symbol;Acc:MGI:3780943]	0.993233	-1.30777	-0.753224	0.993233	2.57192	0.0202955	0.448716	1.6926
ENSMUSG00000090230	ENSMUSG00000090230	ENSMUSG00000090230	Gm16315	NA	predicted gene 16315 [Source:MGI Symbol;Acc:MGI:3826564]	-1.59207	1.53006	-1.77028	-1.59207	-2.56782	0.0204656	0.451902	1.68898
ENSMUSG00000040621	ENSMUSG00000040621	ENSMUSG00000040621	Gemin8	237221	gem nuclear organelle associated protein 8 [Source:MGI Symbol;Acc:MGI:2384300]	-0.566321	0.405606	0.491986	-0.566321	-2.56664	0.0205145	0.452409	1.68794
ENSMUSG00000038267	ENSMUSG00000038267	ENSMUSG00000038267	Slc22a23	73102	solute carrier family 22, member 23 [Source:MGI Symbol;Acc:MGI:1920352]	1.07088	-0.422405	-1.10545	1.07088	2.56452	0.0206033	0.453493	1.68606
ENSMUSG00000046949	ENSMUSG00000046949	ENSMUSG00000046949	Nqo2	18105	N-ribosyldihydronicotinamide quinone reductase 2 [Source:MGI Symbol;Acc:MGI:104513]	0.130333	-0.00632317	6.31546	0.130333	2.56422	0.0206157	0.453493	1.6858
ENSMUSG00000102418	ENSMUSG00000102418	ENSMUSG00000102418	Sh2d1b1	26904	SH2 domain containing 1B1 [Source:MGI Symbol;Acc:MGI:1349420]	-0.546397	0.0627764	1.23802	-0.546397	-2.56295	0.0206693	0.45395	1.68467
ENSMUSG00000034751	ENSMUSG00000034751	ENSMUSG00000034751	Mast4	328329	microtubule associated serine/threonine kinase family member 4 [Source:MGI Symbol;Acc:MGI:1918885]	0.258365	0.0363157	3.16899	0.258365	2.56249	0.0206886	0.45395	1.68427
ENSMUSG00000003528	ENSMUSG00000003528	ENSMUSG00000003528	Slc25a1	13358	solute carrier family 25 (mitochondrial carrier, citrate transporter), member 1 [Source:MGI Symbol;Acc:MGI:1345283]	0.108623	-0.0510176	6.13721	0.108623	2.56183	0.0207163	0.453986	1.68369
ENSMUSG00000021631	ENSMUSG00000021631	ENSMUSG00000021631	Mrps36-ps1	NA	mitichondrial ribosomal protein S36, pseudogene 1 [Source:MGI Symbol;Acc:MGI:3809201]	-1.21176	1.0158	-1.8213	-1.21176	-2.55807	0.0208753	0.455924	1.68037
ENSMUSG00000035967	ENSMUSG00000035967	ENSMUSG00000035967	Ints6l	236790	integrator complex subunit 6 like [Source:MGI Symbol;Acc:MGI:2442593]	0.235731	0.0965516	6.88467	0.235731	2.55724	0.0209104	0.455924	1.67964
ENSMUSG00000004626	ENSMUSG00000004626	ENSMUSG00000004626	Stxbp2	20911	syntaxin binding protein 2 [Source:MGI Symbol;Acc:MGI:107370]	-0.085652	0.0169131	7.31994	-0.085652	-2.55718	0.0209132	0.455924	1.67958
ENSMUSG00000085995	ENSMUSG00000085995	ENSMUSG00000085995	Gm2788	NA	predicted gene 2788 [Source:MGI Symbol;Acc:MGI:3780956]	-1.27825	0.662271	-1.36838	-1.27825	-2.55659	0.020938	0.455924	1.67907
ENSMUSG00000000561	ENSMUSG00000000561	ENSMUSG00000000561	Wdr77	70465	WD repeat domain 77 [Source:MGI Symbol;Acc:MGI:1917715]	0.157294	-0.00663694	4.59869	0.157294	2.55658	0.0209386	0.455924	1.67905
ENSMUSG00000031349	ENSMUSG00000031349	ENSMUSG00000031349	Nsdhl	18194	NAD(P) dependent steroid dehydrogenase-like [Source:MGI Symbol;Acc:MGI:1099438]	0.152493	-0.122459	5.0643	0.152493	2.55604	0.0209617	0.455924	1.67857
ENSMUSG00000115205	ENSMUSG00000115205	ENSMUSG00000115205	Gm16374	NA	predicted pseudogene 16374 [Source:MGI Symbol;Acc:MGI:3648759]	1.61176	-1.65286	-2.33729	1.61176	2.55236	0.0211187	0.45793	1.67533
ENSMUSG00000087370	ENSMUSG00000087370	ENSMUSG00000087370	Tmem170b	621976	transmembrane protein 170B [Source:MGI Symbol;Acc:MGI:3647046]	0.121096	-0.019818	5.91489	0.121096	2.55207	0.0211313	0.45793	1.67507
ENSMUSG00000033857	ENSMUSG00000033857	ENSMUSG00000033857	Engase	217364	endo-beta-N-acetylglucosaminidase [Source:MGI Symbol;Acc:MGI:2443788]	-0.207319	0.16534	3.65802	-0.207319	-2.55137	0.0211615	0.45793	1.67445
ENSMUSG00000024570	ENSMUSG00000024570	ENSMUSG00000024570	Rbfa	68731	ribosome binding factor A [Source:MGI Symbol;Acc:MGI:1915981]	0.0984095	-0.0194906	5.65137	0.0984095	2.55131	0.0211638	0.45793	1.67441
ENSMUSG00000026131	ENSMUSG00000026131	ENSMUSG00000026131	Dst	13518	dystonin [Source:MGI Symbol;Acc:MGI:104627]	-0.199025	0.133871	5.17634	-0.199025	-2.55038	0.021204	0.45793	1.67358
ENSMUSG00000115007	ENSMUSG00000115007	ENSMUSG00000115007	5830448L01Rik	NA	RIKEN cDNA 5830448L01 gene [Source:MGI Symbol;Acc:MGI:1923281]	-0.436078	0.409254	0.679607	-0.436078	-2.54974	0.0212317	0.45793	1.67302
ENSMUSG00000024150	ENSMUSG00000024150	ENSMUSG00000024150	Mcfd2	193813	multiple coagulation factor deficiency 2 [Source:MGI Symbol;Acc:MGI:2183439]	0.0800118	-0.0476423	7.16843	0.0800118	2.54959	0.0212379	0.45793	1.67289
ENSMUSG00000097397	ENSMUSG00000097397	ENSMUSG00000097397	Gm16861	NA	predicted gene, 16861 [Source:MGI Symbol;Acc:MGI:4439785]	0.516379	-0.786495	0.404799	0.516379	2.54724	0.0213396	0.459554	1.67081
ENSMUSG00000036591	ENSMUSG00000036591	ENSMUSG00000036591	Arhgap21	71435	Rho GTPase activating protein 21 [Source:MGI Symbol;Acc:MGI:1918685]	0.10565	-0.0133283	6.22811	0.10565	2.54567	0.0214076	0.460164	1.66943
ENSMUSG00000086873	ENSMUSG00000086873	ENSMUSG00000086873	Gm15672	NA	predicted gene 15672 [Source:MGI Symbol;Acc:MGI:3783114]	-1.27532	0.90163	-2.63655	-1.27532	-2.54537	0.0214208	0.460164	1.66916
ENSMUSG00000027384	ENSMUSG00000027384	ENSMUSG00000027384	Ndufaf5	69487	NADH:ubiquinone oxidoreductase complex assembly factor 5 [Source:MGI Symbol;Acc:MGI:1916737]	0.276992	-0.0365194	2.60348	0.276992	2.54308	0.0215206	0.461724	1.66715
ENSMUSG00000106339	ENSMUSG00000106339	ENSMUSG00000106339	Gm43489	NA	predicted gene 43489 [Source:MGI Symbol;Acc:MGI:5663626]	-1.63362	2.22483	-2.1236	-1.63362	-2.54249	0.0215464	0.461724	1.66663
ENSMUSG00000000275	ENSMUSG00000000275	ENSMUSG00000000275	Trim25	217069	tripartite motif-containing 25 [Source:MGI Symbol;Acc:MGI:102749]	0.129031	0.0247797	8.35707	0.129031	2.5408	0.0216202	0.462737	1.66514
ENSMUSG00000021518	ENSMUSG00000021518	ENSMUSG00000021518	Ptdss1	19210	phosphatidylserine synthase 1 [Source:MGI Symbol;Acc:MGI:1276575]	-0.101823	0.0760957	6.22924	-0.101823	-2.53991	0.0216597	0.463012	1.66435
ENSMUSG00000020017	ENSMUSG00000020017	ENSMUSG00000020017	Hal	15109	histidine ammonia lyase [Source:MGI Symbol;Acc:MGI:96010]	-1.53172	1.26892	-2.6541	-1.53172	-2.5388	0.0217083	0.463325	1.66337
ENSMUSG00000034714	ENSMUSG00000034714	ENSMUSG00000034714	Ttyh2	117160	tweety family member 2 [Source:MGI Symbol;Acc:MGI:2157091]	0.164153	-0.0993618	6.34002	0.164153	2.53836	0.0217275	0.463325	1.66299
ENSMUSG00000069379	ENSMUSG00000069379	ENSMUSG00000069379	Gm4950	NA	predicted pseudogene 4950 [Source:MGI Symbol;Acc:MGI:3649015]	-0.317228	0.166936	2.26894	-0.317228	-2.53632	0.0218178	0.464251	1.66119
ENSMUSG00000005899	ENSMUSG00000005899	ENSMUSG00000005899	Smpd4	77626	sphingomyelin phosphodiesterase 4 [Source:MGI Symbol;Acc:MGI:1924876]	0.120572	-0.0892392	5.30435	0.120572	2.53618	0.0218242	0.464251	1.66106
ENSMUSG00000041763	ENSMUSG00000041763	ENSMUSG00000041763	Tpp2	22019	tripeptidyl peptidase II [Source:MGI Symbol;Acc:MGI:102724]	0.0825479	0.0590033	7.44302	0.0825479	2.53418	0.0219128	0.46539	1.6593
ENSMUSG00000032890	ENSMUSG00000032890	ENSMUSG00000032890	Rims3	242662	regulating synaptic membrane exocytosis 3 [Source:MGI Symbol;Acc:MGI:2443331]	-0.482059	0.425601	1.31368	-0.482059	-2.53364	0.0219365	0.46539	1.65883
ENSMUSG00000105881	ENSMUSG00000105881	ENSMUSG00000105881	4932422M17Rik	NA	RIKEN cDNA 4932422M17 gene [Source:MGI Symbol;Acc:MGI:1921616]	0.557236	-0.279278	0.618539	0.557236	2.53316	0.0219579	0.46539	1.65841
ENSMUSG00000034863	ENSMUSG00000034863	ENSMUSG00000034863	Ano8	382014	anoctamin 8 [Source:MGI Symbol;Acc:MGI:2687327]	0.21638	-0.266361	4.18318	0.21638	2.53181	0.0220185	0.465428	1.65721
ENSMUSG00000078889	ENSMUSG00000078889	ENSMUSG00000078889	Gm14288	13999	predicted gene 14288 [Source:MGI Symbol;Acc:MGI:3706570]	-0.762568	0.987598	-0.265433	-0.762568	-2.53098	0.0220555	0.465428	1.65648
ENSMUSG00000008604	ENSMUSG00000008604	ENSMUSG00000008604	Ubqln4	94232	ubiquilin 4 [Source:MGI Symbol;Acc:MGI:2150152]	0.0944357	-0.0490118	5.83932	0.0944357	2.53031	0.0220853	0.465428	1.6559
ENSMUSG00000031586	ENSMUSG00000031586	ENSMUSG00000031586	Rbpms	19663	RNA binding protein gene with multiple splicing [Source:MGI Symbol;Acc:MGI:1334446]	0.553341	-0.504631	0.714452	0.553341	2.52925	0.0221328	0.465428	1.65496
ENSMUSG00000020894	ENSMUSG00000020894	ENSMUSG00000020894	Vamp2	22318	vesicle-associated membrane protein 2 [Source:MGI Symbol;Acc:MGI:1313277]	-0.124431	0.0166363	4.9291	-0.124431	-2.52922	0.0221341	0.465428	1.65494
ENSMUSG00000029534	ENSMUSG00000029534	ENSMUSG00000029534	St7	64213	suppression of tumorigenicity 7 [Source:MGI Symbol;Acc:MGI:1927450]	-0.299271	0.178478	2.38043	-0.299271	-2.52909	0.0221401	0.465428	1.65482
ENSMUSG00000022668	ENSMUSG00000022668	ENSMUSG00000022668	Gtpbp8	66067	GTP-binding protein 8 (putative) [Source:MGI Symbol;Acc:MGI:1913317]	-0.143782	0.180576	4.98975	-0.143782	-2.52884	0.0221511	0.465428	1.65461
ENSMUSG00000029787	ENSMUSG00000029787	ENSMUSG00000029787	Avl9	78937	AVL9 cell migration associated [Source:MGI Symbol;Acc:MGI:1926187]	0.0899307	-0.000529476	6.16807	0.0899307	2.52835	0.0221734	0.465428	1.65417
ENSMUSG00000052144	ENSMUSG00000052144	ENSMUSG00000052144	Ppp4r2	232314	protein phosphatase 4, regulatory subunit 2 [Source:MGI Symbol;Acc:MGI:3027896]	0.136355	-0.037256	5.27808	0.136355	2.5257	0.0222926	0.466747	1.65184
ENSMUSG00000082192	ENSMUSG00000082192	ENSMUSG00000082192	Gm14719	NA	predicted gene 14719 [Source:MGI Symbol;Acc:MGI:3705771]	-0.825953	1.35952	0.0776713	-0.825953	-2.52567	0.0222942	0.466747	1.65181
ENSMUSG00000027371	ENSMUSG00000027371	ENSMUSG00000027371	Fahd2a	68126	fumarylacetoacetate hydrolase domain containing 2A [Source:MGI Symbol;Acc:MGI:1915376]	0.313981	-0.350624	2.4782	0.313981	2.52471	0.0223373	0.466747	1.65097
ENSMUSG00000091021	ENSMUSG00000091021	ENSMUSG00000091021	Gm17300	NA	predicted gene, 17300 [Source:MGI Symbol;Acc:MGI:4936934]	-0.919863	0.400391	-0.580601	-0.919863	-2.52458	0.0223434	0.466747	1.65085
ENSMUSG00000083819	ENSMUSG00000083819	ENSMUSG00000083819	Gm11977	NA	predicted gene 11977 [Source:MGI Symbol;Acc:MGI:3650690]	-0.72921	0.870689	0.65009	-0.72921	-2.52309	0.0224106	0.46759	1.64955
ENSMUSG00000097119	ENSMUSG00000097119	ENSMUSG00000097119	B230354K17Rik	NA	RIKEN cDNA B230354K17 gene [Source:MGI Symbol;Acc:MGI:2443272]	-0.206831	0.20507	3.834	-0.206831	-2.52208	0.0224567	0.467991	1.64865
ENSMUSG00000053358	ENSMUSG00000053358	ENSMUSG00000053358	Gm9905	NA	predicted gene 9905 [Source:MGI Symbol;Acc:MGI:3642311]	1.09718	-1.13049	-1.73123	1.09718	2.52119	0.0224973	0.468276	1.64787
ENSMUSG00000037921	ENSMUSG00000037921	ENSMUSG00000037921	Ddx60	234311	DEAD (Asp-Glu-Ala-Asp) box polypeptide 60 [Source:MGI Symbol;Acc:MGI:2384570]	0.203326	0.0504283	5.92918	0.203326	2.51911	0.022592	0.469687	1.64605
ENSMUSG00000030451	ENSMUSG00000030451	ENSMUSG00000030451	Herc2	15204	HECT and RLD domain containing E3 ubiquitin protein ligase 2 [Source:MGI Symbol;Acc:MGI:103234]	0.0960074	-0.022661	7.26161	0.0960074	2.51826	0.0226312	0.469941	1.64529
ENSMUSG00000054342	ENSMUSG00000054342	ENSMUSG00000054342	Kcnn4	16534	potassium intermediate/small conductance calcium-activated channel, subfamily N, member 4 [Source:MGI Symbol;Acc:MGI:1277957]	-0.149414	-0.0937555	7.92502	-0.149414	-2.51695	0.0226913	0.470628	1.64414
ENSMUSG00000084390	ENSMUSG00000084390	ENSMUSG00000084390	Gm15425	NA	predicted gene 15425 [Source:MGI Symbol;Acc:MGI:3705642]	-0.43656	0.614367	1.25235	-0.43656	-2.51629	0.0227216	0.470696	1.64356
ENSMUSG00000106847	ENSMUSG00000106847	ENSMUSG00000106847	Peg13	353342	paternally expressed 13 [Source:MGI Symbol;Acc:MGI:2663476]	0.138	-0.00817651	5.109	0.138	2.51556	0.0227551	0.47083	1.64292
ENSMUSG00000034354	ENSMUSG00000034354	ENSMUSG00000034354	Mtmr3	74302	myotubularin related protein 3 [Source:MGI Symbol;Acc:MGI:1921552]	0.0992382	0.0498529	6.84961	0.0992382	2.51347	0.0228514	0.472263	1.64109
ENSMUSG00000102246	ENSMUSG00000102246	ENSMUSG00000102246	9430037O13Rik	NA	RIKEN cDNA 9430037O13 gene [Source:MGI Symbol;Acc:MGI:1924535]	1.65839	-1.88086	-2.5323	1.65839	2.51275	0.022885	0.472396	1.64045
ENSMUSG00000074305	ENSMUSG00000074305	ENSMUSG00000074305	Peak1	244895	pseudopodium-enriched atypical kinase 1 [Source:MGI Symbol;Acc:MGI:2442366]	-0.0817813	-0.026506	8.7508	-0.0817813	-2.51206	0.0229169	0.472494	1.63984
ENSMUSG00000075040	ENSMUSG00000075040	ENSMUSG00000075040	Zfp408	381410	zinc finger protein 408 [Source:MGI Symbol;Acc:MGI:2685857]	0.185756	-0.205097	3.65114	0.185756	2.51101	0.0229655	0.472819	1.63892
ENSMUSG00000024542	ENSMUSG00000024542	ENSMUSG00000024542	Cep192	70799	centrosomal protein 192 [Source:MGI Symbol;Acc:MGI:1918049]	-0.125665	0.0690382	6.33842	-0.125665	-2.50969	0.0230271	0.472819	1.63776
ENSMUSG00000100455	ENSMUSG00000100455	ENSMUSG00000100455	Gm29170	NA	predicted gene 29170 [Source:MGI Symbol;Acc:MGI:5579876]	0.59875	-0.523477	0.257783	0.59875	2.50968	0.0230277	0.472819	1.63775
ENSMUSG00000031432	ENSMUSG00000031432	ENSMUSG00000031432	Prps1	19139	phosphoribosyl pyrophosphate synthetase 1 [Source:MGI Symbol;Acc:MGI:97775]	-0.254137	0.105419	4.00174	-0.254137	-2.50897	0.0230606	0.472819	1.63713
ENSMUSG00000028961	ENSMUSG00000028961	ENSMUSG00000028961	Pgd	110208	phosphogluconate dehydrogenase [Source:MGI Symbol;Acc:MGI:97553]	0.0691537	-0.0403778	8.60747	0.0691537	2.50834	0.0230901	0.472819	1.63657
ENSMUSG00000018339	ENSMUSG00000018339	ENSMUSG00000018339	Gpx3	14778	glutathione peroxidase 3 [Source:MGI Symbol;Acc:MGI:105102]	-0.406077	0.446859	1.7543	-0.406077	-2.50718	0.0231441	0.472819	1.63556
ENSMUSG00000105774	ENSMUSG00000105774	ENSMUSG00000105774	Gm43006	NA	predicted gene 43006 [Source:MGI Symbol;Acc:MGI:5663143]	-1.79173	1.37293	-3.49229	-1.79173	-2.50699	0.023153	0.472819	1.63539
ENSMUSG00000078671	ENSMUSG00000078671	ENSMUSG00000078671	Chd2	244059	chromodomain helicase DNA binding protein 2 [Source:MGI Symbol;Acc:MGI:2448567]	0.128276	0.0026597	6.3495	0.128276	2.50674	0.0231649	0.472819	1.63517
ENSMUSG00000015337	ENSMUSG00000015337	ENSMUSG00000015337	Endog	13804	endonuclease G [Source:MGI Symbol;Acc:MGI:1261433]	-0.604727	0.207916	-0.200105	-0.604727	-2.50648	0.0231768	0.472819	1.63495
ENSMUSG00000028840	ENSMUSG00000028840	ENSMUSG00000028840	Zfp593	68040	zinc finger protein 593 [Source:MGI Symbol;Acc:MGI:1915290]	0.797676	-1.05335	-0.656328	0.797676	2.50503	0.0232452	0.473141	1.63367
ENSMUSG00000032024	ENSMUSG00000032024	ENSMUSG00000032024	Clmp	71566	CXADR-like membrane protein [Source:MGI Symbol;Acc:MGI:1918816]	-0.801498	0.984915	0.0199019	-0.801498	-2.50499	0.023247	0.473141	1.63363
ENSMUSG00000005087	ENSMUSG00000005087	ENSMUSG00000005087	Cd44	12505	CD44 antigen [Source:MGI Symbol;Acc:MGI:88338]	-0.0996833	-0.0366048	9.58264	-0.0996833	-2.50375	0.0233053	0.473775	1.63254
ENSMUSG00000039253	ENSMUSG00000039253	ENSMUSG00000039253	Fn3krp	238024	fructosamine 3 kinase related protein [Source:MGI Symbol;Acc:MGI:2679256]	0.223121	-0.232893	3.57831	0.223121	2.50264	0.0233579	0.474	1.63157
ENSMUSG00000034610	ENSMUSG00000034610	ENSMUSG00000034610	Tut4	230594	terminal uridylyl transferase 4 [Source:MGI Symbol;Acc:MGI:2445126]	0.111259	0.148677	6.01896	0.111259	2.50236	0.0233708	0.474	1.63133
ENSMUSG00000022518	ENSMUSG00000022518	ENSMUSG00000022518	4930562C15Rik	78809	RIKEN cDNA 4930562C15 gene [Source:MGI Symbol;Acc:MGI:1926059]	1.06228	-0.503962	-1.75117	1.06228	2.50105	0.0234328	0.474705	1.63018
ENSMUSG00000112413	ENSMUSG00000112413	ENSMUSG00000112413	Gm6867	NA	predicted gene 6867 [Source:MGI Symbol;Acc:MGI:3646385]	0.902645	-1.11124	-0.701001	0.902645	2.49845	0.0235564	0.47634	1.62789
ENSMUSG00000019795	ENSMUSG00000019795	ENSMUSG00000019795	Pcmt1	18537	protein-L-isoaspartate (D-aspartate) O-methyltransferase 1 [Source:MGI Symbol;Acc:MGI:97502]	-0.085929	0.0918174	6.2333	-0.085929	-2.49682	0.0236341	0.47634	1.62646
ENSMUSG00000109897	ENSMUSG00000109897	ENSMUSG00000109897	Gm6458	NA	predicted gene 6458 [Source:MGI Symbol;Acc:MGI:3645274]	1.77484	-1.46847	-2.5557	1.77484	2.49607	0.0236699	0.47634	1.6258
ENSMUSG00000111298	ENSMUSG00000111298	ENSMUSG00000111298	Gm3473	NA	predicted gene 3473 [Source:MGI Symbol;Acc:MGI:3781649]	-1.62828	0.528669	-2.92994	-1.62828	-2.49579	0.0236834	0.47634	1.62556
ENSMUSG00000042787	ENSMUSG00000042787	ENSMUSG00000042787	Exog	208194	endo/exonuclease (5'-3'), endonuclease G-like [Source:MGI Symbol;Acc:MGI:2143333]	-0.21607	0.286631	3.1862	-0.21607	-2.49496	0.0237228	0.47634	1.62483
ENSMUSG00000032324	ENSMUSG00000032324	ENSMUSG00000032324	Tspan3	56434	tetraspanin 3 [Source:MGI Symbol;Acc:MGI:1928098]	-0.0863057	0.00178763	6.60244	-0.0863057	-2.49484	0.0237287	0.47634	1.62473
ENSMUSG00000029577	ENSMUSG00000029577	ENSMUSG00000029577	Ube3b	117146	ubiquitin protein ligase E3B [Source:MGI Symbol;Acc:MGI:1891295]	-0.0981636	0.0942689	6.4899	-0.0981636	-2.49484	0.023729	0.47634	1.62472
ENSMUSG00000043940	ENSMUSG00000043940	ENSMUSG00000043940	Wdfy3	72145	WD repeat and FYVE domain containing 3 [Source:MGI Symbol;Acc:MGI:1096875]	0.130476	0.0374442	8.34501	0.130476	2.49397	0.0237705	0.47634	1.62396
ENSMUSG00000019947	ENSMUSG00000019947	ENSMUSG00000019947	Arid5b	71371	AT rich interactive domain 5B (MRF1-like) [Source:MGI Symbol;Acc:MGI:2175912]	0.217016	0.0862122	5.50253	0.217016	2.49367	0.0237848	0.47634	1.6237
ENSMUSG00000093677	ENSMUSG00000093677	ENSMUSG00000093677	Gm20712	NA	predicted gene 20712 [Source:MGI Symbol;Acc:MGI:5313159]	0.499618	-0.198781	1.52501	0.499618	2.49327	0.0238039	0.47634	1.62335
ENSMUSG00000049517	ENSMUSG00000049517	ENSMUSG00000049517	Rps23	66475	ribosomal protein S23 [Source:MGI Symbol;Acc:MGI:1913725]	-0.799623	0.850808	1.44848	-0.799623	-2.49306	0.0238143	0.47634	1.62316
ENSMUSG00000101372	ENSMUSG00000101372	ENSMUSG00000101372	Gm19028	NA	predicted gene, 19028 [Source:MGI Symbol;Acc:MGI:5011213]	1.65352	-1.035	-0.411058	1.65352	2.49159	0.0238851	0.477209	1.62187
ENSMUSG00000016495	ENSMUSG00000016495	ENSMUSG00000016495	Plgrkt	67759	plasminogen receptor, C-terminal lysine transmembrane protein [Source:MGI Symbol;Acc:MGI:1915009]	0.132885	0.0502821	5.29724	0.132885	2.48682	0.0241161	0.479655	1.61769
ENSMUSG00000095029	ENSMUSG00000095029	ENSMUSG00000095029	Gm36079	102639868	predicted gene, 36079 [Source:MGI Symbol;Acc:MGI:5595238]	1.43686	-1.96335	-2.49576	1.43686	2.48676	0.0241192	0.479655	1.61764
ENSMUSG00000037674	ENSMUSG00000037674	ENSMUSG00000037674	Rfx7	319758	regulatory factor X, 7 [Source:MGI Symbol;Acc:MGI:2442675]	0.12825	0.0561842	5.25659	0.12825	2.48602	0.024155	0.479655	1.61699
ENSMUSG00000032311	ENSMUSG00000032311	ENSMUSG00000032311	Nrg4	83961	neuregulin 4 [Source:MGI Symbol;Acc:MGI:1933833]	-0.732205	0.579731	-0.197133	-0.732205	-2.486	0.0241562	0.479655	1.61697
ENSMUSG00000025202	ENSMUSG00000025202	ENSMUSG00000025202	Scd3	30049	stearoyl-coenzyme A desaturase 3 [Source:MGI Symbol;Acc:MGI:1353437]	1.90856	0.334551	-3.16526	1.90856	2.48578	0.024167	0.479655	1.61678
ENSMUSG00000082961	ENSMUSG00000082961	ENSMUSG00000082961	Gm15131	NA	predicted gene 15131 [Source:MGI Symbol;Acc:MGI:3642416]	-1.86195	2.04499	-3.43508	-1.86195	-2.48554	0.0241786	0.479655	1.61657
ENSMUSG00000107145	ENSMUSG00000107145	ENSMUSG00000107145	Gm43442	NA	predicted gene 43442 [Source:MGI Symbol;Acc:MGI:5663579]	-0.536584	0.318805	0.619819	-0.536584	-2.4846	0.0242242	0.479655	1.61575
ENSMUSG00000096926	ENSMUSG00000096926	ENSMUSG00000096926	Gm26823	NA	predicted gene, 26823 [Source:MGI Symbol;Acc:MGI:5477317]	-1.34663	1.156	-1.5521	-1.34663	-2.48324	0.0242907	0.479655	1.61456
ENSMUSG00000030397	ENSMUSG00000030397	ENSMUSG00000030397	Mark4	232944	MAP/microtubule affinity regulating kinase 4 [Source:MGI Symbol;Acc:MGI:1920955]	0.153174	-0.0630824	5.17699	0.153174	2.48267	0.0243188	0.479655	1.61406
ENSMUSG00000036986	ENSMUSG00000036986	ENSMUSG00000036986	Pml	18854	promyelocytic leukemia [Source:MGI Symbol;Acc:MGI:104662]	0.131953	-0.0479776	6.14139	0.131953	2.48265	0.0243198	0.479655	1.61404
ENSMUSG00000028480	ENSMUSG00000028480	ENSMUSG00000028480	Glipr2	384009	GLI pathogenesis-related 2 [Source:MGI Symbol;Acc:MGI:1917770]	0.364397	-0.120017	3.39297	0.364397	2.48246	0.0243294	0.479655	1.61387
ENSMUSG00000032528	ENSMUSG00000032528	ENSMUSG00000032528	Vipr1	22354	vasoactive intestinal peptide receptor 1 [Source:MGI Symbol;Acc:MGI:109272]	1.14449	0.314845	-0.94836	1.14449	2.48228	0.0243379	0.479655	1.61372
ENSMUSG00000018500	ENSMUSG00000018500	ENSMUSG00000018500	Adora2b	11541	adenosine A2b receptor [Source:MGI Symbol;Acc:MGI:99403]	-0.306281	-0.0440669	2.74675	-0.306281	-2.48145	0.0243786	0.479915	1.61299
ENSMUSG00000114254	ENSMUSG00000114254	ENSMUSG00000114254	Gm48067	NA	predicted gene, 48067 [Source:MGI Symbol;Acc:MGI:6097396]	-1.50008	1.63538	-1.7015	-1.50008	-2.48088	0.0244068	0.479927	1.61249
ENSMUSG00000084519	ENSMUSG00000084519	ENSMUSG00000084519	Gm22478	NA	predicted gene, 22478 [Source:MGI Symbol;Acc:MGI:5452255]	-1.00812	0.826623	-1.39501	-1.00812	-2.47879	0.0245099	0.481412	1.61066
ENSMUSG00000025384	ENSMUSG00000025384	ENSMUSG00000025384	Faap100	71885	Fanconi anemia core complex associated protein 100 [Source:MGI Symbol;Acc:MGI:1919135]	-0.185231	0.0362074	3.80636	-0.185231	-2.47469	0.0247136	0.484164	1.60706
ENSMUSG00000031101	ENSMUSG00000031101	ENSMUSG00000031101	Sash3	74131	SAM and SH3 domain containing 3 [Source:MGI Symbol;Acc:MGI:1921381]	-0.0886731	0.0394629	6.59442	-0.0886731	-2.47427	0.0247343	0.484164	1.6067
ENSMUSG00000039217	ENSMUSG00000039217	ENSMUSG00000039217	Il18	16173	interleukin 18 [Source:MGI Symbol;Acc:MGI:107936]	0.274897	-0.412131	2.76473	0.274897	2.47398	0.0247486	0.484164	1.60645
ENSMUSG00000021957	ENSMUSG00000021957	ENSMUSG00000021957	Tkt	21881	transketolase [Source:MGI Symbol;Acc:MGI:105992]	0.0702949	-0.0768038	8.58268	0.0702949	2.4732	0.0247878	0.484164	1.60576
ENSMUSG00000028394	ENSMUSG00000028394	ENSMUSG00000028394	Pole3	59001	polymerase (DNA directed), epsilon 3 (p17 subunit) [Source:MGI Symbol;Acc:MGI:1933378]	-0.127762	7.626e-05	5.32795	-0.127762	-2.47286	0.0248048	0.484164	1.60546
ENSMUSG00000079575	ENSMUSG00000079575	ENSMUSG00000079575	Rbpj-ps3	NA	recombination signal binding protein for immunoglobulin kappa J region, pseudogene 3 [Source:MGI Symbol;Acc:MGI:96525]	0.153724	-0.146933	4.9445	0.153724	2.47238	0.0248285	0.484164	1.60505
ENSMUSG00000026640	ENSMUSG00000026640	ENSMUSG00000026640	Plxna2	18845	plexin A2 [Source:MGI Symbol;Acc:MGI:107684]	0.147854	-0.183833	5.12492	0.147854	2.47206	0.0248446	0.484164	1.60477
ENSMUSG00000107151	ENSMUSG00000107151	ENSMUSG00000107151	Gm43810	NA	predicted gene 43810 [Source:MGI Symbol;Acc:MGI:5663947]	-1.506	1.13723	-3.52189	-1.506	-2.47119	0.0248884	0.484476	1.604
ENSMUSG00000024033	ENSMUSG00000024033	ENSMUSG00000024033	Rsph1	22092	radial spoke head 1 homolog (Chlamydomonas) [Source:MGI Symbol;Acc:MGI:1194909]	-1.25782	2.89935	-2.52544	-1.25782	-2.47062	0.024917	0.48449	1.6035
ENSMUSG00000096188	ENSMUSG00000096188	ENSMUSG00000096188	Cmtm4	97487	CKLF-like MARVEL transmembrane domain containing 4 [Source:MGI Symbol;Acc:MGI:2142888]	-0.108143	0.0956836	5.93781	-0.108143	-2.46802	0.0250479	0.486492	1.60123
ENSMUSG00000045092	ENSMUSG00000045092	ENSMUSG00000045092	S1pr1	13609	sphingosine-1-phosphate receptor 1 [Source:MGI Symbol;Acc:MGI:1096355]	0.148454	0.00831015	7.18169	0.148454	2.4664	0.0251297	0.487423	1.59981
ENSMUSG00000028089	ENSMUSG00000028089	ENSMUSG00000028089	Chd1l	68058	chromodomain helicase DNA binding protein 1-like [Source:MGI Symbol;Acc:MGI:1915308]	-0.216117	0.165049	3.49237	-0.216117	-2.46572	0.0251641	0.487423	1.59922
ENSMUSG00000026471	ENSMUSG00000026471	ENSMUSG00000026471	Mr1	15064	major histocompatibility complex, class I-related [Source:MGI Symbol;Acc:MGI:1195463]	0.167098	-0.0308925	4.65516	0.167098	2.46511	0.025195	0.487423	1.59869
ENSMUSG00000096957	ENSMUSG00000096957	ENSMUSG00000096957	E230013L22Rik	NA	RIKEN cDNA E230013L22 gene [Source:MGI Symbol;Acc:MGI:2142601]	-0.832437	0.883514	-0.586506	-0.832437	-2.46486	0.0252077	0.487423	1.59847
ENSMUSG00000029310	ENSMUSG00000029310	ENSMUSG00000029310	Nudt9	74167	nudix (nucleoside diphosphate linked moiety X)-type motif 9 [Source:MGI Symbol;Acc:MGI:1921417]	0.116599	-0.0160039	5.6638	0.116599	2.46398	0.0252525	0.487749	1.5977
ENSMUSG00000029380	ENSMUSG00000029380	ENSMUSG00000029380	Cxcl1	14825	chemokine (C-X-C motif) ligand 1 [Source:MGI Symbol;Acc:MGI:108068]	-0.751302	0.0696258	0.10874	-0.751302	-2.46225	0.0253405	0.488511	1.59619
ENSMUSG00000102891	ENSMUSG00000102891	ENSMUSG00000102891	Gm19114	NA	predicted gene, 19114 [Source:MGI Symbol;Acc:MGI:5011299]	-1.13573	1.64417	-1.52323	-1.13573	-2.4621	0.0253481	0.488511	1.59606
ENSMUSG00000085725	ENSMUSG00000085725	ENSMUSG00000085725	Gm15873	NA	predicted gene 15873 [Source:MGI Symbol;Acc:MGI:3802055]	1.57757	-3.25918	-3.54455	1.57757	2.46064	0.0254227	0.488954	1.59478
ENSMUSG00000048478	ENSMUSG00000048478	ENSMUSG00000048478	Spata33	320869	spermatogenesis associated 33 [Source:MGI Symbol;Acc:MGI:2444920]	-0.950982	0.556698	-1.79925	-0.950982	-2.45955	0.0254783	0.488954	1.59383
ENSMUSG00000085363	ENSMUSG00000085363	ENSMUSG00000085363	Gm15478	NA	predicted gene 15478 [Source:MGI Symbol;Acc:MGI:3705145]	1.49979	-1.68007	-2.00913	1.49979	2.45923	0.0254949	0.488954	1.59355
ENSMUSG00000097754	ENSMUSG00000097754	ENSMUSG00000097754	Ptgs2os2	NA	prostaglandin-endoperoxide synthase 2, opposite strand 2 [Source:MGI Symbol;Acc:MGI:5477181]	1.3494	-2.84949	-2.53348	1.3494	2.45896	0.0255085	0.488954	1.59331
ENSMUSG00000074274	ENSMUSG00000074274	ENSMUSG00000074274	D930028M14Rik	NA	RIKEN cDNA D930028M14 gene [Source:MGI Symbol;Acc:MGI:3687343]	-0.938968	0.711838	-1.98411	-0.938968	-2.45732	0.0255931	0.488954	1.59188
ENSMUSG00000073176	ENSMUSG00000073176	ENSMUSG00000073176	Zfp449	78619	zinc finger protein 449 [Source:MGI Symbol;Acc:MGI:1925869]	0.268192	0.0602158	2.42896	0.268192	2.45642	0.0256392	0.488954	1.5911
ENSMUSG00000075420	ENSMUSG00000075420	ENSMUSG00000075420	Smim6	68528	small integral membrane protein 6 [Source:MGI Symbol;Acc:MGI:1915778]	-1.57549	1.55898	-2.27448	-1.57549	-2.45492	0.0257167	0.488954	1.58978
ENSMUSG00000027787	ENSMUSG00000027787	ENSMUSG00000027787	Nmd3	97112	NMD3 ribosome export adaptor [Source:MGI Symbol;Acc:MGI:2140103]	-0.105663	0.13033	5.54502	-0.105663	-2.45475	0.0257256	0.488954	1.58964
ENSMUSG00000036504	ENSMUSG00000036504	ENSMUSG00000036504	Phpt1	75454	phosphohistidine phosphatase 1 [Source:MGI Symbol;Acc:MGI:1922704]	-0.7579	0.869032	-0.659213	-0.7579	-2.45468	0.0257295	0.488954	1.58957
ENSMUSG00000021136	ENSMUSG00000021136	ENSMUSG00000021136	Smoc1	64075	SPARC related modular calcium binding 1 [Source:MGI Symbol;Acc:MGI:1929878]	1.69973	-2.2927	-2.44062	1.69973	2.45404	0.0257623	0.488954	1.58902
ENSMUSG00000028907	ENSMUSG00000028907	ENSMUSG00000028907	Utp11	67205	UTP11 small subunit processome component [Source:MGI Symbol;Acc:MGI:1914455]	-0.0867775	0.0113583	5.85623	-0.0867775	-2.45336	0.0257975	0.488954	1.58842
ENSMUSG00000019359	ENSMUSG00000019359	ENSMUSG00000019359	Gdpd2	71584	glycerophosphodiester phosphodiesterase domain containing 2 [Source:MGI Symbol;Acc:MGI:1918834]	-1.69291	1.80782	-3.30037	-1.69291	-2.45305	0.0258136	0.488954	1.58815
ENSMUSG00000005873	ENSMUSG00000005873	ENSMUSG00000005873	Reep5	13476	receptor accessory protein 5 [Source:MGI Symbol;Acc:MGI:1270152]	-0.0638346	0.0376062	8.02762	-0.0638346	-2.45303	0.025815	0.488954	1.58813
ENSMUSG00000038421	ENSMUSG00000038421	ENSMUSG00000038421	Fcrla	98752	Fc receptor-like A [Source:MGI Symbol;Acc:MGI:2138647]	-1.76554	1.95483	-3.09988	-1.76554	-2.45283	0.025825	0.488954	1.58796
ENSMUSG00000060703	ENSMUSG00000060703	ENSMUSG00000060703	Cd302	66205	CD302 antigen [Source:MGI Symbol;Acc:MGI:1913455]	0.241701	0.010007	5.84261	0.241701	2.45201	0.0258676	0.488954	1.58724
ENSMUSG00000108555	ENSMUSG00000108555	ENSMUSG00000108555	Gm18310	NA	predicted gene, 18310 [Source:MGI Symbol;Acc:MGI:5010495]	-1.50495	2.11385	-3.05382	-1.50495	-2.45171	0.0258835	0.488954	1.58698
ENSMUSG00000030611	ENSMUSG00000030611	ENSMUSG00000030611	Mrps11	67994	mitochondrial ribosomal protein S11 [Source:MGI Symbol;Acc:MGI:1915244]	-0.179765	0.0828345	3.78877	-0.179765	-2.45114	0.0259132	0.488954	1.58648
ENSMUSG00000005686	ENSMUSG00000005686	ENSMUSG00000005686	Ampd3	11717	adenosine monophosphate deaminase 3 [Source:MGI Symbol;Acc:MGI:1096344]	-0.116809	0.071699	6.72098	-0.116809	-2.45042	0.0259505	0.488954	1.58585
ENSMUSG00000058486	ENSMUSG00000058486	ENSMUSG00000058486	Wdr91	101240	WD repeat domain 91 [Source:MGI Symbol;Acc:MGI:2141558]	0.0823982	-0.0319321	6.72844	0.0823982	2.45019	0.0259624	0.488954	1.58566
ENSMUSG00000027544	ENSMUSG00000027544	ENSMUSG00000027544	Nfatc2	18019	nuclear factor of activated T cells, cytoplasmic, calcineurin dependent 2 [Source:MGI Symbol;Acc:MGI:102463]	-0.1332	0.0248194	6.45646	-0.1332	-2.45015	0.0259648	0.488954	1.58562
ENSMUSG00000093560	ENSMUSG00000093560	ENSMUSG00000093560	Gm6695	NA	predicted gene 6695 [Source:MGI Symbol;Acc:MGI:3648885]	1.01779	-0.858662	-0.499244	1.01779	2.45007	0.0259689	0.488954	1.58555
ENSMUSG00000022338	ENSMUSG00000022338	ENSMUSG00000022338	Eny2	223527	ENY2 transcription and export complex 2 subunit [Source:MGI Symbol;Acc:MGI:1919286]	-0.156155	0.0816968	4.73665	-0.156155	-2.44969	0.0259885	0.488954	1.58522
ENSMUSG00000033157	ENSMUSG00000033157	ENSMUSG00000033157	Abhd10	213012	abhydrolase domain containing 10 [Source:MGI Symbol;Acc:MGI:2442422]	-0.20486	0.152577	3.66354	-0.20486	-2.44697	0.026131	0.49025	1.58284
ENSMUSG00000040354	ENSMUSG00000040354	ENSMUSG00000040354	Mars	216443	methionine-tRNA synthetase [Source:MGI Symbol;Acc:MGI:1345633]	0.106314	0.00634417	5.76063	0.106314	2.44676	0.0261424	0.49025	1.58266
ENSMUSG00000037419	ENSMUSG00000037419	ENSMUSG00000037419	Endod1	71946	endonuclease domain containing 1 [Source:MGI Symbol;Acc:MGI:1919196]	-0.123281	-0.0203251	6.02029	-0.123281	-2.44611	0.0261763	0.49025	1.58209
ENSMUSG00000109399	ENSMUSG00000109399	ENSMUSG00000109399	Gm44982	NA	predicted gene 44982 [Source:MGI Symbol;Acc:MGI:5753558]	-1.53235	2.16516	-2.92605	-1.53235	-2.44559	0.0262037	0.49025	1.58164
ENSMUSG00000116829	ENSMUSG00000116829	ENSMUSG00000116829	NA	NA	ribosomal protein L7A (Rpl7a) pseudogene	1.56568	-0.695951	-3.93385	1.56568	2.4451	0.0262297	0.49025	1.58121
ENSMUSG00000085229	ENSMUSG00000085229	ENSMUSG00000085229	Gm11672	NA	predicted gene 11672 [Source:MGI Symbol;Acc:MGI:3651419]	-1.16194	0.79594	-2.06604	-1.16194	-2.44484	0.0262433	0.49025	1.58098
ENSMUSG00000105981	ENSMUSG00000105981	ENSMUSG00000105981	2810428J06Rik	NA	RIKEN cDNA 2810428J06 gene [Source:MGI Symbol;Acc:MGI:1914308]	0.94412	-0.681993	-1.27997	0.94412	2.44463	0.0262543	0.49025	1.5808
ENSMUSG00000081651	ENSMUSG00000081651	ENSMUSG00000081651	Gm15530	NA	predicted gene 15530 [Source:MGI Symbol;Acc:MGI:3782978]	-1.11317	0.395727	-1.37867	-1.11317	-2.44344	0.0263173	0.490899	1.57976
ENSMUSG00000077192	ENSMUSG00000077192	ENSMUSG00000077192	Snora17	NA	small nucleolar RNA, H/ACA box 17 [Source:MGI Symbol;Acc:MGI:4360060]	1.25162	-1.07455	-1.7516	1.25162	2.44164	0.0264125	0.492149	1.57819
ENSMUSG00000045973	ENSMUSG00000045973	ENSMUSG00000045973	Slc25a51	230125	solute carrier family 25, member 51 [Source:MGI Symbol;Acc:MGI:2684984]	0.0994549	0.0807498	6.5977	0.0994549	2.44086	0.0264539	0.492392	1.57751
ENSMUSG00000097366	ENSMUSG00000097366	ENSMUSG00000097366	Gm8177	NA	predicted gene 8177 [Source:MGI Symbol;Acc:MGI:3805962]	-0.846401	0.975324	-0.416731	-0.846401	-2.4399	0.026505	0.492615	1.57667
ENSMUSG00000034161	ENSMUSG00000034161	ENSMUSG00000034161	Scx	20289	scleraxis [Source:MGI Symbol;Acc:MGI:102934]	1.49783	-2.52883	-1.93363	1.49783	2.43957	0.0265224	0.492615	1.57639
ENSMUSG00000039781	ENSMUSG00000039781	ENSMUSG00000039781	Cep131	12009	centrosomal protein 131 [Source:MGI Symbol;Acc:MGI:107440]	-0.210239	0.162882	3.64956	-0.210239	-2.43852	0.0265784	0.493131	1.57547
ENSMUSG00000025040	ENSMUSG00000025040	ENSMUSG00000025040	Fundc1	72018	FUN14 domain containing 1 [Source:MGI Symbol;Acc:MGI:1919268]	-0.120628	0.141567	5.58377	-0.120628	-2.43754	0.0266307	0.493212	1.57462
ENSMUSG00000071658	ENSMUSG00000071658	ENSMUSG00000071658	Gng3	14704	guanine nucleotide binding protein (G protein), gamma 3 [Source:MGI Symbol;Acc:MGI:102704]	-1.29286	1.22103	-3.17865	-1.29286	-2.43716	0.0266509	0.493212	1.57429
ENSMUSG00000060336	ENSMUSG00000060336	ENSMUSG00000060336	Zfp937	245174	zinc finger protein 937 [Source:MGI Symbol;Acc:MGI:3644476]	-0.471798	0.490355	0.77225	-0.471798	-2.43685	0.0266678	0.493212	1.57401
ENSMUSG00000022463	ENSMUSG00000022463	ENSMUSG00000022463	Srebf2	20788	sterol regulatory element binding factor 2 [Source:MGI Symbol;Acc:MGI:107585]	0.0633457	-0.0786122	7.89672	0.0633457	2.43388	0.0268269	0.495562	1.57143
ENSMUSG00000026504	ENSMUSG00000026504	ENSMUSG00000026504	Sdccag8	76816	serologically defined colon cancer antigen 8 [Source:MGI Symbol;Acc:MGI:1924066]	-0.156569	0.147401	4.84044	-0.156569	-2.43342	0.0268517	0.495562	1.57103
ENSMUSG00000003099	ENSMUSG00000003099	ENSMUSG00000003099	Ppp5c	19060	protein phosphatase 5, catalytic subunit [Source:MGI Symbol;Acc:MGI:102666]	0.115517	-0.0425818	6.12307	0.115517	2.43216	0.0269198	0.496293	1.56993
ENSMUSG00000049092	ENSMUSG00000049092	ENSMUSG00000049092	Gpr137c	70713	G protein-coupled receptor 137C [Source:MGI Symbol;Acc:MGI:1917963]	0.690902	-0.650271	0.0694505	0.690902	2.4293	0.0270747	0.497626	1.56744
ENSMUSG00000056145	ENSMUSG00000056145	ENSMUSG00000056145	AI504432	NA	expressed sequence AI504432 [Source:MGI Symbol;Acc:MGI:2139742]	-0.275136	0.24978	2.97427	-0.275136	-2.42909	0.0270862	0.497626	1.56725
ENSMUSG00000112352	ENSMUSG00000112352	ENSMUSG00000112352	Gm40617	NA	predicted gene, 40617 [Source:MGI Symbol;Acc:MGI:5623502]	-1.53111	2.64142	-3.61401	-1.53111	-2.42782	0.027155	0.497626	1.56615
ENSMUSG00000084104	ENSMUSG00000084104	ENSMUSG00000084104	Gm13578	NA	predicted gene 13578 [Source:MGI Symbol;Acc:MGI:3649303]	0.540571	-0.498791	1.18113	0.540571	2.4276	0.0271669	0.497626	1.56596
ENSMUSG00000095690	ENSMUSG00000095690	ENSMUSG00000095690	Rab11b-ps2	NA	RAB11B, member RAS oncogene family, pseudogene 2 [Source:MGI Symbol;Acc:MGI:3643959]	0.309573	-0.307261	2.38393	0.309573	2.4275	0.0271725	0.497626	1.56587
ENSMUSG00000093930	ENSMUSG00000093930	ENSMUSG00000093930	Hmgcs1	208715	3-hydroxy-3-methylglutaryl-Coenzyme A synthase 1 [Source:MGI Symbol;Acc:MGI:107592]	0.109309	-0.186001	6.71849	0.109309	2.42734	0.0271813	0.497626	1.56573
ENSMUSG00000031697	ENSMUSG00000031697	ENSMUSG00000031697	Orc6	56452	origin recognition complex, subunit 6 [Source:MGI Symbol;Acc:MGI:1929285]	-0.192032	0.0103139	4.21684	-0.192032	-2.42714	0.0271921	0.497626	1.56556
ENSMUSG00000003206	ENSMUSG00000003206	ENSMUSG00000003206	Ebi3	50498	Epstein-Barr virus induced gene 3 [Source:MGI Symbol;Acc:MGI:1354171]	-0.163089	0.108151	4.8097	-0.163089	-2.42597	0.0272562	0.497635	1.56453
ENSMUSG00000089872	ENSMUSG00000089872	ENSMUSG00000089872	Rps6kc1	320119	ribosomal protein S6 kinase polypeptide 1 [Source:MGI Symbol;Acc:MGI:2443419]	0.13357	-0.18951	4.96937	0.13357	2.42551	0.0272814	0.497635	1.56413
ENSMUSG00000021900	ENSMUSG00000021900	ENSMUSG00000021900	Btd	26363	biotinidase [Source:MGI Symbol;Acc:MGI:1347001]	0.208108	-0.124277	3.49881	0.208108	2.42511	0.027303	0.497635	1.56379
ENSMUSG00000044308	ENSMUSG00000044308	ENSMUSG00000044308	Ubr3	68795	ubiquitin protein ligase E3 component n-recognin 3 [Source:MGI Symbol;Acc:MGI:1861100]	-0.0835903	0.151966	6.92958	-0.0835903	-2.42431	0.0273467	0.497635	1.56309
ENSMUSG00000069814	ENSMUSG00000069814	ENSMUSG00000069814	Ccdc92b	432582	coiled-coil domain containing 92B [Source:MGI Symbol;Acc:MGI:3588240]	1.24208	-0.126691	-1.50927	1.24208	2.42426	0.0273498	0.497635	1.56305
ENSMUSG00000000751	ENSMUSG00000000751	ENSMUSG00000000751	Rpa1	68275	replication protein A1 [Source:MGI Symbol;Acc:MGI:1915525]	-0.132522	0.0918004	6.71957	-0.132522	-2.424	0.0273639	0.497635	1.56282
ENSMUSG00000081056	ENSMUSG00000081056	ENSMUSG00000081056	Gm13998	NA	predicted gene 13998 [Source:MGI Symbol;Acc:MGI:3651215]	0.424954	-0.164257	2.21738	0.424954	2.42297	0.0274203	0.49814	1.56193
ENSMUSG00000032601	ENSMUSG00000032601	ENSMUSG00000032601	Prkar2a	19087	protein kinase, cAMP dependent regulatory, type II alpha [Source:MGI Symbol;Acc:MGI:108025]	0.0838027	-0.0315743	6.85391	0.0838027	2.42195	0.0274765	0.498344	1.56104
ENSMUSG00000070738	ENSMUSG00000070738	ENSMUSG00000070738	Dgkd	227333	diacylglycerol kinase, delta [Source:MGI Symbol;Acc:MGI:2138334]	-0.0767905	-0.0574246	7.92342	-0.0767905	-2.42173	0.0274887	0.498344	1.56085
ENSMUSG00000086813	ENSMUSG00000086813	ENSMUSG00000086813	Gm13657	NA	predicted gene 13657 [Source:MGI Symbol;Acc:MGI:3650031]	0.681651	-0.61989	0.146014	0.681651	2.41874	0.0276538	0.500475	1.55825
ENSMUSG00000018411	ENSMUSG00000018411	ENSMUSG00000018411	Mapt	17762	microtubule-associated protein tau [Source:MGI Symbol;Acc:MGI:97180]	1.69276	-2.34128	-3.28302	1.69276	2.41856	0.0276637	0.500475	1.55809
ENSMUSG00000005897	ENSMUSG00000005897	ENSMUSG00000005897	Nr2c1	22025	nuclear receptor subfamily 2, group C, member 1 [Source:MGI Symbol;Acc:MGI:1352465]	-0.16021	0.278611	4.56413	-0.16021	-2.41664	0.0277705	0.501885	1.55642
ENSMUSG00000107990	ENSMUSG00000107990	ENSMUSG00000107990	Gm7890	NA	predicted gene 7890 [Source:MGI Symbol;Acc:MGI:3645227]	1.11858	-1.52629	-2.02571	1.11858	2.41495	0.0278643	0.502608	1.55495
ENSMUSG00000079215	ENSMUSG00000079215	ENSMUSG00000079215	Zfp664	269704	zinc finger protein 664 [Source:MGI Symbol;Acc:MGI:2442505]	-0.0859318	0.0225472	5.9876	-0.0859318	-2.41488	0.0278682	0.502608	1.55489
ENSMUSG00000054385	ENSMUSG00000054385	ENSMUSG00000054385	Ceacam2	26367	carcinoembryonic antigen-related cell adhesion molecule 2 [Source:MGI Symbol;Acc:MGI:1347246]	-1.39357	1.45786	-2.27446	-1.39357	-2.4138	0.027929	0.503129	1.55394
ENSMUSG00000097985	ENSMUSG00000097985	ENSMUSG00000097985	Gm5274	NA	predicted gene 5274 [Source:MGI Symbol;Acc:MGI:3646161]	1.67583	-2.1998	-3.0615	1.67583	2.41333	0.0279548	0.503129	1.55354
ENSMUSG00000035623	ENSMUSG00000035623	ENSMUSG00000035623	Rsf1	233532	remodeling and spacing factor 1 [Source:MGI Symbol;Acc:MGI:2682305]	0.0932313	-0.00717572	5.96759	0.0932313	2.41253	0.0279998	0.503419	1.55284
ENSMUSG00000062270	ENSMUSG00000062270	ENSMUSG00000062270	Morf4l1	21761//627352	mortality factor 4 like 1 [Source:MGI Symbol;Acc:MGI:1096551]	0.0839928	-0.0103284	6.90132	0.0839928	2.41199	0.02803	0.503441	1.55238
ENSMUSG00000063234	ENSMUSG00000063234	ENSMUSG00000063234	Gpr84	80910	G protein-coupled receptor 84 [Source:MGI Symbol;Acc:MGI:1934129]	-0.373846	-0.0949829	1.9983	-0.373846	-2.40971	0.0281582	0.504849	1.5504
ENSMUSG00000014074	ENSMUSG00000014074	ENSMUSG00000014074	Rnf168	70238	ring finger protein 168 [Source:MGI Symbol;Acc:MGI:1917488]	-0.133475	0.151832	5.33545	-0.133475	-2.40957	0.0281663	0.504849	1.55027
ENSMUSG00000028525	ENSMUSG00000028525	ENSMUSG00000028525	Pde4b	18578	phosphodiesterase 4B, cAMP specific [Source:MGI Symbol;Acc:MGI:99557]	-0.200681	-0.103272	3.78923	-0.200681	-2.40868	0.0282163	0.505182	1.5495
ENSMUSG00000049848	ENSMUSG00000049848	ENSMUSG00000049848	Ceacam19	319930	carcinoembryonic antigen-related cell adhesion molecule 19 [Source:MGI Symbol;Acc:MGI:2443001]	-0.643287	0.466205	0.103879	-0.643287	-2.40821	0.0282429	0.505182	1.54909
ENSMUSG00000026879	ENSMUSG00000026879	ENSMUSG00000026879	Gsn	227753	gelsolin [Source:MGI Symbol;Acc:MGI:95851]	-0.0699648	-0.0451005	9.13995	-0.0699648	-2.40715	0.0283027	0.505733	1.54817
ENSMUSG00000024672	ENSMUSG00000024672	ENSMUSG00000024672	Ms4a7	109225	membrane-spanning 4-domains, subfamily A, member 7 [Source:MGI Symbol;Acc:MGI:1918846]	-0.112936	0.0251629	9.25415	-0.112936	-2.40625	0.028354	0.505951	1.54739
ENSMUSG00000027346	ENSMUSG00000027346	ENSMUSG00000027346	Gpcpd1	74182	glycerophosphocholine phosphodiesterase 1 [Source:MGI Symbol;Acc:MGI:104898]	-0.120778	0.1037	5.48477	-0.120778	-2.40591	0.028373	0.505951	1.54709
ENSMUSG00000109255	ENSMUSG00000109255	ENSMUSG00000109255	Gm7407	NA	predicted gene 7407 [Source:MGI Symbol;Acc:MGI:3647246]	0.160151	-0.196468	4.39445	0.160151	2.40502	0.0284234	0.505959	1.54632
ENSMUSG00000031410	ENSMUSG00000031410	ENSMUSG00000031410	Nxf7	170722	nuclear RNA export factor 7 [Source:MGI Symbol;Acc:MGI:2159343]	1.5446	-3.39776	-3.59061	1.5446	2.40488	0.0284315	0.505959	1.5462
ENSMUSG00000038000	ENSMUSG00000038000	ENSMUSG00000038000	Acd	497652	adrenocortical dysplasia [Source:MGI Symbol;Acc:MGI:87873]	0.198899	-0.207426	4.01704	0.198899	2.40377	0.0284951	0.506573	1.54523
ENSMUSG00000021018	ENSMUSG00000021018	ENSMUSG00000021018	Polr2h	245841	polymerase (RNA) II (DNA directed) polypeptide H [Source:MGI Symbol;Acc:MGI:2384309]	0.331246	-0.185309	2.54721	0.331246	2.40265	0.0285584	0.507182	1.54427
ENSMUSG00000037185	ENSMUSG00000037185	ENSMUSG00000037185	Krt80	74127	keratin 80 [Source:MGI Symbol;Acc:MGI:1921377]	-0.53386	0.103744	1.16956	-0.53386	-2.39916	0.0287588	0.510028	1.54123
ENSMUSG00000085622	ENSMUSG00000085622	ENSMUSG00000085622	3110056K07Rik	NA	RIKEN cDNA 3110056K07 gene [Source:MGI Symbol;Acc:MGI:1920454]	0.266975	-0.0964483	2.27071	0.266975	2.3982	0.028814	0.510028	1.5404
ENSMUSG00000029401	ENSMUSG00000029401	ENSMUSG00000029401	Rilpl2	80291	Rab interacting lysosomal protein-like 2 [Source:MGI Symbol;Acc:MGI:1933112]	0.111392	-0.0444397	5.79296	0.111392	2.39754	0.0288518	0.510028	1.53983
ENSMUSG00000071256	ENSMUSG00000071256	ENSMUSG00000071256	Zfp213	449521	zinc finger protein 213 [Source:MGI Symbol;Acc:MGI:3053094]	0.531876	-0.645812	0.9557	0.531876	2.39751	0.0288537	0.510028	1.5398
ENSMUSG00000031953	ENSMUSG00000031953	ENSMUSG00000031953	Tmem170	66817	transmembrane protein 170 [Source:MGI Symbol;Acc:MGI:106426]	0.296795	-0.290305	1.84181	0.296795	2.3972	0.0288714	0.510028	1.53953
ENSMUSG00000034949	ENSMUSG00000034949	ENSMUSG00000034949	Zfr2	103406	zinc finger RNA binding protein 2 [Source:MGI Symbol;Acc:MGI:2143792]	0.623582	-0.78393	0.395272	0.623582	2.3961	0.028935	0.510028	1.53858
ENSMUSG00000024104	ENSMUSG00000024104	ENSMUSG00000024104	Washc2	28006	WASH complex subunit 2` [Source:MGI Symbol;Acc:MGI:106463]	0.0830959	-0.0184538	7.10159	0.0830959	2.39588	0.0289479	0.510028	1.53838
ENSMUSG00000026207	ENSMUSG00000026207	ENSMUSG00000026207	Speg	11790	SPEG complex locus [Source:MGI Symbol;Acc:MGI:109282]	0.121554	-0.110533	6.66515	0.121554	2.39579	0.0289529	0.510028	1.53831
ENSMUSG00000103851	ENSMUSG00000103851	ENSMUSG00000103851	Gm37606	NA	predicted gene, 37606 [Source:MGI Symbol;Acc:MGI:5610834]	-0.758622	1.28721	-0.772822	-0.758622	-2.39422	0.0290437	0.510558	1.53695
ENSMUSG00000071497	ENSMUSG00000071497	ENSMUSG00000071497	Nutf2-ps1	68051	nuclear transport factor 2, pseudogene 1 [Source:MGI Symbol;Acc:MGI:108008]	1.14479	-0.898306	-1.22932	1.14479	2.39384	0.0290658	0.510558	1.53662
ENSMUSG00000032633	ENSMUSG00000032633	ENSMUSG00000032633	Flcn	216805	folliculin [Source:MGI Symbol;Acc:MGI:2442184]	0.114171	-0.0323762	6.50292	0.114171	2.39375	0.0290709	0.510558	1.53654
ENSMUSG00000071856	ENSMUSG00000071856	ENSMUSG00000071856	Mcc	328949	mutated in colorectal cancers [Source:MGI Symbol;Acc:MGI:96930]	-1.22461	1.49284	-1.90315	-1.22461	-2.39319	0.0291036	0.510617	1.53605
ENSMUSG00000100480	ENSMUSG00000100480	ENSMUSG00000100480	Gm29156	NA	predicted gene 29156 [Source:MGI Symbol;Acc:MGI:5579862]	1.25495	-1.72087	-2.24974	1.25495	2.39123	0.0292179	0.512089	1.53435
ENSMUSG00000081470	ENSMUSG00000081470	ENSMUSG00000081470	Gm14131	NA	predicted gene 14131 [Source:MGI Symbol;Acc:MGI:3652215]	-1.06191	1.07532	-1.27878	-1.06191	-2.39059	0.0292553	0.512089	1.5338
ENSMUSG00000018846	ENSMUSG00000018846	ENSMUSG00000018846	Pank3	211347	pantothenate kinase 3 [Source:MGI Symbol;Acc:MGI:2387464]	0.0805703	0.00201189	7.64891	0.0805703	2.39024	0.0292757	0.512089	1.53349
ENSMUSG00000096883	ENSMUSG00000096883	ENSMUSG00000096883	Shisa8	435145	shisa family member 8 [Source:MGI Symbol;Acc:MGI:2146080]	1.61935	-2.25701	-3.78947	1.61935	2.38915	0.0293392	0.512352	1.53255
ENSMUSG00000039367	ENSMUSG00000039367	ENSMUSG00000039367	Sec24c	218811	Sec24 related gene family, member C (S. cerevisiae) [Source:MGI Symbol;Acc:MGI:1919746]	0.0677787	-0.125356	7.17298	0.0677787	2.38898	0.0293495	0.512352	1.5324
ENSMUSG00000071202	ENSMUSG00000071202	ENSMUSG00000071202	Ccdc78	381077	coiled-coil domain containing 78 [Source:MGI Symbol;Acc:MGI:2685784]	-1.05508	1.34257	-1.55116	-1.05508	-2.387	0.0294655	0.513862	1.53069
ENSMUSG00000033777	ENSMUSG00000033777	ENSMUSG00000033777	Tlr13	279572	toll-like receptor 13 [Source:MGI Symbol;Acc:MGI:3045213]	-0.0787383	0.00337304	9.48389	-0.0787383	-2.38639	0.0295014	0.513928	1.53016
ENSMUSG00000004748	ENSMUSG00000004748	ENSMUSG00000004748	Mtfp1	67900	mitochondrial fission process 1 [Source:MGI Symbol;Acc:MGI:1916686]	0.784644	-0.342365	-0.0869448	0.784644	2.38593	0.0295283	0.513928	1.52976
ENSMUSG00000116889	ENSMUSG00000116889	ENSMUSG00000116889	NA	NA	KDM3B lysine (K)-specific demethylase 3B (Kdm3b) pseudogene	1.37566	-1.35829	-2.20613	1.37566	2.38429	0.0296253	0.51503	1.52834
ENSMUSG00000063535	ENSMUSG00000063535	ENSMUSG00000063535	Zfp773	76373	zinc finger protein 773 [Source:MGI Symbol;Acc:MGI:1923623]	0.472304	-0.48977	1.25628	0.472304	2.38345	0.0296749	0.51503	1.52761
ENSMUSG00000090119	ENSMUSG00000090119	ENSMUSG00000090119	Gm8185	NA	predicted gene 8185 [Source:MGI Symbol;Acc:MGI:3643116]	1.2229	-0.977768	-0.718102	1.2229	2.38336	0.0296803	0.51503	1.52753
ENSMUSG00000114023	ENSMUSG00000114023	ENSMUSG00000114023	Gm6474	NA	predicted gene 6474 [Source:MGI Symbol;Acc:MGI:3648182]	1.35602	-1.45286	-2.26602	1.35602	2.37966	0.0299	0.516475	1.52433
ENSMUSG00000030223	ENSMUSG00000030223	ENSMUSG00000030223	Ptpro	19277	protein tyrosine phosphatase, receptor type, O [Source:MGI Symbol;Acc:MGI:1097152]	-0.0902278	0.0452336	6.98485	-0.0902278	-2.37965	0.0299004	0.516475	1.52432
ENSMUSG00000032215	ENSMUSG00000032215	ENSMUSG00000032215	Rsl24d1	225215	ribosomal L24 domain containing 1 [Source:MGI Symbol;Acc:MGI:2681840]	0.15639	-0.11833	4.20038	0.15639	2.37931	0.0299209	0.516475	1.52402
ENSMUSG00000036023	ENSMUSG00000036023	ENSMUSG00000036023	Parp2	11546	poly (ADP-ribose) polymerase family, member 2 [Source:MGI Symbol;Acc:MGI:1341112]	-0.116618	0.102324	5.2774	-0.116618	-2.37921	0.0299266	0.516475	1.52394
ENSMUSG00000047370	ENSMUSG00000047370	ENSMUSG00000047370	Gm7367	NA	predicted pseudogene 7367 [Source:MGI Symbol;Acc:MGI:3646404]	0.479212	-0.455182	0.45414	0.479212	2.37853	0.0299673	0.516475	1.52335
ENSMUSG00000104280	ENSMUSG00000104280	ENSMUSG00000104280	Rps2-ps11	NA	ribosomal protein S2, pseudogene 11 [Source:MGI Symbol;Acc:MGI:3648819]	-1.55296	2.06917	-2.90413	-1.55296	-2.37805	0.0299962	0.516475	1.52293
ENSMUSG00000034801	ENSMUSG00000034801	ENSMUSG00000034801	Sos2	20663	SOS Ras/Rho guanine nucleotide exchange factor 2 [Source:MGI Symbol;Acc:MGI:98355]	0.0925628	0.0191473	6.21199	0.0925628	2.37784	0.030009	0.516475	1.52275
ENSMUSG00000021706	ENSMUSG00000021706	ENSMUSG00000021706	Zfyve16	218441	zinc finger, FYVE domain containing 16 [Source:MGI Symbol;Acc:MGI:2145181]	0.0965252	-0.0524456	5.94677	0.0965252	2.37749	0.0300295	0.516475	1.52245
ENSMUSG00000024841	ENSMUSG00000024841	ENSMUSG00000024841	Eif1ad	69860	eukaryotic translation initiation factor 1A domain containing [Source:MGI Symbol;Acc:MGI:1917110]	-0.121432	-0.0420838	5.20541	-0.121432	-2.3772	0.030047	0.516475	1.5222
ENSMUSG00000020100	ENSMUSG00000020100	ENSMUSG00000020100	Slc29a3	71279	solute carrier family 29 (nucleoside transporters), member 3 [Source:MGI Symbol;Acc:MGI:1918529]	0.129377	-0.0513763	6.60844	0.129377	2.37675	0.0300738	0.516475	1.52181
ENSMUSG00000101431	ENSMUSG00000101431	ENSMUSG00000101431	Gm7901	NA	predicted gene 7901 [Source:MGI Symbol;Acc:MGI:3645047]	0.618484	-0.514591	-0.443831	0.618484	2.37649	0.0300896	0.516475	1.52158
ENSMUSG00000036634	ENSMUSG00000036634	ENSMUSG00000036634	Mag	17136	myelin-associated glycoprotein [Source:MGI Symbol;Acc:MGI:96912]	-0.404903	0.355388	1.20668	-0.404903	-2.37514	0.0301708	0.516819	1.52041
ENSMUSG00000027641	ENSMUSG00000027641	ENSMUSG00000027641	Rbl1	19650	RB transcriptional corepressor like 1 [Source:MGI Symbol;Acc:MGI:103300]	-0.180377	-0.000179639	5.99316	-0.180377	-2.37495	0.0301821	0.516819	1.52025
ENSMUSG00000033486	ENSMUSG00000033486	ENSMUSG00000033486	Catsper2	212670	cation channel, sperm associated 2 [Source:MGI Symbol;Acc:MGI:2387404]	0.701131	-0.899688	-0.122487	0.701131	2.37467	0.0301987	0.516819	1.52001
ENSMUSG00000015126	ENSMUSG00000015126	ENSMUSG00000015126	Tsr3	68327	TSR3 20S rRNA accumulation [Source:MGI Symbol;Acc:MGI:1915577]	-0.238535	0.329714	2.8392	-0.238535	-2.37349	0.0302699	0.517463	1.51899
ENSMUSG00000002808	ENSMUSG00000002808	ENSMUSG00000002808	Epdr1	105298	ependymin related protein 1 (zebrafish) [Source:MGI Symbol;Acc:MGI:2145369]	-0.689238	0.424228	0.315814	-0.689238	-2.37275	0.0303145	0.517463	1.51835
ENSMUSG00000025997	ENSMUSG00000025997	ENSMUSG00000025997	Ikzf2	22779	IKAROS family zinc finger 2 [Source:MGI Symbol;Acc:MGI:1342541]	-0.456226	0.71624	0.745439	-0.456226	-2.37257	0.0303254	0.517463	1.51819
ENSMUSG00000079442	ENSMUSG00000079442	ENSMUSG00000079442	St6galnac4	20448	ST6 (alpha-N-acetyl-neuraminyl-2,3-beta-galactosyl-1,3)-N-acetylgalactosaminide alpha-2,6-sialyltransferase 4 [Source:MGI Symbol;Acc:MGI:1341894]	0.20613	-0.0858745	5.48134	0.20613	2.37069	0.0304395	0.518098	1.51656
ENSMUSG00000018932	ENSMUSG00000018932	ENSMUSG00000018932	Map2k3	26397	mitogen-activated protein kinase kinase 3 [Source:MGI Symbol;Acc:MGI:1346868]	-0.134339	-0.02661	6.27683	-0.134339	-2.37014	0.0304728	0.518098	1.51609
ENSMUSG00000087289	ENSMUSG00000087289	ENSMUSG00000087289	4933424M12Rik	NA	RIKEN cDNA 4933424M12 gene [Source:MGI Symbol;Acc:MGI:1914798]	0.599	-0.257193	-0.269636	0.599	2.36948	0.0305129	0.518098	1.51552
ENSMUSG00000096401	ENSMUSG00000096401	ENSMUSG00000096401	Gm21811	NA	predicted gene, 21811 [Source:MGI Symbol;Acc:MGI:5433975]	0.72026	-0.421319	-0.104174	0.72026	2.36928	0.0305248	0.518098	1.51535
ENSMUSG00000056501	ENSMUSG00000056501	ENSMUSG00000056501	Cebpb	12608	CCAAT/enhancer binding protein (C/EBP), beta [Source:MGI Symbol;Acc:MGI:88373]	-0.187831	-0.19085	4.30359	-0.187831	-2.3691	0.0305358	0.518098	1.51519
ENSMUSG00000028599	ENSMUSG00000028599	ENSMUSG00000028599	Tnfrsf1b	21938	tumor necrosis factor receptor superfamily, member 1b [Source:MGI Symbol;Acc:MGI:1314883]	-0.0823664	0.0163186	8.50986	-0.0823664	-2.36891	0.0305476	0.518098	1.51502
ENSMUSG00000036894	ENSMUSG00000036894	ENSMUSG00000036894	Rap2b	74012	RAP2B, member of RAS oncogene family [Source:MGI Symbol;Acc:MGI:1921262]	-0.0692583	-0.0349374	7.72976	-0.0692583	-2.3683	0.0305843	0.518098	1.5145
ENSMUSG00000055963	ENSMUSG00000055963	ENSMUSG00000055963	Triqk	208820	triple QxxK/R motif containing [Source:MGI Symbol;Acc:MGI:3650048]	-0.63631	0.696669	-0.36018	-0.63631	-2.36771	0.0306203	0.518098	1.51399
ENSMUSG00000074817	ENSMUSG00000074817	ENSMUSG00000074817	Papolb	56522	poly (A) polymerase beta (testis specific) [Source:MGI Symbol;Acc:MGI:1932115]	-1.01903	1.49165	-1.74062	-1.01903	-2.36755	0.0306303	0.518098	1.51385
ENSMUSG00000086604	ENSMUSG00000086604	ENSMUSG00000086604	Gm15510	NA	predicted gene 15510 [Source:MGI Symbol;Acc:MGI:3782958]	-1.53195	1.63965	-1.56222	-1.53195	-2.36666	0.0306844	0.518129	1.51308
ENSMUSG00000043183	ENSMUSG00000043183	ENSMUSG00000043183	Simc1	319719	SUMO-interacting motifs containing 1 [Source:MGI Symbol;Acc:MGI:2442599]	0.208577	-0.135229	3.37993	0.208577	2.36655	0.0306916	0.518129	1.51298
ENSMUSG00000028654	ENSMUSG00000028654	ENSMUSG00000028654	Mycl	16918	v-myc avian myelocytomatosis viral oncogene lung carcinoma derived [Source:MGI Symbol;Acc:MGI:96799]	-1.28149	0.917834	-2.07795	-1.28149	-2.36544	0.0307589	0.518219	1.51203
ENSMUSG00000031924	ENSMUSG00000031924	ENSMUSG00000031924	Cyb5b	66427	cytochrome b5 type B [Source:MGI Symbol;Acc:MGI:1913677]	0.0671739	-0.0498489	7.61093	0.0671739	2.36521	0.030773	0.518219	1.51183
ENSMUSG00000029098	ENSMUSG00000029098	ENSMUSG00000029098	Acox3	80911	acyl-Coenzyme A oxidase 3, pristanoyl [Source:MGI Symbol;Acc:MGI:1933156]	0.0974818	0.0222586	6.91552	0.0974818	2.365	0.0307862	0.518219	1.51164
ENSMUSG00000001062	ENSMUSG00000001062	ENSMUSG00000001062	Vps9d1	72325	VPS9 domain containing 1 [Source:MGI Symbol;Acc:MGI:1914143]	0.119388	-0.224461	4.73449	0.119388	2.3631	0.0309025	0.519413	1.51001
ENSMUSG00000073643	ENSMUSG00000073643	ENSMUSG00000073643	Wdfy1	69368	WD repeat and FYVE domain containing 1 [Source:MGI Symbol;Acc:MGI:1916618]	0.232676	-0.0263776	4.55566	0.232676	2.36287	0.0309167	0.519413	1.50981
ENSMUSG00000048376	ENSMUSG00000048376	ENSMUSG00000048376	F2r	14062	coagulation factor II (thrombin) receptor [Source:MGI Symbol;Acc:MGI:101802]	-1.78974	3.39801	-3.52883	-1.78974	-2.36207	0.0309662	0.519743	1.50911
ENSMUSG00000032180	ENSMUSG00000032180	ENSMUSG00000032180	Tmed1	17083	transmembrane p24 trafficking protein 1 [Source:MGI Symbol;Acc:MGI:106201]	0.238195	-0.148827	3.10078	0.238195	2.36091	0.0310375	0.520438	1.50811
ENSMUSG00000003812	ENSMUSG00000003812	ENSMUSG00000003812	Dnase2a	13423	deoxyribonuclease II alpha [Source:MGI Symbol;Acc:MGI:1329019]	0.0829959	-0.0270509	7.19057	0.0829959	2.35915	0.0311464	0.521761	1.50659
ENSMUSG00000028266	ENSMUSG00000028266	ENSMUSG00000028266	Lmo4	16911	LIM domain only 4 [Source:MGI Symbol;Acc:MGI:109360]	-0.106571	-0.0287366	5.34559	-0.106571	-2.35859	0.0311812	0.521843	1.50611
ENSMUSG00000062284	ENSMUSG00000062284	ENSMUSG00000062284	Gm6030	NA	predicted gene 6030 [Source:MGI Symbol;Acc:MGI:3645112]	0.43347	-0.00252041	1.20624	0.43347	2.35525	0.0313889	0.524816	1.50322
ENSMUSG00000024677	ENSMUSG00000024677	ENSMUSG00000024677	Ms4a6b	69774	membrane-spanning 4-domains, subfamily A, member 6B [Source:MGI Symbol;Acc:MGI:1917024]	-0.214958	0.0441557	6.78787	-0.214958	-2.35381	0.0314792	0.52575	1.50198
ENSMUSG00000074384	ENSMUSG00000074384	ENSMUSG00000074384	AI429214	621080	expressed sequence AI429214 [Source:MGI Symbol;Acc:MGI:2142538]	0.654173	-0.793729	0.102899	0.654173	2.35339	0.0315051	0.52575	1.50162
ENSMUSG00000042826	ENSMUSG00000042826	ENSMUSG00000042826	Fgf11	14166	fibroblast growth factor 11 [Source:MGI Symbol;Acc:MGI:109167]	-0.256386	0.212794	2.19082	-0.256386	-2.35205	0.0315895	0.526653	1.50046
ENSMUSG00000025142	ENSMUSG00000025142	ENSMUSG00000025142	Aspscr1	68938	alveolar soft part sarcoma chromosome region, candidate 1 (human) [Source:MGI Symbol;Acc:MGI:1916188]	0.136624	-0.100821	4.86163	0.136624	2.3491	0.0317747	0.529235	1.49792
ENSMUSG00000039007	ENSMUSG00000039007	ENSMUSG00000039007	Cpq	54381	carboxypeptidase Q [Source:MGI Symbol;Acc:MGI:1889205]	0.105064	0.0203894	5.76456	0.105064	2.34799	0.0318454	0.529822	1.49695
ENSMUSG00000108693	ENSMUSG00000108693	ENSMUSG00000108693	Gm45153	NA	predicted gene 45153 [Source:MGI Symbol;Acc:MGI:5753729]	1.52328	-1.25656	-3.32377	1.52328	2.34758	0.0318708	0.529822	1.49661
ENSMUSG00000017832	ENSMUSG00000017832	ENSMUSG00000017832	Hspb9	75482	heat shock protein, alpha-crystallin-related, B9 [Source:MGI Symbol;Acc:MGI:1922732]	0.832852	-0.939849	-1.20802	0.832852	2.34661	0.0319325	0.530342	1.49577
ENSMUSG00000031993	ENSMUSG00000031993	ENSMUSG00000031993	Snx19	102607	sorting nexin 19 [Source:MGI Symbol;Acc:MGI:1921581]	0.105848	-0.135065	5.76163	0.105848	2.34525	0.032019	0.530879	1.49459
ENSMUSG00000032666	ENSMUSG00000032666	ENSMUSG00000032666	1700025G04Rik	69399	RIKEN cDNA 1700025G04 gene [Source:MGI Symbol;Acc:MGI:1916649]	-0.165237	0.2035	4.68268	-0.165237	-2.34447	0.0320685	0.530879	1.49392
ENSMUSG00000027201	ENSMUSG00000027201	ENSMUSG00000027201	Myef2	17876	myelin basic protein expression factor 2, repressor [Source:MGI Symbol;Acc:MGI:104592]	-0.200927	0.112716	4.20657	-0.200927	-2.34429	0.0320798	0.530879	1.49377
ENSMUSG00000024947	ENSMUSG00000024947	ENSMUSG00000024947	Men1	17283	multiple endocrine neoplasia 1 [Source:MGI Symbol;Acc:MGI:1316736]	0.132729	-0.114575	5.16353	0.132729	2.34418	0.0320868	0.530879	1.49367
ENSMUSG00000046402	ENSMUSG00000046402	ENSMUSG00000046402	Rbp1	19659	retinol binding protein 1, cellular [Source:MGI Symbol;Acc:MGI:97876]	-1.48937	1.34014	-2.86016	-1.48937	-2.34334	0.0321407	0.531088	1.49295
ENSMUSG00000059182	ENSMUSG00000059182	ENSMUSG00000059182	Skap2	54353	src family associated phosphoprotein 2 [Source:MGI Symbol;Acc:MGI:1889206]	0.069966	-0.0269976	8.00348	0.069966	2.34303	0.0321604	0.531088	1.49268
ENSMUSG00000005410	ENSMUSG00000005410	ENSMUSG00000005410	Mcm5	17218	minichromosome maintenance complex component 5 [Source:MGI Symbol;Acc:MGI:103197]	-0.196961	0.0120892	6.77651	-0.196961	-2.34178	0.0322403	0.531904	1.4916
ENSMUSG00000059401	ENSMUSG00000059401	ENSMUSG00000059401	Mamld1	333639	mastermind-like domain containing 1 [Source:MGI Symbol;Acc:MGI:3045303]	0.301109	0.119636	3.75425	0.301109	2.33798	0.0324842	0.534876	1.48833
ENSMUSG00000031971	ENSMUSG00000031971	ENSMUSG00000031971	Ccsap	73420	centriole, cilia and spindle associated protein [Source:MGI Symbol;Acc:MGI:1920670]	0.150591	-0.0864373	4.43382	0.150591	2.33778	0.032497	0.534876	1.48816
ENSMUSG00000034892	ENSMUSG00000034892	ENSMUSG00000034892	Rps29	20090	ribosomal protein S29 [Source:MGI Symbol;Acc:MGI:107681]	-0.796977	0.880312	6.7436	-0.796977	-2.33714	0.0325385	0.534876	1.4876
ENSMUSG00000032290	ENSMUSG00000032290	ENSMUSG00000032290	Ptpn9	56294	protein tyrosine phosphatase, non-receptor type 9 [Source:MGI Symbol;Acc:MGI:1928376]	-0.102173	0.143859	5.69381	-0.102173	-2.33706	0.0325433	0.534876	1.48754
ENSMUSG00000023004	ENSMUSG00000023004	ENSMUSG00000023004	Tuba1b	22143	tubulin, alpha 1B [Source:MGI Symbol;Acc:MGI:107804]	-0.124484	-0.0230033	5.50192	-0.124484	-2.33442	0.0327146	0.537168	1.48526
ENSMUSG00000109367	ENSMUSG00000109367	ENSMUSG00000109367	Gm18782	NA	predicted gene, 18782 [Source:MGI Symbol;Acc:MGI:5010967]	1.33682	-0.821011	-3.03353	1.33682	2.3337	0.032761	0.537168	1.48464
ENSMUSG00000091866	ENSMUSG00000091866	ENSMUSG00000091866	Gm6257	NA	predicted gene 6257 [Source:MGI Symbol;Acc:MGI:3645370]	-0.652717	0.359619	-0.43662	-0.652717	-2.33348	0.0327752	0.537168	1.48445
ENSMUSG00000083668	ENSMUSG00000083668	ENSMUSG00000083668	Gm5648	NA	predicted pseudogene 5648 [Source:MGI Symbol;Acc:MGI:3647868]	-0.389404	-0.0599943	1.9917	-0.389404	-2.33258	0.032834	0.537177	1.48368
ENSMUSG00000086688	ENSMUSG00000086688	ENSMUSG00000086688	Gm11560	NA	predicted gene 11560 [Source:MGI Symbol;Acc:MGI:3652066]	-0.376009	0.567213	2.23372	-0.376009	-2.33238	0.0328469	0.537177	1.48351
ENSMUSG00000031938	ENSMUSG00000031938	ENSMUSG00000031938	4931406C07Rik	70984	RIKEN cDNA 4931406C07 gene [Source:MGI Symbol;Acc:MGI:1918234]	0.119275	-0.0847166	5.72614	0.119275	2.33205	0.0328683	0.537177	1.48322
ENSMUSG00000026355	ENSMUSG00000026355	ENSMUSG00000026355	Mcm6	17219	minichromosome maintenance complex component 6 [Source:MGI Symbol;Acc:MGI:1298227]	-0.165204	0.0117304	7.90153	-0.165204	-2.33122	0.0329224	0.537558	1.48251
ENSMUSG00000049960	ENSMUSG00000049960	ENSMUSG00000049960	Mrps16	66242	mitochondrial ribosomal protein S16 [Source:MGI Symbol;Acc:MGI:1913492]	-0.189277	0.261216	3.86799	-0.189277	-2.33065	0.0329597	0.537662	1.48202
ENSMUSG00000026803	ENSMUSG00000026803	ENSMUSG00000026803	Ttf1	22130	transcription termination factor, RNA polymerase I [Source:MGI Symbol;Acc:MGI:105044]	-0.127703	0.0798237	4.64554	-0.127703	-2.33001	0.0330015	0.537841	1.48147
ENSMUSG00000054383	ENSMUSG00000054383	ENSMUSG00000054383	Pnma1	70481	paraneoplastic antigen MA1 [Source:MGI Symbol;Acc:MGI:2180564]	-0.861583	1.28711	-1.52296	-0.861583	-2.32885	0.0330774	0.538574	1.48047
ENSMUSG00000078681	ENSMUSG00000078681	ENSMUSG00000078681	Tm2d3	68634	TM2 domain containing 3 [Source:MGI Symbol;Acc:MGI:1915884]	-0.164735	0.0932571	3.9753	-0.164735	-2.32627	0.0332466	0.540627	1.47825
ENSMUSG00000024151	ENSMUSG00000024151	ENSMUSG00000024151	Msh2	17685	mutS homolog 2 [Source:MGI Symbol;Acc:MGI:101816]	-0.230906	0.178433	4.89677	-0.230906	-2.32599	0.0332656	0.540627	1.47801
ENSMUSG00000046456	ENSMUSG00000046456	ENSMUSG00000046456	Tmem150b	330460	transmembrane protein 150B [Source:MGI Symbol;Acc:MGI:2679718]	-0.400851	0.520569	1.87477	-0.400851	-2.32487	0.0333393	0.541	1.47704
ENSMUSG00000105368	ENSMUSG00000105368	ENSMUSG00000105368	Gm43759	NA	predicted gene 43759 [Source:MGI Symbol;Acc:MGI:5663896]	-0.71801	0.609512	-0.0539741	-0.71801	-2.32463	0.0333548	0.541	1.47684
ENSMUSG00000034209	ENSMUSG00000034209	ENSMUSG00000034209	Rasl10a	75668	RAS-like, family 10, member A [Source:MGI Symbol;Acc:MGI:1922918]	1.67303	-1.59638	-3.02303	1.67303	2.32398	0.0333982	0.541	1.47628
ENSMUSG00000015355	ENSMUSG00000015355	ENSMUSG00000015355	Cd48	12506	CD48 antigen [Source:MGI Symbol;Acc:MGI:88339]	0.085065	-0.0335567	7.80866	0.085065	2.32376	0.0334127	0.541	1.47609
ENSMUSG00000085081	ENSMUSG00000085081	ENSMUSG00000085081	Rptoros	NA	regulatory associated protein of MTOR, complex 1, opposite strand [Source:MGI Symbol;Acc:MGI:2442055]	-0.684056	0.87152	-0.849785	-0.684056	-2.32305	0.0334598	0.54126	1.47548
ENSMUSG00000021624	ENSMUSG00000021624	ENSMUSG00000021624	Cd180	17079	CD180 antigen [Source:MGI Symbol;Acc:MGI:1194924]	0.194952	-0.021395	9.33191	0.194952	2.32237	0.0335049	0.541487	1.47489
ENSMUSG00000031026	ENSMUSG00000031026	ENSMUSG00000031026	Trim66	330627	tripartite motif-containing 66 [Source:MGI Symbol;Acc:MGI:2152406]	0.956249	-0.817387	-1.37412	0.956249	2.32091	0.0336015	0.542511	1.47364
ENSMUSG00000029174	ENSMUSG00000029174	ENSMUSG00000029174	Tbc1d1	57915	TBC1 domain family, member 1 [Source:MGI Symbol;Acc:MGI:1889508]	0.117016	-0.0328643	6.37868	0.117016	2.32048	0.0336305	0.542511	1.47327
ENSMUSG00000109222	ENSMUSG00000109222	ENSMUSG00000109222	Gm10297	NA	predicted pseudogene 10297 [Source:MGI Symbol;Acc:MGI:3642512]	-0.416653	0.336809	1.56841	-0.416653	-2.31909	0.0337231	0.5435	1.47207
ENSMUSG00000061474	ENSMUSG00000061474	ENSMUSG00000061474	Mrps36	66128	mitochondrial ribosomal protein S36 [Source:MGI Symbol;Acc:MGI:1913378]	0.656423	-0.710231	0.919963	0.656423	2.31833	0.0337739	0.54351	1.47142
ENSMUSG00000056445	ENSMUSG00000056445	ENSMUSG00000056445	Hoxaas2	NA	Hoxa cluster antisense RNA 2 [Source:MGI Symbol;Acc:MGI:1913890]	-1.28485	1.43372	-2.19666	-1.28485	-2.31814	0.0337861	0.54351	1.47126
ENSMUSG00000103703	ENSMUSG00000103703	ENSMUSG00000103703	Gm42568	NA	predicted gene 42568 [Source:MGI Symbol;Acc:MGI:5662705]	1.13825	-1.35803	-2.13527	1.13825	2.31686	0.0338721	0.54439	1.47016
ENSMUSG00000064068	ENSMUSG00000064068	ENSMUSG00000064068	Mtx1	17827	metaxin 1 [Source:MGI Symbol;Acc:MGI:103025]	0.128368	-0.0611293	4.30991	0.128368	2.31377	0.0340793	0.547217	1.46751
ENSMUSG00000014301	ENSMUSG00000014301	ENSMUSG00000014301	Pam16	66449	presequence translocase-asssociated motor 16 homolog (S. cerevisiae) [Source:MGI Symbol;Acc:MGI:1913699]	0.472381	-0.817262	1.51466	0.472381	2.3122	0.0341853	0.548413	1.46616
ENSMUSG00000031574	ENSMUSG00000031574	ENSMUSG00000031574	Star	20845	steroidogenic acute regulatory protein [Source:MGI Symbol;Acc:MGI:102760]	-0.387459	0.279881	1.57258	-0.387459	-2.31123	0.0342509	0.548806	1.46533
ENSMUSG00000028114	ENSMUSG00000028114	ENSMUSG00000028114	Mettl14	210529	methyltransferase like 14 [Source:MGI Symbol;Acc:MGI:2442926]	-0.163498	0.127358	4.50379	-0.163498	-2.31091	0.0342728	0.548806	1.46505
ENSMUSG00000025350	ENSMUSG00000025350	ENSMUSG00000025350	Rdh5	19682	retinol dehydrogenase 5 [Source:MGI Symbol;Acc:MGI:1201412]	0.578172	-0.0698996	-0.123676	0.578172	2.30945	0.0343718	0.549859	1.4638
ENSMUSG00000057497	ENSMUSG00000057497	ENSMUSG00000057497	Fam136a	66488	family with sequence similarity 136, member A [Source:MGI Symbol;Acc:MGI:1913738]	0.210618	0.0363383	4.32783	0.210618	2.30901	0.0344017	0.549859	1.46342
ENSMUSG00000033364	ENSMUSG00000033364	ENSMUSG00000033364	Usp37	319651	ubiquitin specific peptidase 37 [Source:MGI Symbol;Acc:MGI:2442483]	-0.1131	0.135682	4.98019	-0.1131	-2.30766	0.0344936	0.550375	1.46226
ENSMUSG00000068629	ENSMUSG00000068629	ENSMUSG00000068629	Gm6155	NA	predicted pseudogene 6155 [Source:MGI Symbol;Acc:MGI:3643981]	0.979246	-1.71274	-1.31452	0.979246	2.30761	0.0344972	0.550375	1.46222
ENSMUSG00000113294	ENSMUSG00000113294	ENSMUSG00000113294	Gm49326	NA	predicted gene, 49326 [Source:MGI Symbol;Acc:MGI:6121511]	-1.93197	1.92626	-3.5348	-1.93197	-2.30424	0.0347277	0.553545	1.45932
ENSMUSG00000068732	ENSMUSG00000068732	ENSMUSG00000068732	Tmem167b	67495	transmembrane protein 167B [Source:MGI Symbol;Acc:MGI:1914745]	-0.0848349	0.0750938	5.97287	-0.0848349	-2.30282	0.0348252	0.554593	1.45811
ENSMUSG00000113752	ENSMUSG00000113752	ENSMUSG00000113752	Gm47817	NA	predicted gene, 47817 [Source:MGI Symbol;Acc:MGI:6097004]	0.857945	-1.19801	-0.886828	0.857945	2.3022	0.0348679	0.554767	1.45757
ENSMUSG00000022214	ENSMUSG00000022214	ENSMUSG00000022214	Dcaf11	28199	DDB1 and CUL4 associated factor 11 [Source:MGI Symbol;Acc:MGI:90168]	0.100051	-0.0825543	6.04722	0.100051	2.3009	0.0349576	0.554976	1.45646
ENSMUSG00000039000	ENSMUSG00000039000	ENSMUSG00000039000	Ube3c	100763	ubiquitin protein ligase E3C [Source:MGI Symbol;Acc:MGI:2140998]	0.100593	-0.11332	5.94831	0.100593	2.30069	0.0349716	0.554976	1.45628
ENSMUSG00000111877	ENSMUSG00000111877	ENSMUSG00000111877	Gm6477	NA	predicted gene 6477 [Source:MGI Symbol;Acc:MGI:3647945]	0.879032	-0.614252	-1.72714	0.879032	2.30029	0.0349997	0.554976	1.45594
ENSMUSG00000087060	ENSMUSG00000087060	ENSMUSG00000087060	Eldr	NA	Egfr long non-coding downstream RNA [Source:MGI Symbol;Acc:MGI:1919985]	-0.474848	0.182664	0.780979	-0.474848	-2.30016	0.0350085	0.554976	1.45583
ENSMUSG00000029201	ENSMUSG00000029201	ENSMUSG00000029201	Ugdh	22235	UDP-glucose dehydrogenase [Source:MGI Symbol;Acc:MGI:1306785]	-0.0777309	0.0224175	6.77486	-0.0777309	-2.29961	0.0350461	0.555067	1.45536
ENSMUSG00000038658	ENSMUSG00000038658	ENSMUSG00000038658	Ric1	226089	RAB6A GEF complex partner 1 [Source:MGI Symbol;Acc:MGI:1924893]	0.110389	-0.000168761	5.31098	0.110389	2.29893	0.0350937	0.555204	1.45477
ENSMUSG00000045934	ENSMUSG00000045934	ENSMUSG00000045934	Mtmr11	194126	myotubularin related protein 11 [Source:MGI Symbol;Acc:MGI:2652817]	0.185014	-0.277535	3.34819	0.185014	2.29857	0.0351185	0.555204	1.45446
ENSMUSG00000097340	ENSMUSG00000097340	ENSMUSG00000097340	Gm26617	NA	predicted gene, 26617 [Source:MGI Symbol;Acc:MGI:5477111]	0.311715	-0.428125	1.79921	0.311715	2.29468	0.0353893	0.557756	1.45113
ENSMUSG00000022995	ENSMUSG00000022995	ENSMUSG00000022995	Enah	13800	ENAH actin regulator [Source:MGI Symbol;Acc:MGI:108360]	-1.27911	0.799371	-2.46987	-1.27911	-2.29457	0.0353967	0.557756	1.45104
ENSMUSG00000026271	ENSMUSG00000026271	ENSMUSG00000026271	Gpr35	64095	G protein-coupled receptor 35 [Source:MGI Symbol;Acc:MGI:1929509]	0.599094	-0.0928743	2.58546	0.599094	2.29447	0.0354033	0.557756	1.45096
ENSMUSG00000031591	ENSMUSG00000031591	ENSMUSG00000031591	Asah1	11886	N-acylsphingosine amidohydrolase 1 [Source:MGI Symbol;Acc:MGI:1277124]	0.0711604	0.0588074	9.15319	0.0711604	2.29441	0.035408	0.557756	1.4509
ENSMUSG00000053175	ENSMUSG00000053175	ENSMUSG00000053175	Bcl3	12051	B cell leukemia/lymphoma 3 [Source:MGI Symbol;Acc:MGI:88140]	-0.158969	-0.0140907	4.09596	-0.158969	-2.29323	0.0354905	0.558208	1.44989
ENSMUSG00000050973	ENSMUSG00000050973	ENSMUSG00000050973	Gdpgp1	269952	GDP-D-glucose phosphorylase 1 [Source:MGI Symbol;Acc:MGI:2443429]	-0.221624	0.265182	2.76521	-0.221624	-2.29308	0.0355007	0.558208	1.44976
ENSMUSG00000022309	ENSMUSG00000022309	ENSMUSG00000022309	Angpt1	11600	angiopoietin 1 [Source:MGI Symbol;Acc:MGI:108448]	1.13469	-1.64685	-1.31646	1.13469	2.29062	0.0356737	0.560421	1.44765
ENSMUSG00000080237	ENSMUSG00000080237	ENSMUSG00000080237	Gm14239	NA	predicted gene 14239 [Source:MGI Symbol;Acc:MGI:3651698]	1.43017	-3.3895	-3.59061	1.43017	2.28756	0.0358892	0.562595	1.44504
ENSMUSG00000109644	ENSMUSG00000109644	ENSMUSG00000109644	0610005C13Rik	NA	RIKEN cDNA 0610005C13 gene [Source:MGI Symbol;Acc:MGI:1918911]	-1.24685	0.765557	-2.48742	-1.24685	-2.28745	0.0358968	0.562595	1.44494
ENSMUSG00000087626	ENSMUSG00000087626	ENSMUSG00000087626	Gm15050	NA	predicted gene 15050 [Source:MGI Symbol;Acc:MGI:3705180]	0.99288	-0.532828	-1.02791	0.99288	2.28699	0.0359298	0.562595	1.44455
ENSMUSG00000067872	ENSMUSG00000067872	ENSMUSG00000067872	Ccdc87	399599	coiled-coil domain containing 87 [Source:MGI Symbol;Acc:MGI:3026882]	-1.39942	-0.93025	-3.19437	-1.39942	-2.28683	0.0359412	0.562595	1.44441
ENSMUSG00000021298	ENSMUSG00000021298	ENSMUSG00000021298	Gpr132	56696	G protein-coupled receptor 132 [Source:MGI Symbol;Acc:MGI:1890220]	-0.176973	-0.0298039	3.58307	-0.176973	-2.28574	0.0360182	0.563293	1.44348
ENSMUSG00000068267	ENSMUSG00000068267	ENSMUSG00000068267	Cenpb	12616	centromere protein B [Source:MGI Symbol;Acc:MGI:88376]	0.060082	-0.0491446	8.19361	0.060082	2.28459	0.0360996	0.56406	1.4425
ENSMUSG00000024404	ENSMUSG00000024404	ENSMUSG00000024404	Riok3	66878	RIO kinase 3 [Source:MGI Symbol;Acc:MGI:1914128]	-0.0649779	0.023131	8.00264	-0.0649779	-2.28268	0.0362358	0.565279	1.44086
ENSMUSG00000051498	ENSMUSG00000051498	ENSMUSG00000051498	Tlr6	21899	toll-like receptor 6 [Source:MGI Symbol;Acc:MGI:1341296]	0.128457	-0.1475	4.65704	0.128457	2.28259	0.0362425	0.565279	1.44078
ENSMUSG00000027219	ENSMUSG00000027219	ENSMUSG00000027219	Slc28a2	269346	solute carrier family 28 (sodium-coupled nucleoside transporter), member 2 [Source:MGI Symbol;Acc:MGI:1913105]	-0.151865	-0.0226609	5.58953	-0.151865	-2.28105	0.0363523	0.565554	1.43947
ENSMUSG00000083863	ENSMUSG00000083863	ENSMUSG00000083863	Gm13341	NA	predicted gene 13341 [Source:MGI Symbol;Acc:MGI:3650228]	0.296764	-0.379425	1.81046	0.296764	2.28061	0.0363837	0.565554	1.43909
ENSMUSG00000034795	ENSMUSG00000034795	ENSMUSG00000034795	Ccdc122	108811	coiled-coil domain containing 122 [Source:MGI Symbol;Acc:MGI:1918358]	-0.380532	0.252515	1.87555	-0.380532	-2.28053	0.0363894	0.565554	1.43902
ENSMUSG00000108142	ENSMUSG00000108142	ENSMUSG00000108142	Gm7498	NA	predicted gene 7498 [Source:MGI Symbol;Acc:MGI:3646544]	-1.34367	1.63122	-2.92679	-1.34367	-2.28029	0.0364069	0.565554	1.43882
ENSMUSG00000086350	ENSMUSG00000086350	ENSMUSG00000086350	B230369F24Rik	NA	RIKEN cDNA B230369F24 gene [Source:MGI Symbol;Acc:MGI:2443392]	1.36904	-0.889708	-1.55414	1.36904	2.27954	0.0364604	0.565554	1.43818
ENSMUSG00000025790	ENSMUSG00000025790	ENSMUSG00000025790	Slco3a1	108116	solute carrier organic anion transporter family, member 3a1 [Source:MGI Symbol;Acc:MGI:1351867]	0.221312	-0.23325	3.15375	0.221312	2.27827	0.0365517	0.565554	1.43709
ENSMUSG00000032673	ENSMUSG00000032673	ENSMUSG00000032673	Prorsd1	67939	prolyl-tRNA synthetase domain containing 1 [Source:MGI Symbol;Acc:MGI:1915189]	0.145795	-0.0619832	4.21468	0.145795	2.27777	0.0365878	0.565554	1.43666
ENSMUSG00000069939	ENSMUSG00000069939	ENSMUSG00000069939	Gm12070	NA	predicted gene 12070 [Source:MGI Symbol;Acc:MGI:3650751]	-0.754327	0.429772	0.0640899	-0.754327	-2.27757	0.0366024	0.565554	1.43649
ENSMUSG00000055720	ENSMUSG00000055720	ENSMUSG00000055720	Ubl7	69459	ubiquitin-like 7 (bone marrow stromal cell-derived) [Source:MGI Symbol;Acc:MGI:1916709]	0.115006	-0.0512724	4.83284	0.115006	2.27746	0.0366106	0.565554	1.43639
ENSMUSG00000037706	ENSMUSG00000037706	ENSMUSG00000037706	Cd81	12520	CD81 antigen [Source:MGI Symbol;Acc:MGI:1096398]	-0.0828449	0.0283987	7.44369	-0.0828449	-2.27699	0.0366444	0.565554	1.43599
ENSMUSG00000042500	ENSMUSG00000042500	ENSMUSG00000042500	Ago4	76850	argonaute RISC catalytic subunit 4 [Source:MGI Symbol;Acc:MGI:1924100]	0.186624	0.139099	5.43954	0.186624	2.27692	0.0366491	0.565554	1.43594
ENSMUSG00000015214	ENSMUSG00000015214	ENSMUSG00000015214	Mtmr1	53332	myotubularin related protein 1 [Source:MGI Symbol;Acc:MGI:1858271]	0.114033	0.016926	5.49136	0.114033	2.27691	0.0366496	0.565554	1.43593
ENSMUSG00000041859	ENSMUSG00000041859	ENSMUSG00000041859	Mcm3	17215	minichromosome maintenance complex component 3 [Source:MGI Symbol;Acc:MGI:101845]	-0.168418	-0.018238	6.74911	-0.168418	-2.27629	0.0366946	0.565557	1.4354
ENSMUSG00000032624	ENSMUSG00000032624	ENSMUSG00000032624	Eml4	78798	echinoderm microtubule associated protein like 4 [Source:MGI Symbol;Acc:MGI:1926048]	0.102978	-0.102878	5.52932	0.102978	2.27501	0.0367869	0.565557	1.43431
ENSMUSG00000021371	ENSMUSG00000021371	ENSMUSG00000021371	Mcur1	76137	mitochondrial calcium uniporter regulator 1 [Source:MGI Symbol;Acc:MGI:1923387]	0.0753412	-0.066962	6.40321	0.0753412	2.27481	0.0368013	0.565557	1.43414
ENSMUSG00000031903	ENSMUSG00000031903	ENSMUSG00000031903	Pla2g15	192654	phospholipase A2, group XV [Source:MGI Symbol;Acc:MGI:2178076]	0.126864	-0.0013143	7.77079	0.126864	2.27467	0.036812	0.565557	1.43401
ENSMUSG00000027423	ENSMUSG00000027423	ENSMUSG00000027423	Snx5	69178	sorting nexin 5 [Source:MGI Symbol;Acc:MGI:1916428]	0.0538537	0.0154217	9.70484	0.0538537	2.27423	0.0368436	0.565557	1.43364
ENSMUSG00000044950	ENSMUSG00000044950	ENSMUSG00000044950	Pwwp2a	70802	PWWP domain containing 2A [Source:MGI Symbol;Acc:MGI:1918052]	-0.160738	0.150835	4.30836	-0.160738	-2.27422	0.0368446	0.565557	1.43363
ENSMUSG00000042293	ENSMUSG00000042293	ENSMUSG00000042293	Gm5617	434402	predicted gene 5617 [Source:MGI Symbol;Acc:MGI:3643566]	0.404656	-0.676506	1.1789	0.404656	2.27275	0.0369513	0.566695	1.43237
ENSMUSG00000020101	ENSMUSG00000020101	ENSMUSG00000020101	Vsir	74048	V-set immunoregulatory receptor [Source:MGI Symbol;Acc:MGI:1921298]	-0.10116	0.0200122	8.2933	-0.10116	-2.27071	0.0370995	0.568467	1.43063
ENSMUSG00000029364	ENSMUSG00000029364	ENSMUSG00000029364	Wsb2	59043	WD repeat and SOCS box-containing 2 [Source:MGI Symbol;Acc:MGI:2144041]	0.125794	-0.0487163	6.30098	0.125794	2.26924	0.0372072	0.56907	1.42937
ENSMUSG00000003581	ENSMUSG00000003581	ENSMUSG00000003581	Rnf215	71673	ring finger protein 215 [Source:MGI Symbol;Acc:MGI:1918923]	-0.182341	0.335883	3.33166	-0.182341	-2.26891	0.0372309	0.56907	1.4291
ENSMUSG00000018501	ENSMUSG00000018501	ENSMUSG00000018501	Ncor1	20185	nuclear receptor co-repressor 1 [Source:MGI Symbol;Acc:MGI:1349717]	0.0650376	-0.0413318	7.92742	0.0650376	2.26883	0.0372368	0.56907	1.42903
ENSMUSG00000026585	ENSMUSG00000026585	ENSMUSG00000026585	Kifap3	16579	kinesin-associated protein 3 [Source:MGI Symbol;Acc:MGI:107566]	-0.122083	0.149277	5.28842	-0.122083	-2.2667	0.037393	0.569144	1.42721
ENSMUSG00000056234	ENSMUSG00000056234	ENSMUSG00000056234	Ncoa4	27057	nuclear receptor coactivator 4 [Source:MGI Symbol;Acc:MGI:1350932]	0.199107	0.0190876	5.22387	0.199107	2.26662	0.0373992	0.569144	1.42714
ENSMUSG00000031754	ENSMUSG00000031754	ENSMUSG00000031754	Nudt21	68219	nudix (nucleoside diphosphate linked moiety X)-type motif 21 [Source:MGI Symbol;Acc:MGI:1915469]	-0.200114	0.157441	4.15818	-0.200114	-2.26632	0.0374213	0.569144	1.42688
ENSMUSG00000028412	ENSMUSG00000028412	ENSMUSG00000028412	Slc44a1	100434	solute carrier family 44, member 1 [Source:MGI Symbol;Acc:MGI:2140592]	0.103595	-0.0645749	6.51275	0.103595	2.26609	0.0374381	0.569144	1.42669
ENSMUSG00000100398	ENSMUSG00000100398	ENSMUSG00000100398	Gm5251	NA	predicted gene 5251 [Source:MGI Symbol;Acc:MGI:3647666]	1.06027	-1.14321	-1.58989	1.06027	2.26597	0.0374464	0.569144	1.42659
ENSMUSG00000097795	ENSMUSG00000097795	ENSMUSG00000097795	Gm7678	NA	predicted gene 7678 [Source:MGI Symbol;Acc:MGI:3647136]	-1.64019	1.01954	-3.27534	-1.64019	-2.26577	0.0374618	0.569144	1.42641
ENSMUSG00000099226	ENSMUSG00000099226	ENSMUSG00000099226	Mir7091	NA	microRNA 7091 [Source:MGI Symbol;Acc:MGI:5530763]	-1.13976	1.28706	-1.39019	-1.13976	-2.26539	0.0374895	0.569144	1.42609
ENSMUSG00000112008	ENSMUSG00000112008	ENSMUSG00000112008	Gm47218	NA	predicted gene, 47218 [Source:MGI Symbol;Acc:MGI:6096027]	1.28409	-1.07949	-0.803049	1.28409	2.26521	0.037503	0.569144	1.42593
ENSMUSG00000019528	ENSMUSG00000019528	ENSMUSG00000019528	Gyg	27357	glycogenin [Source:MGI Symbol;Acc:MGI:1351614]	0.0835878	0.0105053	7.34379	0.0835878	2.26352	0.0376273	0.570065	1.4245
ENSMUSG00000081739	ENSMUSG00000081739	ENSMUSG00000081739	Mdm4-ps	NA	transformed mouse 3T3 cell double minute 4, pseudogene [Source:MGI Symbol;Acc:MGI:2136991]	-1.53208	1.95733	-1.24872	-1.53208	-2.2635	0.0376292	0.570065	1.42448
ENSMUSG00000033282	ENSMUSG00000033282	ENSMUSG00000033282	Rpgrip1l	244585	Rpgrip1-like [Source:MGI Symbol;Acc:MGI:1920563]	-0.176106	0.172966	3.68238	-0.176106	-2.26278	0.0376825	0.570378	1.42386
ENSMUSG00000022840	ENSMUSG00000022840	ENSMUSG00000022840	Adcy5	224129	adenylate cyclase 5 [Source:MGI Symbol;Acc:MGI:99673]	-1.53239	1.2846	-2.87702	-1.53239	-2.26201	0.0377392	0.570572	1.42321
ENSMUSG00000103672	ENSMUSG00000103672	ENSMUSG00000103672	Gm37621	NA	predicted gene, 37621 [Source:MGI Symbol;Acc:MGI:5610849]	1.06668	-1.54768	-2.37415	1.06668	2.26172	0.0377608	0.570572	1.42296
ENSMUSG00000104978	ENSMUSG00000104978	ENSMUSG00000104978	Gm31274	NA	predicted gene, 31274 [Source:MGI Symbol;Acc:MGI:5590433]	-1.38242	2.61564	-2.97771	-1.38242	-2.26104	0.0378114	0.57065	1.42238
ENSMUSG00000026768	ENSMUSG00000026768	ENSMUSG00000026768	Itga8	241226	integrin alpha 8 [Source:MGI Symbol;Acc:MGI:109442]	-0.382084	0.482913	1.29888	-0.382084	-2.25961	0.0379172	0.57065	1.42116
ENSMUSG00000097413	ENSMUSG00000097413	ENSMUSG00000097413	A830052D11Rik	NA	RIKEN cDNA A830052D11 gene [Source:MGI Symbol;Acc:MGI:3028074]	0.825444	-1.33825	-1.55355	0.825444	2.25869	0.0379861	0.57065	1.42037
ENSMUSG00000112754	ENSMUSG00000112754	ENSMUSG00000112754	Gm9139	NA	predicted gene 9139 [Source:MGI Symbol;Acc:MGI:3645742]	1.56185	-1.46505	-3.17171	1.56185	2.25842	0.0380063	0.57065	1.42014
ENSMUSG00000074797	ENSMUSG00000074797	ENSMUSG00000074797	Itpa	16434	inosine triphosphatase (nucleoside triphosphate pyrophosphatase) [Source:MGI Symbol;Acc:MGI:96622]	-0.171724	0.198409	3.90227	-0.171724	-2.25817	0.038025	0.57065	1.41993
ENSMUSG00000097443	ENSMUSG00000097443	ENSMUSG00000097443	Gm17529	NA	predicted gene, 17529 [Source:MGI Symbol;Acc:MGI:4937163]	1.51847	-0.972912	-2.81768	1.51847	2.25799	0.0380382	0.57065	1.41978
ENSMUSG00000026385	ENSMUSG00000026385	ENSMUSG00000026385	Dbi	13167	diazepam binding inhibitor [Source:MGI Symbol;Acc:MGI:94865]	0.0951533	-0.0707533	6.79689	0.0951533	2.25724	0.0380942	0.57065	1.41914
ENSMUSG00000047810	ENSMUSG00000047810	ENSMUSG00000047810	Ccdc88b	78317	coiled-coil domain containing 88B [Source:MGI Symbol;Acc:MGI:1925567]	-0.108428	-0.0207349	5.90263	-0.108428	-2.25682	0.0381255	0.57065	1.41878
ENSMUSG00000044055	ENSMUSG00000044055	ENSMUSG00000044055	Otos	260301	otospiralin [Source:MGI Symbol;Acc:MGI:2672814]	1.33173	-1.42989	-2.53388	1.33173	2.25635	0.0381611	0.57065	1.41838
ENSMUSG00000027324	ENSMUSG00000027324	ENSMUSG00000027324	Rpusd2	271842	RNA pseudouridylate synthase domain containing 2 [Source:MGI Symbol;Acc:MGI:1918066]	0.280822	-0.280909	2.40797	0.280822	2.2555	0.0382244	0.57065	1.41766
ENSMUSG00000003752	ENSMUSG00000003752	ENSMUSG00000003752	Itpkc	233011	inositol 1,4,5-trisphosphate 3-kinase C [Source:MGI Symbol;Acc:MGI:2442554]	0.237455	-0.145127	2.75792	0.237455	2.25549	0.0382251	0.57065	1.41765
ENSMUSG00000001366	ENSMUSG00000001366	ENSMUSG00000001366	Fbxo9	71538	f-box protein 9 [Source:MGI Symbol;Acc:MGI:1918788]	0.174992	-0.161329	4.16309	0.174992	2.25503	0.0382595	0.57065	1.41726
ENSMUSG00000063787	ENSMUSG00000063787	ENSMUSG00000063787	Chchd1	66121	coiled-coil-helix-coiled-coil-helix domain containing 1 [Source:MGI Symbol;Acc:MGI:1913371]	0.15354	-0.213993	4.71165	0.15354	2.25363	0.0383653	0.57065	1.41606
ENSMUSG00000084899	ENSMUSG00000084899	ENSMUSG00000084899	Gm15344	NA	predicted gene 15344 [Source:MGI Symbol;Acc:MGI:3708098]	-0.584516	0.954435	0.183195	-0.584516	-2.2533	0.0383901	0.57065	1.41578
ENSMUSG00000044066	ENSMUSG00000044066	ENSMUSG00000044066	Cep68	216543	centrosomal protein 68 [Source:MGI Symbol;Acc:MGI:2667663]	-0.160631	0.0767803	5.16169	-0.160631	-2.25327	0.0383923	0.57065	1.41576
ENSMUSG00000028745	ENSMUSG00000028745	ENSMUSG00000028745	Capzb	12345	capping protein (actin filament) muscle Z-line, beta [Source:MGI Symbol;Acc:MGI:104652]	0.0654757	-0.0283926	9.00005	0.0654757	2.2531	0.0384052	0.57065	1.41561
ENSMUSG00000109715	ENSMUSG00000109715	ENSMUSG00000109715	Gm45606	NA	predicted gene 45606 [Source:MGI Symbol;Acc:MGI:5791442]	-0.24156	0.13304	2.69767	-0.24156	-2.25261	0.0384421	0.57065	1.41519
ENSMUSG00000034902	ENSMUSG00000034902	ENSMUSG00000034902	Pip5k1c	18717	phosphatidylinositol-4-phosphate 5-kinase, type 1 gamma [Source:MGI Symbol;Acc:MGI:1298224]	-0.0858774	-0.0867967	7.69392	-0.0858774	-2.25154	0.0385224	0.57065	1.41429
ENSMUSG00000097533	ENSMUSG00000097533	ENSMUSG00000097533	Gm26590	NA	predicted gene, 26590 [Source:MGI Symbol;Acc:MGI:5477084]	-1.6496	2.54998	-2.90413	-1.6496	-2.25151	0.0385247	0.57065	1.41426
ENSMUSG00000023025	ENSMUSG00000023025	ENSMUSG00000023025	Larp4	207214	La ribonucleoprotein domain family, member 4 [Source:MGI Symbol;Acc:MGI:2443114]	0.0916971	0.0354921	6.73757	0.0916971	2.25138	0.0385351	0.57065	1.41414
ENSMUSG00000063856	ENSMUSG00000063856	ENSMUSG00000063856	Gpx1	14775	glutathione peroxidase 1 [Source:MGI Symbol;Acc:MGI:104887]	0.0888185	-0.0316224	8.56425	0.0888185	2.25063	0.0385918	0.57065	1.41351
ENSMUSG00000063236	ENSMUSG00000063236	ENSMUSG00000063236	1110038F14Rik	117171	RIKEN cDNA 1110038F14 gene [Source:MGI Symbol;Acc:MGI:2152337]	-0.18147	0.14454	3.72696	-0.18147	-2.25044	0.0386059	0.57065	1.41335
ENSMUSG00000031906	ENSMUSG00000031906	ENSMUSG00000031906	Smpd3	58994	sphingomyelin phosphodiesterase 3, neutral [Source:MGI Symbol;Acc:MGI:1927578]	0.446899	0.201794	2.86344	0.446899	2.25031	0.0386158	0.57065	1.41323
ENSMUSG00000026516	ENSMUSG00000026516	ENSMUSG00000026516	Nvl	67459	nuclear VCP-like [Source:MGI Symbol;Acc:MGI:1914709]	-0.085209	-0.0174319	5.79745	-0.085209	-2.24968	0.0386635	0.57065	1.4127
ENSMUSG00000019791	ENSMUSG00000019791	ENSMUSG00000019791	Hint3	66847	histidine triad nucleotide binding protein 3 [Source:MGI Symbol;Acc:MGI:1914097]	0.272323	-0.240115	2.43837	0.272323	2.24882	0.0387284	0.57065	1.41197
ENSMUSG00000000282	ENSMUSG00000000282	ENSMUSG00000000282	Mnt	17428	max binding protein [Source:MGI Symbol;Acc:MGI:109150]	0.0821787	0.0243752	6.1013	0.0821787	2.2485	0.0387528	0.57065	1.4117
ENSMUSG00000103085	ENSMUSG00000103085	ENSMUSG00000103085	Gm38120	NA	predicted gene, 38120 [Source:MGI Symbol;Acc:MGI:5611348]	1.28923	-1.34549	-2.71457	1.28923	2.2483	0.0387677	0.57065	1.41153
ENSMUSG00000027995	ENSMUSG00000027995	ENSMUSG00000027995	Tlr2	24088	toll-like receptor 2 [Source:MGI Symbol;Acc:MGI:1346060]	-0.232116	0.160692	6.38605	-0.232116	-2.24829	0.0387686	0.57065	1.41152
ENSMUSG00000054766	ENSMUSG00000054766	ENSMUSG00000054766	Set	56086	SET nuclear oncogene [Source:MGI Symbol;Acc:MGI:1860267]	0.106781	-0.109419	6.30018	0.106781	2.2482	0.0387758	0.57065	1.41144
ENSMUSG00000037533	ENSMUSG00000037533	ENSMUSG00000037533	Rapgef6	192786	Rap guanine nucleotide exchange factor (GEF) 6 [Source:MGI Symbol;Acc:MGI:2384761]	-0.105534	0.12627	6.2714	-0.105534	-2.2481	0.0387831	0.57065	1.41136
ENSMUSG00000024737	ENSMUSG00000024737	ENSMUSG00000024737	Slc15a3	65221	solute carrier family 15, member 3 [Source:MGI Symbol;Acc:MGI:1929691]	0.248887	-0.087192	8.08937	0.248887	2.24807	0.0387855	0.57065	1.41133
ENSMUSG00000009614	ENSMUSG00000009614	ENSMUSG00000009614	Sardh	192166	sarcosine dehydrogenase [Source:MGI Symbol;Acc:MGI:2183102]	-0.602563	0.855468	-0.536702	-0.602563	-2.24769	0.0388142	0.57065	1.41101
ENSMUSG00000051344	ENSMUSG00000051344	ENSMUSG00000051344	Plekhm3	241075	pleckstrin homology domain containing, family M, member 3 [Source:MGI Symbol;Acc:MGI:2443627]	-0.0868409	0.059308	7.13904	-0.0868409	-2.24665	0.0388938	0.570962	1.41012
ENSMUSG00000031928	ENSMUSG00000031928	ENSMUSG00000031928	Mre11a	17535	MRE11A homolog A, double strand break repair nuclease [Source:MGI Symbol;Acc:MGI:1100512]	-0.144064	0.10569	5.16591	-0.144064	-2.24532	0.0389948	0.570962	1.40899
ENSMUSG00000115044	ENSMUSG00000115044	ENSMUSG00000115044	Gm48978	NA	predicted gene, 48978 [Source:MGI Symbol;Acc:MGI:6118322]	0.987253	-1.15769	-1.84197	0.987253	2.2453	0.0389964	0.570962	1.40898
ENSMUSG00000040877	ENSMUSG00000040877	ENSMUSG00000040877	Wdr25	212198	WD repeat domain 25 [Source:MGI Symbol;Acc:MGI:3045255]	-0.306195	0.086202	2.16821	-0.306195	-2.24529	0.0389972	0.570962	1.40897
ENSMUSG00000073728	ENSMUSG00000073728	ENSMUSG00000073728	Tmem51os1	NA	Tmem51 opposite strand 1 [Source:MGI Symbol;Acc:MGI:3642733]	1.37458	-2.14061	-2.75308	1.37458	2.24466	0.0390458	0.570962	1.40843
ENSMUSG00000049791	ENSMUSG00000049791	ENSMUSG00000049791	Fzd4	14366	frizzled class receptor 4 [Source:MGI Symbol;Acc:MGI:108520]	-0.928433	0.0975547	-1.55157	-0.928433	-2.24461	0.0390492	0.570962	1.40839
ENSMUSG00000112095	ENSMUSG00000112095	ENSMUSG00000112095	A130077B15Rik	NA	RIKEN cDNA A130077B15 gene [Source:MGI Symbol;Acc:MGI:2441782]	0.43043	0.000714609	1.34681	0.43043	2.24441	0.0390648	0.570962	1.40821
ENSMUSG00000035045	ENSMUSG00000035045	ENSMUSG00000035045	Zc3h12b	547176	zinc finger CCCH-type containing 12B [Source:MGI Symbol;Acc:MGI:2442133]	0.802024	-0.882394	-0.737333	0.802024	2.24279	0.0391886	0.571	1.40684
ENSMUSG00000069899	ENSMUSG00000069899	ENSMUSG00000069899	Gm12166	NA	predicted gene 12166 [Source:MGI Symbol;Acc:MGI:3650635]	0.236108	-0.116689	3.50515	0.236108	2.24261	0.039203	0.571	1.40668
ENSMUSG00000010660	ENSMUSG00000010660	ENSMUSG00000010660	Plcd1	18799	phospholipase C, delta 1 [Source:MGI Symbol;Acc:MGI:97614]	-0.440093	0.227741	1.04383	-0.440093	-2.242	0.0392493	0.571	1.40617
ENSMUSG00000106836	ENSMUSG00000106836	ENSMUSG00000106836	Gm43578	NA	predicted gene 43578 [Source:MGI Symbol;Acc:MGI:5663715]	-0.922794	0.735612	-1.82082	-0.922794	-2.24108	0.0393207	0.571	1.40538
ENSMUSG00000097674	ENSMUSG00000097674	ENSMUSG00000097674	Gm26610	NA	predicted gene, 26610 [Source:MGI Symbol;Acc:MGI:5477104]	-1.014	0.986968	-2.01964	-1.014	-2.24091	0.0393337	0.571	1.40523
ENSMUSG00000026159	ENSMUSG00000026159	ENSMUSG00000026159	Agfg1	15463	ArfGAP with FG repeats 1 [Source:MGI Symbol;Acc:MGI:1333754]	-0.0882808	0.0173448	7.18444	-0.0882808	-2.24063	0.0393552	0.571	1.405
ENSMUSG00000085028	ENSMUSG00000085028	ENSMUSG00000085028	Slc2a4rg-ps	NA	Slc2a4 regulator, pseudogene [Source:MGI Symbol;Acc:MGI:3651388]	0.406529	-0.318036	1.94705	0.406529	2.23995	0.0394078	0.571	1.40442
ENSMUSG00000036968	ENSMUSG00000036968	ENSMUSG00000036968	Cnpy4	66455	canopy FGF signaling regulator 4 [Source:MGI Symbol;Acc:MGI:1913705]	0.143685	-0.131192	4.64403	0.143685	2.23991	0.0394107	0.571	1.40439
ENSMUSG00000070572	ENSMUSG00000070572	ENSMUSG00000070572	Trmt112-ps2	NA	tRNA methyltransferase 11-2, pseudogene 2 [Source:MGI Symbol;Acc:MGI:3651720]	0.340253	-0.144549	0.925599	0.340253	2.23983	0.0394166	0.571	1.40432
ENSMUSG00000030341	ENSMUSG00000030341	ENSMUSG00000030341	Tnfrsf1a	21937	tumor necrosis factor receptor superfamily, member 1a [Source:MGI Symbol;Acc:MGI:1314884]	0.0597131	-0.035049	7.51658	0.0597131	2.23983	0.039417	0.571	1.40432
ENSMUSG00000080708	ENSMUSG00000080708	ENSMUSG00000080708	Ccnd3-ps	NA	cyclin D3, pseudogene [Source:MGI Symbol;Acc:MGI:1100505]	-0.709627	0.637936	0.255939	-0.709627	-2.23869	0.0395048	0.571	1.40335
ENSMUSG00000038578	ENSMUSG00000038578	ENSMUSG00000038578	Susd1	634731	sushi domain containing 1 [Source:MGI Symbol;Acc:MGI:3651543]	-0.301899	0.496585	2.98761	-0.301899	-2.23839	0.0395281	0.571	1.40309
ENSMUSG00000096006	ENSMUSG00000096006	ENSMUSG00000096006	Gm21596	NA	predicted gene, 21596 [Source:MGI Symbol;Acc:MGI:5434951]	1.51084	-1.71015	-2.3516	1.51084	2.23825	0.0395385	0.571	1.40298
ENSMUSG00000099989	ENSMUSG00000099989	ENSMUSG00000099989	Gm20281	NA	predicted gene, 20281 [Source:MGI Symbol;Acc:MGI:5012466]	1.83705	-1.32114	-3.56513	1.83705	2.23814	0.0395471	0.571	1.40289
ENSMUSG00000039878	ENSMUSG00000039878	ENSMUSG00000039878	Slc39a5	72002	solute carrier family 39 (metal ion transporter), member 5 [Source:MGI Symbol;Acc:MGI:1919336]	0.668719	-0.576188	-0.630037	0.668719	2.23784	0.0395707	0.571	1.40263
ENSMUSG00000028572	ENSMUSG00000028572	ENSMUSG00000028572	Hook1	77963	hook microtubule tethering protein 1 [Source:MGI Symbol;Acc:MGI:1925213]	-0.970669	1.14578	-0.747671	-0.970669	-2.23729	0.0396134	0.571	1.40216
ENSMUSG00000033540	ENSMUSG00000033540	ENSMUSG00000033540	Idua	15932	iduronidase, alpha-L [Source:MGI Symbol;Acc:MGI:96418]	0.105459	-0.0969008	6.23366	0.105459	2.23674	0.0396557	0.571	1.40169
ENSMUSG00000056121	ENSMUSG00000056121	ENSMUSG00000056121	Fez2	225020	fasciculation and elongation protein zeta 2 (zygin II) [Source:MGI Symbol;Acc:MGI:2675856]	0.103963	-0.073653	5.95398	0.103963	2.23672	0.0396574	0.571	1.40168
ENSMUSG00000020171	ENSMUSG00000020171	ENSMUSG00000020171	Yeats4	64050	YEATS domain containing 4 [Source:MGI Symbol;Acc:MGI:1927224]	0.123542	-0.0738769	5.41401	0.123542	2.2352	0.0397753	0.571881	1.40039
ENSMUSG00000081126	ENSMUSG00000081126	ENSMUSG00000081126	Gm15784	NA	predicted gene 15784 [Source:MGI Symbol;Acc:MGI:3783226]	1.0514	-1.08433	-1.17358	1.0514	2.23462	0.0398206	0.571881	1.39989
ENSMUSG00000084911	ENSMUSG00000084911	ENSMUSG00000084911	Gm16185	NA	predicted gene 16185 [Source:MGI Symbol;Acc:MGI:3802169]	-0.208657	0.21718	3.20229	-0.208657	-2.23427	0.0398478	0.571881	1.3996
ENSMUSG00000031669	ENSMUSG00000031669	ENSMUSG00000031669	Gins3	78833	GINS complex subunit 3 (Psf3 homolog) [Source:MGI Symbol;Acc:MGI:1926083]	-0.218247	0.0211775	3.07055	-0.218247	-2.23425	0.0398498	0.571881	1.39957
ENSMUSG00000044864	ENSMUSG00000044864	ENSMUSG00000044864	Ankrd50	99696	ankyrin repeat domain 50 [Source:MGI Symbol;Acc:MGI:2139777]	-0.0758131	0.041908	6.57516	-0.0758131	-2.23336	0.0399187	0.572398	1.39882
ENSMUSG00000008429	ENSMUSG00000008429	ENSMUSG00000008429	Herpud2	80517	HERPUD family member 2 [Source:MGI Symbol;Acc:MGI:1915393]	0.0939088	-0.00934354	6.22521	0.0939088	2.23215	0.0400135	0.572976	1.39779
ENSMUSG00000106115	ENSMUSG00000106115	ENSMUSG00000106115	Gm43420	NA	predicted gene 43420 [Source:MGI Symbol;Acc:MGI:5663557]	-1.59761	0.407786	-2.90825	-1.59761	-2.23199	0.0400258	0.572976	1.39766
ENSMUSG00000054675	ENSMUSG00000054675	ENSMUSG00000054675	Tmem119	231633	transmembrane protein 119 [Source:MGI Symbol;Acc:MGI:2385228]	-0.720018	-0.76786	-0.75782	-0.720018	-2.23107	0.0400981	0.572976	1.39688
ENSMUSG00000043618	ENSMUSG00000043618	ENSMUSG00000043618	Eif5al3-ps	NA	eukaryotic translation initiation factor 5A-like 3, pseudogene [Source:MGI Symbol;Acc:MGI:3643585]	-1.06786	0.45099	-1.07418	-1.06786	-2.23076	0.0401225	0.572976	1.39661
ENSMUSG00000024271	ENSMUSG00000024271	ENSMUSG00000024271	Elp2	58523	elongator acetyltransferase complex subunit 2 [Source:MGI Symbol;Acc:MGI:1889642]	0.0877302	-0.0858255	6.50022	0.0877302	2.23075	0.0401235	0.572976	1.3966
ENSMUSG00000052281	ENSMUSG00000052281	ENSMUSG00000052281	Tspan32os	NA	tetraspanin 32, opposite strand [Source:MGI Symbol;Acc:MGI:3705185]	1.42246	-2.48268	-2.90936	1.42246	2.2303	0.0401584	0.573005	1.39622
ENSMUSG00000020612	ENSMUSG00000020612	ENSMUSG00000020612	Prkar1a	19084	protein kinase, cAMP dependent regulatory, type I, alpha [Source:MGI Symbol;Acc:MGI:104878]	-0.0527617	0.00806912	8.8553	-0.0527617	-2.22776	0.0403582	0.575149	1.39407
ENSMUSG00000104156	ENSMUSG00000104156	ENSMUSG00000104156	Gm38102	NA	predicted gene, 38102 [Source:MGI Symbol;Acc:MGI:5611330]	0.551565	-0.903773	-0.032475	0.551565	2.22729	0.0403951	0.575149	1.39367
ENSMUSG00000001542	ENSMUSG00000001542	ENSMUSG00000001542	Ell2	192657	elongation factor RNA polymerase II 2 [Source:MGI Symbol;Acc:MGI:2183438]	-0.151672	-0.0716079	8.63867	-0.151672	-2.22714	0.0404077	0.575149	1.39354
ENSMUSG00000026245	ENSMUSG00000026245	ENSMUSG00000026245	Farsb	23874	phenylalanyl-tRNA synthetase, beta subunit [Source:MGI Symbol;Acc:MGI:1346035]	0.110337	-0.058329	6.49973	0.110337	2.22519	0.0405617	0.576271	1.39188
ENSMUSG00000000869	ENSMUSG00000000869	ENSMUSG00000000869	Il4	16189	interleukin 4 [Source:MGI Symbol;Acc:MGI:96556]	0.472009	-0.10695	1.34063	0.472009	2.22507	0.0405713	0.576271	1.39178
ENSMUSG00000116912	ENSMUSG00000116912	ENSMUSG00000116912	NA	NA	minichromosome maintenance complex component 7 (Mcm7) pseudogene	-0.623425	0.463171	1.69637	-0.623425	-2.22473	0.0405984	0.576271	1.39149
ENSMUSG00000031502	ENSMUSG00000031502	ENSMUSG00000031502	Col4a1	12826	collagen, type IV, alpha 1 [Source:MGI Symbol;Acc:MGI:88454]	-0.685254	0.119501	-0.611915	-0.685254	-2.22393	0.0406616	0.576271	1.39082
ENSMUSG00000061702	ENSMUSG00000061702	ENSMUSG00000061702	Tmem91	320208	transmembrane protein 91 [Source:MGI Symbol;Acc:MGI:2443589]	-1.21224	1.84851	-1.722	-1.21224	-2.22366	0.0406831	0.576271	1.39059
ENSMUSG00000110218	ENSMUSG00000110218	ENSMUSG00000110218	Gm20219	NA	predicted gene, 20219 [Source:MGI Symbol;Acc:MGI:5012404]	1.11429	-1.28933	-1.65323	1.11429	2.22345	0.0406995	0.576271	1.39041
ENSMUSG00000021886	ENSMUSG00000021886	ENSMUSG00000021886	Gpr65	14744	G-protein coupled receptor 65 [Source:MGI Symbol;Acc:MGI:108031]	0.155174	0.0211525	6.02755	0.155174	2.22322	0.040718	0.576271	1.39021
ENSMUSG00000025001	ENSMUSG00000025001	ENSMUSG00000025001	Hells	15201	helicase, lymphoid specific [Source:MGI Symbol;Acc:MGI:106209]	-0.204384	-0.0682464	5.06934	-0.204384	-2.22279	0.0407524	0.57629	1.38985
ENSMUSG00000081887	ENSMUSG00000081887	ENSMUSG00000081887	Gm12097	NA	predicted gene 12097 [Source:MGI Symbol;Acc:MGI:3651582]	-0.655529	0.907653	1.43249	-0.655529	-2.22212	0.0408051	0.576297	1.38929
ENSMUSG00000000563	ENSMUSG00000000563	ENSMUSG00000000563	Atp5f1	11950	ATP synthase, H+ transporting, mitochondrial F0 complex, subunit B1 [Source:MGI Symbol;Acc:MGI:1100495]	0.0831698	-0.0323617	7.11974	0.0831698	2.22195	0.0408191	0.576297	1.38914
ENSMUSG00000029599	ENSMUSG00000029599	ENSMUSG00000029599	Ddx54	71990	DEAD (Asp-Glu-Ala-Asp) box polypeptide 54 [Source:MGI Symbol;Acc:MGI:1919240]	0.138365	-0.154711	5.77133	0.138365	2.22104	0.0408919	0.576858	1.38836
ENSMUSG00000022280	ENSMUSG00000022280	ENSMUSG00000022280	Rnf19a	30945	ring finger protein 19A [Source:MGI Symbol;Acc:MGI:1353623]	-0.100609	0.147464	6.04504	-0.100609	-2.21987	0.0409854	0.577089	1.38737
ENSMUSG00000040219	ENSMUSG00000040219	ENSMUSG00000040219	Ttc12	235330	tetratricopeptide repeat domain 12 [Source:MGI Symbol;Acc:MGI:2444588]	0.227009	-0.0268274	3.35044	0.227009	2.21966	0.0410018	0.577089	1.3872
ENSMUSG00000045636	ENSMUSG00000045636	ENSMUSG00000045636	Mtus1	102103	mitochondrial tumor suppressor 1 [Source:MGI Symbol;Acc:MGI:2142572]	-0.236617	-0.0285736	3.07319	-0.236617	-2.21959	0.0410077	0.577089	1.38713
ENSMUSG00000046519	ENSMUSG00000046519	ENSMUSG00000046519	Golph3l	229593	golgi phosphoprotein 3-like [Source:MGI Symbol;Acc:MGI:1917129]	-0.0774642	0.119669	6.72152	-0.0774642	-2.21832	0.0411091	0.577906	1.38606
ENSMUSG00000041695	ENSMUSG00000041695	ENSMUSG00000041695	Kcnj2	16518	potassium inwardly-rectifying channel, subfamily J, member 2 [Source:MGI Symbol;Acc:MGI:104744]	-0.139469	-0.0976322	6.38816	-0.139469	-2.21765	0.041163	0.577906	1.38549
ENSMUSG00000046364	ENSMUSG00000046364	ENSMUSG00000046364	Rpl27a	26451	ribosomal protein L27A [Source:MGI Symbol;Acc:MGI:1347076]	-0.500003	0.280771	6.09151	-0.500003	-2.21713	0.0412051	0.577906	1.38505
ENSMUSG00000033629	ENSMUSG00000033629	ENSMUSG00000033629	Hacd3	57874	3-hydroxyacyl-CoA dehydratase 3 [Source:MGI Symbol;Acc:MGI:1889341]	-0.0807111	0.0865957	6.19763	-0.0807111	-2.21694	0.0412202	0.577906	1.38489
ENSMUSG00000000631	ENSMUSG00000000631	ENSMUSG00000000631	Myo18a	360013	myosin XVIIIA [Source:MGI Symbol;Acc:MGI:2667185]	0.0891092	-0.082077	6.94162	0.0891092	2.2168	0.0412316	0.577906	1.38477
ENSMUSG00000028163	ENSMUSG00000028163	ENSMUSG00000028163	Nfkb1	18033	nuclear factor of kappa light polypeptide gene enhancer in B cells 1, p105 [Source:MGI Symbol;Acc:MGI:97312]	-0.0932586	0.00971303	7.09783	-0.0932586	-2.21523	0.0413578	0.579208	1.38344
ENSMUSG00000042694	ENSMUSG00000042694	ENSMUSG00000042694	Stn1	108689	STN1, CST complex subunit [Source:MGI Symbol;Acc:MGI:1915581]	-0.204764	0.167356	3.78561	-0.204764	-2.21411	0.0414487	0.579223	1.38249
ENSMUSG00000075028	ENSMUSG00000075028	ENSMUSG00000075028	Prdm11	100042784	PR domain containing 11 [Source:MGI Symbol;Acc:MGI:2685553]	-0.315126	0.298412	2.03451	-0.315126	-2.21397	0.0414595	0.579223	1.38238
ENSMUSG00000028789	ENSMUSG00000028789	ENSMUSG00000028789	Azin2	242669	antizyme inhibitor 2 [Source:MGI Symbol;Acc:MGI:2442093]	-0.310419	-0.0375384	2.10098	-0.310419	-2.21325	0.041518	0.579223	1.38176
ENSMUSG00000062081	ENSMUSG00000062081	ENSMUSG00000062081	Gm6055	NA	predicted gene 6055 [Source:MGI Symbol;Acc:MGI:3648620]	-0.253548	0.218119	2.64463	-0.253548	-2.21311	0.0415293	0.579223	1.38165
ENSMUSG00000030034	ENSMUSG00000030034	ENSMUSG00000030034	Ino80b	70020	INO80 complex subunit B [Source:MGI Symbol;Acc:MGI:1917270]	-0.194527	0.268687	3.48277	-0.194527	-2.21269	0.0415633	0.579223	1.38129
ENSMUSG00000021276	ENSMUSG00000021276	ENSMUSG00000021276	Cinp	67236	cyclin-dependent kinase 2 interacting protein [Source:MGI Symbol;Acc:MGI:1914486]	0.140305	-0.0865613	5.13646	0.140305	2.21266	0.041566	0.579223	1.38126
ENSMUSG00000024735	ENSMUSG00000024735	ENSMUSG00000024735	Prpf19	28000	pre-mRNA processing factor 19 [Source:MGI Symbol;Acc:MGI:106247]	0.0839871	-0.0430296	6.3985	0.0839871	2.21234	0.0415916	0.579223	1.38099
ENSMUSG00000083554	ENSMUSG00000083554	ENSMUSG00000083554	Gm6645	NA	predicted gene 6645 [Source:MGI Symbol;Acc:MGI:3647900]	-0.635773	0.656262	-0.171523	-0.635773	-2.21143	0.0416659	0.579794	1.38022
ENSMUSG00000109165	ENSMUSG00000109165	ENSMUSG00000109165	Gm45148	NA	predicted gene 45148 [Source:MGI Symbol;Acc:MGI:5753724]	0.946448	-1.04421	-1.35602	0.946448	2.21043	0.0417469	0.580458	1.37938
ENSMUSG00000046818	ENSMUSG00000046818	ENSMUSG00000046818	Ddit4l	73284	DNA-damage-inducible transcript 4-like [Source:MGI Symbol;Acc:MGI:1920534]	1.42601	-2.69028	-2.96517	1.42601	2.20981	0.0417973	0.580679	1.37885
ENSMUSG00000021000	ENSMUSG00000021000	ENSMUSG00000021000	Mia2	338320	melanoma inhibitory activity 2 [Source:MGI Symbol;Acc:MGI:2159614]	0.0716165	0.00134308	7.18417	0.0716165	2.20847	0.0419066	0.580679	1.37772
ENSMUSG00000020460	ENSMUSG00000020460	ENSMUSG00000020460	Rps27a	78294	ribosomal protein S27A [Source:MGI Symbol;Acc:MGI:1925544]	0.642117	-0.737422	3.73773	0.642117	2.20833	0.0419184	0.580679	1.3776
ENSMUSG00000024537	ENSMUSG00000024537	ENSMUSG00000024537	Psmg2	107047	proteasome (prosome, macropain) assembly chaperone 2 [Source:MGI Symbol;Acc:MGI:1922901]	-0.170137	0.188824	3.66712	-0.170137	-2.20787	0.0419561	0.580679	1.3772
ENSMUSG00000043716	ENSMUSG00000043716	ENSMUSG00000043716	Rpl7	19989	ribosomal protein L7 [Source:MGI Symbol;Acc:MGI:98073]	0.0616969	-0.0691364	7.88591	0.0616969	2.20716	0.0420143	0.580679	1.3766
ENSMUSG00000026088	ENSMUSG00000026088	ENSMUSG00000026088	Mitd1	69028	MIT, microtubule interacting and transport, domain containing 1 [Source:MGI Symbol;Acc:MGI:1916278]	-0.1912	0.0933295	4.41626	-0.1912	-2.20682	0.0420416	0.580679	1.37632
ENSMUSG00000030600	ENSMUSG00000030600	ENSMUSG00000030600	Lrfn1	80749	leucine rich repeat and fibronectin type III domain containing 1 [Source:MGI Symbol;Acc:MGI:2136810]	-0.477113	0.651267	1.10684	-0.477113	-2.20679	0.0420446	0.580679	1.37629
ENSMUSG00000110316	ENSMUSG00000110316	ENSMUSG00000110316	Gm45311	NA	predicted gene 45311 [Source:MGI Symbol;Acc:MGI:5791147]	1.06684	-1.50918	-2.36734	1.06684	2.20643	0.0420739	0.580679	1.37599
ENSMUSG00000103898	ENSMUSG00000103898	ENSMUSG00000103898	Gm30238	NA	predicted gene, 30238 [Source:MGI Symbol;Acc:MGI:5589397]	0.495462	-0.261147	0.590776	0.495462	2.20555	0.042146	0.580679	1.37524
ENSMUSG00000059031	ENSMUSG00000059031	ENSMUSG00000059031	Olfr482	258728	olfactory receptor 482 [Source:MGI Symbol;Acc:MGI:3030316]	-0.520175	0.308688	0.569875	-0.520175	-2.2054	0.0421584	0.580679	1.37512
ENSMUSG00000022434	ENSMUSG00000022434	ENSMUSG00000022434	Fam118a	73225	family with sequence similarity 118, member A [Source:MGI Symbol;Acc:MGI:1920475]	0.166032	-0.114555	3.7585	0.166032	2.20495	0.0421953	0.580679	1.37474
ENSMUSG00000029518	ENSMUSG00000029518	ENSMUSG00000029518	Rab35	77407	RAB35, member RAS oncogene family [Source:MGI Symbol;Acc:MGI:1924657]	-0.0676332	0.096837	6.70641	-0.0676332	-2.20474	0.0422126	0.580679	1.37456
ENSMUSG00000063663	ENSMUSG00000063663	ENSMUSG00000063663	Brwd3	382236	bromodomain and WD repeat domain containing 3 [Source:MGI Symbol;Acc:MGI:3029414]	0.115556	0.0476456	4.7587	0.115556	2.20454	0.042229	0.580679	1.37439
ENSMUSG00000092257	ENSMUSG00000092257	ENSMUSG00000092257	Gm2308	NA	predicted gene 2308 [Source:MGI Symbol;Acc:MGI:3780479]	-1.28269	1.36105	-2.1664	-1.28269	-2.2038	0.0422902	0.580679	1.37376
ENSMUSG00000064202	ENSMUSG00000064202	ENSMUSG00000064202	4430402I18Rik	381218	RIKEN cDNA 4430402I18 gene [Source:MGI Symbol;Acc:MGI:1918036]	0.921899	-1.18026	-1.38566	0.921899	2.20378	0.0422911	0.580679	1.37375
ENSMUSG00000057836	ENSMUSG00000057836	ENSMUSG00000057836	Xlr3a	22445	X-linked lymphocyte-regulated 3A [Source:MGI Symbol;Acc:MGI:109506]	-1.14018	0.717422	-2.8465	-1.14018	-2.20372	0.0422961	0.580679	1.3737
ENSMUSG00000029265	ENSMUSG00000029265	ENSMUSG00000029265	Dr1	13486	down-regulator of transcription 1 [Source:MGI Symbol;Acc:MGI:1100515]	-0.0860766	0.113416	6.68188	-0.0860766	-2.20313	0.0423451	0.580894	1.3732
ENSMUSG00000025757	ENSMUSG00000025757	ENSMUSG00000025757	Hspa4l	18415	heat shock protein 4 like [Source:MGI Symbol;Acc:MGI:107422]	0.158212	0.0231663	5.41195	0.158212	2.20178	0.0424562	0.581382	1.37206
ENSMUSG00000029925	ENSMUSG00000029925	ENSMUSG00000029925	Tbxas1	21391	thromboxane A synthase 1, platelet [Source:MGI Symbol;Acc:MGI:98497]	0.066406	0.0234961	7.70296	0.066406	2.20139	0.0424887	0.581382	1.37173
ENSMUSG00000032714	ENSMUSG00000032714	ENSMUSG00000032714	Syde1	71709	synapse defective 1, Rho GTPase, homolog 1 (C. elegans) [Source:MGI Symbol;Acc:MGI:1918959]	1.58559	-2.54414	-2.21539	1.58559	2.2012	0.0425041	0.581382	1.37157
ENSMUSG00000068606	ENSMUSG00000068606	ENSMUSG00000068606	Gm4841	225594	predicted gene 4841 [Source:MGI Symbol;Acc:MGI:3643814]	1.0573	-0.0272877	-2.36289	1.0573	2.20108	0.0425141	0.581382	1.37147
ENSMUSG00000070822	ENSMUSG00000070822	ENSMUSG00000070822	Zscan18	232875	zinc finger and SCAN domain containing 18 [Source:MGI Symbol;Acc:MGI:3643810]	0.421165	-0.0884508	0.728614	0.421165	2.20041	0.0425696	0.581684	1.3709
ENSMUSG00000051341	ENSMUSG00000051341	ENSMUSG00000051341	Zfp52	22710	zinc finger protein 52 [Source:MGI Symbol;Acc:MGI:99199]	-0.122408	0.250839	4.60726	-0.122408	-2.19956	0.04264	0.58219	1.37018
ENSMUSG00000100389	ENSMUSG00000100389	ENSMUSG00000100389	Rbm6-ps2	NA	RNA binding motif protein 6, pseudogene 2 [Source:MGI Symbol;Acc:MGI:1889581]	1.41158	-0.706795	-2.6526	1.41158	2.19809	0.0427629	0.583411	1.36893
ENSMUSG00000086499	ENSMUSG00000086499	ENSMUSG00000086499	Gm16217	NA	predicted gene 16217 [Source:MGI Symbol;Acc:MGI:3801959]	-0.994553	1.83687	-1.51298	-0.994553	-2.19746	0.042815	0.583664	1.3684
ENSMUSG00000020804	ENSMUSG00000020804	ENSMUSG00000020804	Aanat	11298	arylalkylamine N-acetyltransferase [Source:MGI Symbol;Acc:MGI:1328365]	-1.18142	0.958056	-2.90944	-1.18142	-2.19644	0.0428999	0.584365	1.36754
ENSMUSG00000020817	ENSMUSG00000020817	ENSMUSG00000020817	Rabep1	54189	rabaptin, RAB GTPase binding effector protein 1 [Source:MGI Symbol;Acc:MGI:1860236]	0.0644967	0.00193194	6.74423	0.0644967	2.19452	0.0430602	0.585177	1.36592
ENSMUSG00000027204	ENSMUSG00000027204	ENSMUSG00000027204	Fbn1	14118	fibrillin 1 [Source:MGI Symbol;Acc:MGI:95489]	-1.02694	0.0726429	-1.9306	-1.02694	-2.19393	0.04311	0.585177	1.36542
ENSMUSG00000027882	ENSMUSG00000027882	ENSMUSG00000027882	Stxbp3	20912	syntaxin binding protein 3 [Source:MGI Symbol;Acc:MGI:107362]	-0.086749	0.077221	6.22403	-0.086749	-2.19387	0.0431154	0.585177	1.36537
ENSMUSG00000075704	ENSMUSG00000075704	ENSMUSG00000075704	Txnrd2	26462	thioredoxin reductase 2 [Source:MGI Symbol;Acc:MGI:1347023]	0.153362	-0.137666	4.30869	0.153362	2.19382	0.0431195	0.585177	1.36533
ENSMUSG00000010045	ENSMUSG00000010045	ENSMUSG00000010045	Tmem115	56395	transmembrane protein 115 [Source:MGI Symbol;Acc:MGI:1930765]	0.102367	-0.141029	5.19966	0.102367	2.19372	0.0431275	0.585177	1.36525
ENSMUSG00000026615	ENSMUSG00000026615	ENSMUSG00000026615	Eprs	107508	glutamyl-prolyl-tRNA synthetase [Source:MGI Symbol;Acc:MGI:97838]	0.0864193	-0.0618638	7.35853	0.0864193	2.19019	0.0434245	0.587897	1.36227
ENSMUSG00000080994	ENSMUSG00000080994	ENSMUSG00000080994	Gm13464	NA	predicted gene 13464 [Source:MGI Symbol;Acc:MGI:3649845]	1.58559	-2.33344	-2.94782	1.58559	2.19015	0.0434284	0.587897	1.36223
ENSMUSG00000039741	ENSMUSG00000039741	ENSMUSG00000039741	Bahcc1	268515	BAH domain and coiled-coil containing 1 [Source:MGI Symbol;Acc:MGI:2679272]	0.226377	-0.190079	3.65167	0.226377	2.18989	0.0434502	0.587897	1.36201
ENSMUSG00000034595	ENSMUSG00000034595	ENSMUSG00000034595	Ppp1r18	76448	protein phosphatase 1, regulatory subunit 18 [Source:MGI Symbol;Acc:MGI:1923698]	-0.0604789	-0.0129826	7.92591	-0.0604789	-2.18974	0.0434629	0.587897	1.36188
ENSMUSG00000109679	ENSMUSG00000109679	ENSMUSG00000109679	Gm45342	NA	predicted gene 45342 [Source:MGI Symbol;Acc:MGI:5791178]	-1.61842	1.71644	-3.22037	-1.61842	-2.18856	0.0435621	0.58847	1.36089
ENSMUSG00000035172	ENSMUSG00000035172	ENSMUSG00000035172	Plekhh3	217198	pleckstrin homology domain containing, family H (with MyTH4 domain) member 3 [Source:MGI Symbol;Acc:MGI:2384950]	-0.265232	-0.276113	2.33555	-0.265232	-2.18838	0.0435774	0.58847	1.36074
ENSMUSG00000085385	ENSMUSG00000085385	ENSMUSG00000085385	Snhg17	NA	small nucleolar RNA host gene 17 [Source:MGI Symbol;Acc:MGI:1915358]	0.170297	-0.136971	4.12782	0.170297	2.18804	0.0436066	0.58847	1.36045
ENSMUSG00000002897	ENSMUSG00000002897	ENSMUSG00000002897	Il17ra	16172	interleukin 17 receptor A [Source:MGI Symbol;Acc:MGI:107399]	-0.219907	0.109102	4.56251	-0.219907	-2.18728	0.0436712	0.588487	1.3598
ENSMUSG00000039308	ENSMUSG00000039308	ENSMUSG00000039308	Ndst2	17423	N-deacetylase/N-sulfotransferase (heparan glucosaminyl) 2 [Source:MGI Symbol;Acc:MGI:97040]	0.0864908	-0.0742536	6.31926	0.0864908	2.18684	0.0437082	0.588487	1.35944
ENSMUSG00000107928	ENSMUSG00000107928	ENSMUSG00000107928	Gm45140	NA	predicted gene 45140 [Source:MGI Symbol;Acc:MGI:5753716]	-1.25657	1.184	-3.17865	-1.25657	-2.1868	0.0437116	0.588487	1.3594
ENSMUSG00000091004	ENSMUSG00000091004	ENSMUSG00000091004	Gm6872	NA	predicted gene 6872 [Source:MGI Symbol;Acc:MGI:3643699]	0.520785	-1.08394	0.59287	0.520785	2.18643	0.043743	0.588487	1.35909
ENSMUSG00000020114	ENSMUSG00000020114	ENSMUSG00000020114	Cand1	71902	cullin associated and neddylation disassociated 1 [Source:MGI Symbol;Acc:MGI:1261820]	-0.0784661	0.0767503	6.96152	-0.0784661	-2.18522	0.0438462	0.589007	1.35807
ENSMUSG00000029408	ENSMUSG00000029408	ENSMUSG00000029408	Abcb9	56325	ATP-binding cassette, sub-family B (MDR/TAP), member 9 [Source:MGI Symbol;Acc:MGI:1861729]	0.552897	-0.696366	0.367558	0.552897	2.18496	0.0438683	0.589007	1.35785
ENSMUSG00000064032	ENSMUSG00000064032	ENSMUSG00000064032	Gm10143	NA	predicted gene 10143 [Source:MGI Symbol;Acc:MGI:3704492]	-0.92061	0.519674	-1.71175	-0.92061	-2.1844	0.0439159	0.589007	1.35738
ENSMUSG00000015839	ENSMUSG00000015839	ENSMUSG00000015839	Nfe2l2	18024	nuclear factor, erythroid derived 2, like 2 [Source:MGI Symbol;Acc:MGI:108420]	-0.0626257	0.0445658	8.44118	-0.0626257	-2.18406	0.0439452	0.589007	1.35709
ENSMUSG00000097309	ENSMUSG00000097309	ENSMUSG00000097309	Gm17249	NA	predicted gene, 17249 [Source:MGI Symbol;Acc:MGI:4936883]	0.696123	-0.810635	-0.440687	0.696123	2.18399	0.0439507	0.589007	1.35703
ENSMUSG00000026280	ENSMUSG00000026280	ENSMUSG00000026280	Atg4b	66615	autophagy related 4B, cysteine peptidase [Source:MGI Symbol;Acc:MGI:1913865]	-0.102342	0.117257	5.56146	-0.102342	-2.18146	0.044167	0.590485	1.3549
ENSMUSG00000034116	ENSMUSG00000034116	ENSMUSG00000034116	Vav1	22324	vav 1 oncogene [Source:MGI Symbol;Acc:MGI:98923]	0.0615878	-0.0551788	8.16987	0.0615878	2.18144	0.0441693	0.590485	1.35488
ENSMUSG00000029817	ENSMUSG00000029817	ENSMUSG00000029817	Tra2a	101214	transformer 2 alpha [Source:MGI Symbol;Acc:MGI:1933972]	-0.0813249	0.0521321	6.4509	-0.0813249	-2.18119	0.0441907	0.590485	1.35467
ENSMUSG00000036292	ENSMUSG00000036292	ENSMUSG00000036292	Gramd1c	207798	GRAM domain containing 1C [Source:MGI Symbol;Acc:MGI:2443024]	0.719103	-0.0417748	-0.829999	0.719103	2.18108	0.0441997	0.590485	1.35458
ENSMUSG00000006527	ENSMUSG00000006527	ENSMUSG00000006527	Sfmbt1	54650	Scm-like with four mbt domains 1 [Source:MGI Symbol;Acc:MGI:1859609]	0.0670745	0.0612758	7.09839	0.0670745	2.18002	0.0442911	0.590485	1.35368
ENSMUSG00000071637	ENSMUSG00000071637	ENSMUSG00000071637	Cebpd	12609	CCAAT/enhancer binding protein (C/EBP), delta [Source:MGI Symbol;Acc:MGI:103573]	-0.224825	0.111357	4.02487	-0.224825	-2.1799	0.0443014	0.590485	1.35358
ENSMUSG00000031078	ENSMUSG00000031078	ENSMUSG00000031078	Cttn	13043	cortactin [Source:MGI Symbol;Acc:MGI:99695]	-0.249383	0.0164666	2.37594	-0.249383	-2.1797	0.0443183	0.590485	1.35342
ENSMUSG00000085802	ENSMUSG00000085802	ENSMUSG00000085802	Gm16059	NA	predicted gene 16059 [Source:MGI Symbol;Acc:MGI:3802029]	-1.70965	1.70658	-2.85333	-1.70965	-2.17954	0.0443321	0.590485	1.35328
ENSMUSG00000050428	ENSMUSG00000050428	ENSMUSG00000050428	Fbxo46	243867	F-box protein 46 [Source:MGI Symbol;Acc:MGI:2444918]	-0.17447	0.239129	3.90033	-0.17447	-2.17858	0.0444148	0.591134	1.35247
ENSMUSG00000008892	ENSMUSG00000008892	ENSMUSG00000008892	Vdac3	22335	voltage-dependent anion channel 3 [Source:MGI Symbol;Acc:MGI:106922]	0.10056	-0.132372	5.472	0.10056	2.17796	0.0444678	0.591258	1.35195
ENSMUSG00000007603	ENSMUSG00000007603	ENSMUSG00000007603	Dus3l	224907	dihydrouridine synthase 3-like (S. cerevisiae) [Source:MGI Symbol;Acc:MGI:2147092]	-0.171259	0.0794667	4.21575	-0.171259	-2.17758	0.0445011	0.591258	1.35163
ENSMUSG00000105233	ENSMUSG00000105233	ENSMUSG00000105233	Gm20568	NA	predicted gene, 20568 [Source:MGI Symbol;Acc:MGI:5295675]	0.870553	-1.09899	-0.740547	0.870553	2.17729	0.044526	0.591258	1.35139
ENSMUSG00000039652	ENSMUSG00000039652	ENSMUSG00000039652	Cpeb3	208922	cytoplasmic polyadenylation element binding protein 3 [Source:MGI Symbol;Acc:MGI:2443075]	0.171693	-0.00886976	4.35442	0.171693	2.17677	0.044571	0.591406	1.35095
ENSMUSG00000026519	ENSMUSG00000026519	ENSMUSG00000026519	Tmem63a	208795	transmembrane protein 63a [Source:MGI Symbol;Acc:MGI:2384789]	0.146593	-0.138249	5.04932	0.146593	2.17625	0.0446162	0.591497	1.35051
ENSMUSG00000022797	ENSMUSG00000022797	ENSMUSG00000022797	Tfrc	22042	transferrin receptor [Source:MGI Symbol;Acc:MGI:98822]	0.171947	0.0359357	7.98523	0.171947	2.17532	0.0446968	0.591497	1.34972
ENSMUSG00000038172	ENSMUSG00000038172	ENSMUSG00000038172	Ttc39b	69863	tetratricopeptide repeat domain 39B [Source:MGI Symbol;Acc:MGI:1917113]	0.133133	0.0519428	5.25465	0.133133	2.17521	0.0447058	0.591497	1.34964
ENSMUSG00000032344	ENSMUSG00000032344	ENSMUSG00000032344	Mb21d1	214763	Mab-21 domain containing 1 [Source:MGI Symbol;Acc:MGI:2442261]	-0.131736	-0.0704565	4.6045	-0.131736	-2.17512	0.0447137	0.591497	1.34956
ENSMUSG00000097586	ENSMUSG00000097586	ENSMUSG00000097586	Gm26528	NA	predicted gene, 26528 [Source:MGI Symbol;Acc:MGI:5477022]	1.40713	-1.29267	-2.85222	1.40713	2.17371	0.0448367	0.592042	1.34837
ENSMUSG00000028563	ENSMUSG00000028563	ENSMUSG00000028563	Tm2d1	94043	TM2 domain containing 1 [Source:MGI Symbol;Acc:MGI:2137022]	-0.175227	0.303514	4.14773	-0.175227	-2.17271	0.0449234	0.592042	1.34753
ENSMUSG00000026273	ENSMUSG00000026273	ENSMUSG00000026273	Mterf4	69821	mitochondrial transcription termination factor 4 [Source:MGI Symbol;Acc:MGI:1918355]	0.156159	-0.108534	3.40305	0.156159	2.17166	0.0450151	0.592042	1.34664
ENSMUSG00000078129	ENSMUSG00000078129	ENSMUSG00000078129	Actl10	70362	actin-like 10 [Source:MGI Symbol;Acc:MGI:1917612]	1.29295	-1.52218	-2.84064	1.29295	2.17083	0.0450873	0.592042	1.34595
ENSMUSG00000025759	ENSMUSG00000025759	ENSMUSG00000025759	Mfsd8	72175	major facilitator superfamily domain containing 8 [Source:MGI Symbol;Acc:MGI:1919425]	-0.12896	0.158856	4.03522	-0.12896	-2.17054	0.0451123	0.592042	1.34571
ENSMUSG00000021186	ENSMUSG00000021186	ENSMUSG00000021186	Fbln5	23876	fibulin 5 [Source:MGI Symbol;Acc:MGI:1346091]	-0.557792	1.13505	-0.297558	-0.557792	-2.17047	0.0451185	0.592042	1.34565
ENSMUSG00000105710	ENSMUSG00000105710	ENSMUSG00000105710	Gm43859	NA	predicted gene 43859 [Source:MGI Symbol;Acc:MGI:5663996]	0.822968	0.0113178	-0.945221	0.822968	2.17007	0.0451534	0.592042	1.34531
ENSMUSG00000083468	ENSMUSG00000083468	ENSMUSG00000083468	Gm9431	NA	predicted gene 9431 [Source:MGI Symbol;Acc:MGI:3648373]	0.850605	-0.740872	-1.05022	0.850605	2.17007	0.0451538	0.592042	1.34531
ENSMUSG00000052033	ENSMUSG00000052033	ENSMUSG00000052033	Pfdn4	109054	prefoldin 4 [Source:MGI Symbol;Acc:MGI:1923512]	0.183751	-0.187316	3.80096	0.183751	2.1699	0.0451689	0.592042	1.34516
ENSMUSG00000081316	ENSMUSG00000081316	ENSMUSG00000081316	Gm16205	NA	predicted gene 16205 [Source:MGI Symbol;Acc:MGI:3801883]	0.75649	-0.320984	-1.08627	0.75649	2.16963	0.0451921	0.592042	1.34494
ENSMUSG00000020219	ENSMUSG00000020219	ENSMUSG00000020219	Timm13	30055	translocase of inner mitochondrial membrane 13 [Source:MGI Symbol;Acc:MGI:1353432]	0.111819	-0.203661	4.93741	0.111819	2.16923	0.0452274	0.592042	1.3446
ENSMUSG00000031925	ENSMUSG00000031925	ENSMUSG00000031925	Maml2	270118	mastermind like transcriptional coactivator 2 [Source:MGI Symbol;Acc:MGI:2389460]	-0.167657	0.254095	4.30618	-0.167657	-2.16905	0.0452435	0.592042	1.34444
ENSMUSG00000048701	ENSMUSG00000048701	ENSMUSG00000048701	Ccdc6	76551	coiled-coil domain containing 6 [Source:MGI Symbol;Acc:MGI:1923801]	-0.0735775	0.0938184	6.17851	-0.0735775	-2.16853	0.0452888	0.592042	1.34401
ENSMUSG00000029017	ENSMUSG00000029017	ENSMUSG00000029017	Pmpcb	73078	peptidase (mitochondrial processing) beta [Source:MGI Symbol;Acc:MGI:1920328]	0.112482	-0.069606	5.67293	0.112482	2.1683	0.0453086	0.592042	1.34382
ENSMUSG00000029254	ENSMUSG00000029254	ENSMUSG00000029254	Stap1	56792	signal transducing adaptor family member 1 [Source:MGI Symbol;Acc:MGI:1926193]	-0.208529	-0.0507394	8.18802	-0.208529	-2.16796	0.0453389	0.592042	1.34353
ENSMUSG00000059456	ENSMUSG00000059456	ENSMUSG00000059456	Ptk2b	19229	PTK2 protein tyrosine kinase 2 beta [Source:MGI Symbol;Acc:MGI:104908]	-0.101943	-0.0446778	8.34808	-0.101943	-2.16791	0.0453433	0.592042	1.34349
ENSMUSG00000092486	ENSMUSG00000092486	ENSMUSG00000092486	2610524H06Rik	330173	RIKEN cDNA 2610524H06 gene [Source:MGI Symbol;Acc:MGI:2447819]	-0.253673	0.222679	2.87842	-0.253673	-2.16737	0.0453907	0.592042	1.34303
ENSMUSG00000051579	ENSMUSG00000051579	ENSMUSG00000051579	Tceal8	66684	transcription elongation factor A (SII)-like 8 [Source:MGI Symbol;Acc:MGI:1913934]	-0.105258	0.1275	5.82508	-0.105258	-2.16721	0.0454046	0.592042	1.3429
ENSMUSG00000022672	ENSMUSG00000022672	ENSMUSG00000022672	Prkdc	19090	protein kinase, DNA activated, catalytic polypeptide [Source:MGI Symbol;Acc:MGI:104779]	-0.13194	0.182416	5.00481	-0.13194	-2.16721	0.0454049	0.592042	1.3429
ENSMUSG00000087281	ENSMUSG00000087281	ENSMUSG00000087281	Gm16015	NA	predicted gene 16015 [Source:MGI Symbol;Acc:MGI:3801811]	1.47428	-1.57566	-3.73573	1.47428	2.1667	0.0454499	0.592042	1.34247
ENSMUSG00000033487	ENSMUSG00000033487	ENSMUSG00000033487	Fndc3a	319448	fibronectin type III domain containing 3A [Source:MGI Symbol;Acc:MGI:1196463]	0.0950732	0.0162391	7.96482	0.0950732	2.16649	0.0454685	0.592042	1.34229
ENSMUSG00000081656	ENSMUSG00000081656	ENSMUSG00000081656	Gm11246	NA	predicted gene 11246 [Source:MGI Symbol;Acc:MGI:3651881]	-1.62258	0.478923	-0.881303	-1.62258	-2.16605	0.0455067	0.592069	1.34192
ENSMUSG00000081476	ENSMUSG00000081476	ENSMUSG00000081476	Itpa-ps1	NA	inosine triphosphatase (nucleoside triphosphate pyrophosphatase) pseudogene 1 [Source:MGI Symbol;Acc:MGI:3613363]	0.30931	-0.143981	1.31208	0.30931	2.16569	0.0455385	0.592069	1.34162
ENSMUSG00000026098	ENSMUSG00000026098	ENSMUSG00000026098	Pms1	227099	PMS1 homolog 1, mismatch repair system component [Source:MGI Symbol;Acc:MGI:1202302]	-0.243921	0.352853	2.9499	-0.243921	-2.16433	0.0456584	0.592877	1.34048
ENSMUSG00000086368	ENSMUSG00000086368	ENSMUSG00000086368	Gm13830	NA	predicted gene 13830 [Source:MGI Symbol;Acc:MGI:3651141]	-1.32813	1.31227	-2.06579	-1.32813	-2.16383	0.045703	0.592877	1.34005
ENSMUSG00000027993	ENSMUSG00000027993	ENSMUSG00000027993	Trim2	80890	tripartite motif-containing 2 [Source:MGI Symbol;Acc:MGI:1933163]	-0.238035	-0.0255775	2.77114	-0.238035	-2.16337	0.045744	0.592877	1.33967
ENSMUSG00000024277	ENSMUSG00000024277	ENSMUSG00000024277	Mapre2	212307	microtubule-associated protein, RP/EB family, member 2 [Source:MGI Symbol;Acc:MGI:106271]	0.0925677	-0.0535482	7.30818	0.0925677	2.16285	0.0457893	0.592877	1.33924
ENSMUSG00000072612	ENSMUSG00000072612	ENSMUSG00000072612	Gm10382	NA	predicted gene 10382 [Source:MGI Symbol;Acc:MGI:3647829]	0.665801	-0.348041	-0.7147	0.665801	2.16272	0.0458009	0.592877	1.33913
ENSMUSG00000038005	ENSMUSG00000038005	ENSMUSG00000038005	Hpf1	72612	histone PARylation factor 1 [Source:MGI Symbol;Acc:MGI:1919862]	-0.135061	-0.00165109	5.63509	-0.135061	-2.16268	0.0458049	0.592877	1.33909
ENSMUSG00000055116	ENSMUSG00000055116	ENSMUSG00000055116	Arntl	11865	aryl hydrocarbon receptor nuclear translocator-like [Source:MGI Symbol;Acc:MGI:1096381]	0.177407	0.0648687	4.18608	0.177407	2.16186	0.0458772	0.593372	1.3384
ENSMUSG00000069793	ENSMUSG00000069793	ENSMUSG00000069793	Slfn9	237886	schlafen 9 [Source:MGI Symbol;Acc:MGI:2445121]	-0.200574	0.0371511	6.56269	-0.200574	-2.16087	0.0459652	0.59407	1.33757
ENSMUSG00000103433	ENSMUSG00000103433	ENSMUSG00000103433	Gm2272	NA	predicted gene 2272 [Source:MGI Symbol;Acc:MGI:3780442]	1.22977	-0.461513	-2.6426	1.22977	2.16007	0.0460364	0.594548	1.3369
ENSMUSG00000027804	ENSMUSG00000027804	ENSMUSG00000027804	Ppid	67738	peptidylprolyl isomerase D (cyclophilin D) [Source:MGI Symbol;Acc:MGI:1914988]	0.140745	-0.120033	5.22092	0.140745	2.15861	0.0461671	0.595324	1.33567
ENSMUSG00000034333	ENSMUSG00000034333	ENSMUSG00000034333	Zbed4	223773	zinc finger, BED type containing 4 [Source:MGI Symbol;Acc:MGI:2682302]	0.245537	-0.0848213	2.56996	0.245537	2.15844	0.0461825	0.595324	1.33552
ENSMUSG00000056267	ENSMUSG00000056267	ENSMUSG00000056267	Cep70	68121	centrosomal protein 70 [Source:MGI Symbol;Acc:MGI:1915371]	0.188228	-0.0770939	4.22015	0.188228	2.15821	0.0462026	0.595324	1.33533
ENSMUSG00000074826	ENSMUSG00000074826	ENSMUSG00000074826	Gm10767	100038538	predicted gene 10767 [Source:MGI Symbol;Acc:MGI:3642136]	0.713126	-0.923033	-0.338905	0.713126	2.15786	0.0462337	0.595324	1.33504
ENSMUSG00000037860	ENSMUSG00000037860	ENSMUSG00000037860	Aim2	383619	absent in melanoma 2 [Source:MGI Symbol;Acc:MGI:2686159]	-0.0956998	0.0806381	5.5224	-0.0956998	-2.15749	0.0462673	0.595324	1.33473
ENSMUSG00000001305	ENSMUSG00000001305	ENSMUSG00000001305	Rrp15	67223	ribosomal RNA processing 15 homolog (S. cerevisiae) [Source:MGI Symbol;Acc:MGI:1914473]	0.199807	-0.24707	3.91194	0.199807	2.15699	0.0463117	0.595456	1.33431
ENSMUSG00000114797	ENSMUSG00000114797	ENSMUSG00000114797	Gm49336	71844	predicted gene, 49336 [Source:MGI Symbol;Acc:MGI:6121524]	-0.110385	0.123583	5.78451	-0.110385	-2.15581	0.0464173	0.595886	1.33332
ENSMUSG00000031353	ENSMUSG00000031353	ENSMUSG00000031353	Rbbp7	245688	retinoblastoma binding protein 7, chromatin remodeling factor [Source:MGI Symbol;Acc:MGI:1194910]	-0.10318	-0.00792628	7.06959	-0.10318	-2.15553	0.0464425	0.595886	1.33308
ENSMUSG00000106988	ENSMUSG00000106988	ENSMUSG00000106988	Tsg101-ps	NA	tumor susceptibility gene 101, pseudogene [Source:MGI Symbol;Acc:MGI:1335078]	-0.362468	0.360349	1.94195	-0.362468	-2.15547	0.0464478	0.595886	1.33304
ENSMUSG00000025326	ENSMUSG00000025326	ENSMUSG00000025326	Ube3a	22215	ubiquitin protein ligase E3A [Source:MGI Symbol;Acc:MGI:105098]	0.0609185	-0.00850596	7.31095	0.0609185	2.15488	0.0465009	0.596128	1.33254
ENSMUSG00000082935	ENSMUSG00000082935	ENSMUSG00000082935	Gm7658	NA	predicted gene 7658 [Source:MGI Symbol;Acc:MGI:3648029]	0.169058	-0.0776767	3.56858	0.169058	2.15411	0.0465707	0.596584	1.33189
ENSMUSG00000115667	ENSMUSG00000115667	ENSMUSG00000115667	Gm10389	NA	predicted gene 10389 [Source:MGI Symbol;Acc:MGI:3641773]	1.42113	-0.583651	-2.89894	1.42113	2.15313	0.0466588	0.597274	1.33107
ENSMUSG00000116560	ENSMUSG00000116560	ENSMUSG00000116560	NA	100040500	predicted 2808 [Source:NCBI gene;Acc:100040500]	-0.921717	1.56016	-1.45498	-0.921717	-2.15273	0.046695	0.597298	1.33073
ENSMUSG00000026187	ENSMUSG00000026187	ENSMUSG00000026187	Xrcc5	22596	X-ray repair complementing defective repair in Chinese hamster cells 5 [Source:MGI Symbol;Acc:MGI:104517]	0.472399	-0.658217	0.358347	0.472399	2.15224	0.0467389	0.597371	1.33032
ENSMUSG00000029705	ENSMUSG00000029705	ENSMUSG00000029705	Cux1	13047	cut-like homeobox 1 [Source:MGI Symbol;Acc:MGI:88568]	-0.0653173	0.0236105	8.20049	-0.0653173	-2.15191	0.0467692	0.597371	1.33004
ENSMUSG00000026749	ENSMUSG00000026749	ENSMUSG00000026749	Nek6	59126	NIMA (never in mitosis gene a)-related expressed kinase 6 [Source:MGI Symbol;Acc:MGI:1891638]	-0.138952	-0.0488927	6.44301	-0.138952	-2.15124	0.0468297	0.597648	1.32948
ENSMUSG00000026156	ENSMUSG00000026156	ENSMUSG00000026156	B3gat2	280645	beta-1,3-glucuronyltransferase 2 (glucuronosyltransferase S) [Source:MGI Symbol;Acc:MGI:2389490]	-0.85162	0.795819	-0.132194	-0.85162	-2.15091	0.0468596	0.597648	1.3292
ENSMUSG00000023942	ENSMUSG00000023942	ENSMUSG00000023942	Slc29a1	63959	solute carrier family 29 (nucleoside transporters), member 1 [Source:MGI Symbol;Acc:MGI:1927073]	-0.151983	0.0581909	5.50388	-0.151983	-2.14967	0.0469714	0.597877	1.32817
ENSMUSG00000041164	ENSMUSG00000041164	ENSMUSG00000041164	Zmiz2	52915	zinc finger, MIZ-type containing 2 [Source:MGI Symbol;Acc:MGI:106374]	-0.0899546	-0.00237582	6.73654	-0.0899546	-2.14899	0.0470334	0.597877	1.32759
ENSMUSG00000035129	ENSMUSG00000035129	ENSMUSG00000035129	Gm6781	NA	predicted gene 6781 [Source:MGI Symbol;Acc:MGI:3644510]	-0.728287	1.28221	-0.11558	-0.728287	-2.14863	0.047066	0.597877	1.32729
ENSMUSG00000036273	ENSMUSG00000036273	ENSMUSG00000036273	Lrrk2	66725	leucine-rich repeat kinase 2 [Source:MGI Symbol;Acc:MGI:1913975]	-0.143705	-0.0110499	3.99598	-0.143705	-2.14861	0.0470683	0.597877	1.32727
ENSMUSG00000004071	ENSMUSG00000004071	ENSMUSG00000004071	Cdip1	66626	cell death inducing Trp53 target 1 [Source:MGI Symbol;Acc:MGI:1913876]	0.103611	0.0547638	5.36297	0.103611	2.1482	0.0471053	0.597877	1.32693
ENSMUSG00000116872	ENSMUSG00000116872	ENSMUSG00000116872	NA	NA	zinc finger, BED type containing 4 (Zbed4), pseudogene	-1.43531	0.961877	-2.72348	-1.43531	-2.14809	0.0471155	0.597877	1.32684
ENSMUSG00000035455	ENSMUSG00000035455	ENSMUSG00000035455	Fignl1	60530	fidgetin-like 1 [Source:MGI Symbol;Acc:MGI:1890648]	-0.201414	-0.0319317	5.14659	-0.201414	-2.14802	0.0471214	0.597877	1.32678
ENSMUSG00000102175	ENSMUSG00000102175	ENSMUSG00000102175	Gm6119	NA	predicted gene 6119 [Source:MGI Symbol;Acc:MGI:3644547]	-1.62762	3.80122	-3.08556	-1.62762	-2.14769	0.047152	0.597877	1.3265
ENSMUSG00000052861	ENSMUSG00000052861	ENSMUSG00000052861	Dnah6	330355	dynein, axonemal, heavy chain 6 [Source:MGI Symbol;Acc:MGI:107744]	1.38186	-1.65047	-3.32377	1.38186	2.14622	0.047286	0.599023	1.32527
ENSMUSG00000106562	ENSMUSG00000106562	ENSMUSG00000106562	Gm5981	NA	predicted gene 5981 [Source:MGI Symbol;Acc:MGI:3649175]	-1.22555	2.43178	-3.14905	-1.22555	-2.14468	0.0474262	0.599023	1.32398
ENSMUSG00000019699	ENSMUSG00000019699	ENSMUSG00000019699	Akt3	23797	thymoma viral proto-oncogene 3 [Source:MGI Symbol;Acc:MGI:1345147]	-0.0884782	0.101496	5.84749	-0.0884782	-2.14414	0.0474763	0.599023	1.32352
ENSMUSG00000015536	ENSMUSG00000015536	ENSMUSG00000015536	Mocs2	17434	molybdenum cofactor synthesis 2 [Source:MGI Symbol;Acc:MGI:1336894]	0.118947	-0.0966591	5.47977	0.118947	2.14399	0.0474895	0.599023	1.3234
ENSMUSG00000110414	ENSMUSG00000110414	ENSMUSG00000110414	Gm45481	NA	predicted gene 45481 [Source:MGI Symbol;Acc:MGI:5791317]	-1.86802	1.52292	-3.32834	-1.86802	-2.14368	0.0475177	0.599023	1.32314
ENSMUSG00000029385	ENSMUSG00000029385	ENSMUSG00000029385	Ccng2	12452	cyclin G2 [Source:MGI Symbol;Acc:MGI:1095734]	0.133981	-0.0418164	5.3025	0.133981	2.14358	0.0475277	0.599023	1.32305
ENSMUSG00000029229	ENSMUSG00000029229	ENSMUSG00000029229	Chic2	74277	cysteine-rich hydrophobic domain 2 [Source:MGI Symbol;Acc:MGI:1921527]	0.116724	-0.0817689	4.94314	0.116724	2.14356	0.0475291	0.599023	1.32304
ENSMUSG00000018920	ENSMUSG00000018920	ENSMUSG00000018920	Cxcl16	66102	chemokine (C-X-C motif) ligand 16 [Source:MGI Symbol;Acc:MGI:1932682]	0.0747697	-0.00643524	7.60398	0.0747697	2.14341	0.047543	0.599023	1.32291
ENSMUSG00000019990	ENSMUSG00000019990	ENSMUSG00000019990	Pde7b	29863	phosphodiesterase 7B [Source:MGI Symbol;Acc:MGI:1352752]	0.276961	0.0376596	4.66389	0.276961	2.14331	0.0475519	0.599023	1.32283
ENSMUSG00000031642	ENSMUSG00000031642	ENSMUSG00000031642	Sh3rf1	59009	SH3 domain containing ring finger 1 [Source:MGI Symbol;Acc:MGI:1913066]	0.20739	-0.184914	2.94786	0.20739	2.14285	0.0475944	0.599092	1.32244
ENSMUSG00000024253	ENSMUSG00000024253	ENSMUSG00000024253	Dync2li1	213575	dynein cytoplasmic 2 light intermediate chain 1 [Source:MGI Symbol;Acc:MGI:1913996]	-0.477586	0.363739	1.62824	-0.477586	-2.1425	0.0476262	0.599092	1.32215
ENSMUSG00000017404	ENSMUSG00000017404	ENSMUSG00000017404	Rpl19	19921	ribosomal protein L19 [Source:MGI Symbol;Acc:MGI:98020]	0.150464	-0.144106	4.93023	0.150464	2.14105	0.0477594	0.599673	1.32094
ENSMUSG00000046139	ENSMUSG00000046139	ENSMUSG00000046139	Patl1	225929	protein associated with topoisomerase II homolog 1 (yeast) [Source:MGI Symbol;Acc:MGI:2147679]	0.0868144	-0.0177387	5.97483	0.0868144	2.14096	0.0477684	0.599673	1.32086
ENSMUSG00000037709	ENSMUSG00000037709	ENSMUSG00000037709	Fam13a	58909	family with sequence similarity 13, member A [Source:MGI Symbol;Acc:MGI:1889842]	0.418504	-0.127341	1.52573	0.418504	2.14088	0.0477756	0.599673	1.32079
ENSMUSG00000089753	ENSMUSG00000089753	ENSMUSG00000089753	Cd300ld2	NA	CD300 molecule like family member D2 [Source:MGI Symbol;Acc:MGI:3649405]	-0.512633	0.92549	-0.149673	-0.512633	-2.1391	0.0479398	0.600483	1.3193
ENSMUSG00000054717	ENSMUSG00000054717	ENSMUSG00000054717	Hmgb2	97165	high mobility group box 2 [Source:MGI Symbol;Acc:MGI:96157]	-0.331704	0.297677	4.07753	-0.331704	-2.13905	0.0479443	0.600483	1.31926
ENSMUSG00000026628	ENSMUSG00000026628	ENSMUSG00000026628	Atf3	11910	activating transcription factor 3 [Source:MGI Symbol;Acc:MGI:109384]	0.183974	-0.0818198	8.26955	0.183974	2.13872	0.0479749	0.600483	1.31899
ENSMUSG00000072244	ENSMUSG00000072244	ENSMUSG00000072244	Trim6	94088	tripartite motif-containing 6 [Source:MGI Symbol;Acc:MGI:2137352]	0.512107	-0.635215	0.797805	0.512107	2.13834	0.0480103	0.600483	1.31867
ENSMUSG00000084338	ENSMUSG00000084338	ENSMUSG00000084338	Gm13531	NA	predicted gene 13531 [Source:MGI Symbol;Acc:MGI:3651643]	1.79332	-2.20896	-2.9087	1.79332	2.13809	0.0480335	0.600483	1.31846
ENSMUSG00000021234	ENSMUSG00000021234	ENSMUSG00000021234	Fam161b	217705	family with sequence similarity 161, member B [Source:MGI Symbol;Acc:MGI:2443027]	-0.645714	1.1754	-0.407541	-0.645714	-2.13765	0.0480745	0.600483	1.31809
ENSMUSG00000102546	ENSMUSG00000102546	ENSMUSG00000102546	Gm9722	NA	predicted gene 9722 [Source:MGI Symbol;Acc:MGI:3646115]	-0.916417	0.129028	-2.33908	-0.916417	-2.13757	0.0480814	0.600483	1.31802
ENSMUSG00000059895	ENSMUSG00000059895	ENSMUSG00000059895	Ptp4a3	19245	protein tyrosine phosphatase 4a3 [Source:MGI Symbol;Acc:MGI:1277098]	0.187562	-0.311925	3.96245	0.187562	2.13694	0.0481398	0.600506	1.3175
ENSMUSG00000059027	ENSMUSG00000059027	ENSMUSG00000059027	9630013D21Rik	NA	RIKEN cDNA 9630013D21 gene [Source:MGI Symbol;Acc:MGI:2442649]	-1.01851	0.470521	-2.14614	-1.01851	-2.13639	0.0481908	0.600506	1.31704
ENSMUSG00000036499	ENSMUSG00000036499	ENSMUSG00000036499	Eea1	216238	early endosome antigen 1 [Source:MGI Symbol;Acc:MGI:2442192]	-0.0583866	-0.00888137	8.05908	-0.0583866	-2.1361	0.0482184	0.600506	1.31679
ENSMUSG00000037649	ENSMUSG00000037649	ENSMUSG00000037649	H2-DMa	14998	histocompatibility 2, class II, locus DMa [Source:MGI Symbol;Acc:MGI:95921]	-0.18471	0.0787056	3.32007	-0.18471	-2.13607	0.0482211	0.600506	1.31676
ENSMUSG00000115347	ENSMUSG00000115347	ENSMUSG00000115347	Gm8238	NA	predicted gene 8238 [Source:MGI Symbol;Acc:MGI:3644041]	-1.26309	-0.223609	-1.85108	-1.26309	-2.13307	0.0485003	0.601986	1.31426
ENSMUSG00000020886	ENSMUSG00000020886	ENSMUSG00000020886	Dlg4	13385	discs large MAGUK scaffold protein 4 [Source:MGI Symbol;Acc:MGI:1277959]	-0.164527	-0.00155653	4.23003	-0.164527	-2.133	0.0485065	0.601986	1.3142
ENSMUSG00000031849	ENSMUSG00000031849	ENSMUSG00000031849	Comp	12845	cartilage oligomeric matrix protein [Source:MGI Symbol;Acc:MGI:88469]	-1.2349	0.976483	-2.88853	-1.2349	-2.13287	0.0485191	0.601986	1.31409
ENSMUSG00000086851	ENSMUSG00000086851	ENSMUSG00000086851	A430108G06Rik	NA	RIKEN cDNA A430108G06 gene [Source:MGI Symbol;Acc:MGI:2442478]	0.682294	-0.0749268	-0.211038	0.682294	2.13286	0.0485198	0.601986	1.31408
ENSMUSG00000022711	ENSMUSG00000022711	ENSMUSG00000022711	Pmm2	54128	phosphomannomutase 2 [Source:MGI Symbol;Acc:MGI:1859214]	0.0928416	-0.0798468	5.82274	0.0928416	2.13269	0.0485362	0.601986	1.31393
ENSMUSG00000023021	ENSMUSG00000023021	ENSMUSG00000023021	Cers5	71949	ceramide synthase 5 [Source:MGI Symbol;Acc:MGI:1919199]	-0.0832504	-0.0271318	6.25072	-0.0832504	-2.13257	0.0485472	0.601986	1.31384
ENSMUSG00000030681	ENSMUSG00000030681	ENSMUSG00000030681	Mvp	78388	major vault protein [Source:MGI Symbol;Acc:MGI:1925638]	-0.0653568	0.00181032	7.42014	-0.0653568	-2.13146	0.0486511	0.602529	1.31291
ENSMUSG00000035560	ENSMUSG00000035560	ENSMUSG00000035560	Wdr20rt	70948	WD repeat domain 20, retrogene [Source:MGI Symbol;Acc:MGI:1918198]	1.14609	0.0246939	-2.69486	1.14609	2.13136	0.0486602	0.602529	1.31283
ENSMUSG00000038876	ENSMUSG00000038876	ENSMUSG00000038876	Rnf146	68031	ring finger protein 146 [Source:MGI Symbol;Acc:MGI:1915281]	0.196823	-0.0635747	3.45657	0.196823	2.12973	0.0488138	0.604001	1.31146
ENSMUSG00000020544	ENSMUSG00000020544	ENSMUSG00000020544	Cox11	69802	cytochrome c oxidase assembly protein 11, copper chaperone [Source:MGI Symbol;Acc:MGI:1917052]	0.376296	-0.435271	0.994598	0.376296	2.12889	0.0488928	0.604055	1.31075
ENSMUSG00000027430	ENSMUSG00000027430	ENSMUSG00000027430	Dtd1	66044	D-tyrosyl-tRNA deacylase 1 [Source:MGI Symbol;Acc:MGI:1913294]	-0.222303	0.375809	2.71554	-0.222303	-2.12876	0.0489051	0.604055	1.31065
ENSMUSG00000026335	ENSMUSG00000026335	ENSMUSG00000026335	Pam	18484	peptidylglycine alpha-amidating monooxygenase [Source:MGI Symbol;Acc:MGI:97475]	-0.0914329	0.0232183	6.64009	-0.0914329	-2.12851	0.0489286	0.604055	1.31044
ENSMUSG00000026600	ENSMUSG00000026600	ENSMUSG00000026600	Soat1	20652	sterol O-acyltransferase 1 [Source:MGI Symbol;Acc:MGI:104665]	0.0773445	0.0469247	8.92717	0.0773445	2.12776	0.048999	0.604055	1.30981
ENSMUSG00000106853	ENSMUSG00000106853	ENSMUSG00000106853	Gm7492	NA	predicted gene 7492 [Source:MGI Symbol;Acc:MGI:3648381]	-1.16592	0.744956	-1.55662	-1.16592	-2.12747	0.0490259	0.604055	1.30957
ENSMUSG00000021983	ENSMUSG00000021983	ENSMUSG00000021983	Atp8a2	50769	ATPase, aminophospholipid transporter-like, class I, type 8A, member 2 [Source:MGI Symbol;Acc:MGI:1354710]	1.04906	-1.23282	-1.77465	1.04906	2.12747	0.0490261	0.604055	1.30957
ENSMUSG00000011831	ENSMUSG00000011831	ENSMUSG00000011831	Evi5	14020	ecotropic viral integration site 5 [Source:MGI Symbol;Acc:MGI:104736]	0.0867447	0.0242343	5.73639	0.0867447	2.12685	0.0490851	0.604353	1.30905
ENSMUSG00000026303	ENSMUSG00000026303	ENSMUSG00000026303	Mlph	171531	melanophilin [Source:MGI Symbol;Acc:MGI:2176380]	-1.29226	1.53606	-1.9081	-1.29226	-2.12572	0.0491916	0.605237	1.30811
ENSMUSG00000004815	ENSMUSG00000004815	ENSMUSG00000004815	Dgkq	110524	diacylglycerol kinase, theta [Source:MGI Symbol;Acc:MGI:102918]	-0.132809	0.0912144	4.0673	-0.132809	-2.12531	0.0492308	0.605292	1.30776
ENSMUSG00000078762	ENSMUSG00000078762	ENSMUSG00000078762	Haus5	71909	HAUS augmin-like complex, subunit 5 [Source:MGI Symbol;Acc:MGI:1919159]	0.444983	-0.00086938	1.17802	0.444983	2.12426	0.0493302	0.606087	1.30689
ENSMUSG00000097921	ENSMUSG00000097921	ENSMUSG00000097921	Gm26576	NA	predicted gene, 26576 [Source:MGI Symbol;Acc:MGI:5477070]	-1.16654	1.28321	-1.33552	-1.16654	-2.12384	0.0493698	0.606146	1.30654
ENSMUSG00000025577	ENSMUSG00000025577	ENSMUSG00000025577	Cbx2	12416	chromobox 2 [Source:MGI Symbol;Acc:MGI:88289]	-0.351108	0.291129	2.28112	-0.351108	-2.12254	0.0494939	0.606613	1.30545
ENSMUSG00000020263	ENSMUSG00000020263	ENSMUSG00000020263	Appl2	216190	adaptor protein, phosphotyrosine interaction, PH domain and leucine zipper containing 2 [Source:MGI Symbol;Acc:MGI:2384914]	0.0744092	0.0247159	6.98704	0.0744092	2.12253	0.0494941	0.606613	1.30545
ENSMUSG00000066191	ENSMUSG00000066191	ENSMUSG00000066191	Anks6	75691	ankyrin repeat and sterile alpha motif domain containing 6 [Source:MGI Symbol;Acc:MGI:1922941]	-0.24484	0.133498	2.52193	-0.24484	-2.12234	0.0495123	0.606613	1.30529
ENSMUSG00000064090	ENSMUSG00000064090	ENSMUSG00000064090	Vrk2	69922	vaccinia related kinase 2 [Source:MGI Symbol;Acc:MGI:1917172]	0.130321	-0.078445	4.9976	0.130321	2.12162	0.0495816	0.606688	1.30468
ENSMUSG00000109015	ENSMUSG00000109015	ENSMUSG00000109015	Gm31024	NA	predicted gene, 31024 [Source:MGI Symbol;Acc:MGI:5590183]	-0.604029	0.391389	0.0314331	-0.604029	-2.1205	0.0496885	0.606688	1.30374
ENSMUSG00000032425	ENSMUSG00000032425	ENSMUSG00000032425	Zfp949	71640	zinc finger protein 949 [Source:MGI Symbol;Acc:MGI:1918890]	0.281086	-0.170563	3.24296	0.281086	2.12007	0.0497289	0.606688	1.30339
ENSMUSG00000047996	ENSMUSG00000047996	ENSMUSG00000047996	Prrg1	546336	proline rich Gla (G-carboxyglutamic acid) 1 [Source:MGI Symbol;Acc:MGI:1917364]	-0.309698	0.214707	2.61079	-0.309698	-2.11967	0.0497678	0.606688	1.30305
ENSMUSG00000045665	ENSMUSG00000045665	ENSMUSG00000045665	Mfsd5	106073	major facilitator superfamily domain containing 5 [Source:MGI Symbol;Acc:MGI:2145901]	-0.086451	0.0241986	5.7755	-0.086451	-2.11938	0.0497955	0.606688	1.30281
ENSMUSG00000022371	ENSMUSG00000022371	ENSMUSG00000022371	Col14a1	12818	collagen, type XIV, alpha 1 [Source:MGI Symbol;Acc:MGI:1341272]	-0.904195	0.923353	-1.26694	-0.904195	-2.11862	0.0498685	0.606688	1.30217
ENSMUSG00000108030	ENSMUSG00000108030	ENSMUSG00000108030	9530062K07Rik	NA	RIKEN cDNA 9530062K07 gene [Source:MGI Symbol;Acc:MGI:1925989]	-0.945044	1.43888	-1.44687	-0.945044	-2.11855	0.0498747	0.606688	1.30212
ENSMUSG00000101210	ENSMUSG00000101210	ENSMUSG00000101210	Gm28720	NA	predicted gene 28720 [Source:MGI Symbol;Acc:MGI:5579426]	1.65531	-1.20572	-3.19155	1.65531	2.11825	0.0499034	0.606688	1.30187
ENSMUSG00000107491	ENSMUSG00000107491	ENSMUSG00000107491	Gm17893	NA	predicted gene, 17893 [Source:MGI Symbol;Acc:MGI:5010078]	1.37737	-1.49903	-2.39514	1.37737	2.11792	0.049935	0.606688	1.3016
ENSMUSG00000037826	ENSMUSG00000037826	ENSMUSG00000037826	Ppm1k	243382	protein phosphatase 1K (PP2C domain containing) [Source:MGI Symbol;Acc:MGI:2442111]	0.202282	0.0447373	3.56425	0.202282	2.11761	0.0499648	0.606688	1.30134
ENSMUSG00000100153	ENSMUSG00000100153	ENSMUSG00000100153	Ppp1ccb	434233	protein phosphatase 1 catalytic subunit gamma B [Source:MGI Symbol;Acc:MGI:3647492]	-0.296303	0.228101	2.91588	-0.296303	-2.11755	0.0499708	0.606688	1.30128
ENSMUSG00000055148	ENSMUSG00000055148	ENSMUSG00000055148	Klf2	16598	Kruppel-like factor 2 (lung) [Source:MGI Symbol;Acc:MGI:1342772]	-0.235463	0.0145038	4.14373	-0.235463	-2.11727	0.049998	0.606688	1.30105
ENSMUSG00000081378	ENSMUSG00000081378	ENSMUSG00000081378	Rps13-ps4	NA	ribosomal protein S13, pseudogene 4 [Source:MGI Symbol;Acc:MGI:3648822]	-1.17965	0.518027	-3.03353	-1.17965	-2.11726	0.0499986	0.606688	1.30104
ENSMUSG00000030515	ENSMUSG00000030515	ENSMUSG00000030515	Tarsl2	272396	threonyl-tRNA synthetase-like 2 [Source:MGI Symbol;Acc:MGI:2444486]	0.173844	-0.212917	3.70911	0.173844	2.11718	0.050006	0.606688	1.30098
ENSMUSG00000057499	ENSMUSG00000057499	ENSMUSG00000057499	Gm6177	NA	predicted gene 6177 [Source:MGI Symbol;Acc:MGI:3643753]	1.53415	0.384845	-3.74341	1.53415	2.11672	0.0500501	0.6068	1.3006
ENSMUSG00000078317	ENSMUSG00000078317	ENSMUSG00000078317	F8a	14070	factor 8-associated gene A [Source:MGI Symbol;Acc:MGI:95474]	-0.250355	0.152715	2.59012	-0.250355	-2.11539	0.0501788	0.607392	1.29948
ENSMUSG00000053846	ENSMUSG00000053846	ENSMUSG00000053846	Lipg	16891	lipase, endothelial [Source:MGI Symbol;Acc:MGI:1341803]	-1.19446	1.55297	-0.985338	-1.19446	-2.11538	0.0501796	0.607392	1.29947
ENSMUSG00000028634	ENSMUSG00000028634	ENSMUSG00000028634	Hivep3	16656	human immunodeficiency virus type I enhancer binding protein 3 [Source:MGI Symbol;Acc:MGI:106589]	-0.125701	-0.0220487	5.10419	-0.125701	-2.11513	0.0502035	0.607392	1.29927
ENSMUSG00000116530	ENSMUSG00000116530	ENSMUSG00000116530	NA	NA	novel transcript, antisense to Ostn	0.847335	-0.879364	-1.24529	0.847335	2.11462	0.050253	0.607469	1.29884
ENSMUSG00000116898	ENSMUSG00000116898	ENSMUSG00000116898	NA	NA	novel transcript	-1.38391	1.23468	-3.05619	-1.38391	-2.11408	0.0503046	0.607469	1.29839
ENSMUSG00000039275	ENSMUSG00000039275	ENSMUSG00000039275	Foxk2	68837	forkhead box K2 [Source:MGI Symbol;Acc:MGI:1916087]	0.123017	-0.148111	6.06174	0.123017	2.11368	0.0503436	0.607469	1.29806
ENSMUSG00000045752	ENSMUSG00000045752	ENSMUSG00000045752	Tssc4	56844	tumor-suppressing subchromosomal transferable fragment 4 [Source:MGI Symbol;Acc:MGI:1861712]	-0.158968	0.0885511	3.90999	-0.158968	-2.11362	0.0503493	0.607469	1.29801
ENSMUSG00000043154	ENSMUSG00000043154	ENSMUSG00000043154	Ppp2r3a	235542	protein phosphatase 2, regulatory subunit B'', alpha [Source:MGI Symbol;Acc:MGI:2442104]	-0.202518	0.25219	3.87217	-0.202518	-2.11324	0.0503859	0.607469	1.29769
ENSMUSG00000027318	ENSMUSG00000027318	ENSMUSG00000027318	Adam33	110751	a disintegrin and metallopeptidase domain 33 [Source:MGI Symbol;Acc:MGI:1341813]	0.229447	-0.312622	2.02646	0.229447	2.1129	0.050419	0.607469	1.29741
ENSMUSG00000062345	ENSMUSG00000062345	ENSMUSG00000062345	Serpinb2	18788	serine (or cysteine) peptidase inhibitor, clade B, member 2 [Source:MGI Symbol;Acc:MGI:97609]	1.64655	-2.19406	-3.19968	1.64655	2.11185	0.050521	0.607649	1.29653
ENSMUSG00000024248	ENSMUSG00000024248	ENSMUSG00000024248	Cox7a2l	20463	cytochrome c oxidase subunit 7A2 like [Source:MGI Symbol;Acc:MGI:106015]	-0.0922811	0.104646	5.81892	-0.0922811	-2.1116	0.0505455	0.607649	1.29632
ENSMUSG00000116725	ENSMUSG00000116725	ENSMUSG00000116725	NA	NA	novel transcript	-1.39834	2.14109	-2.861	-1.39834	-2.1113	0.0505741	0.607649	1.29607
ENSMUSG00000040495	ENSMUSG00000040495	ENSMUSG00000040495	Chrm4	12672	cholinergic receptor, muscarinic 4 [Source:MGI Symbol;Acc:MGI:88399]	-1.4792	2.3816	-3.52189	-1.4792	-2.11036	0.0506653	0.607649	1.29529
ENSMUSG00000029844	ENSMUSG00000029844	ENSMUSG00000029844	Hoxa1	15394	homeobox A1 [Source:MGI Symbol;Acc:MGI:96170]	0.409495	-0.182803	1.20193	0.409495	2.11034	0.0506679	0.607649	1.29527
ENSMUSG00000112218	ENSMUSG00000112218	ENSMUSG00000112218	Gm18726	NA	predicted gene, 18726 [Source:MGI Symbol;Acc:MGI:5010911]	-0.530446	0.155402	0.677142	-0.530446	-2.11008	0.0506933	0.607649	1.29505
ENSMUSG00000057278	ENSMUSG00000057278	ENSMUSG00000057278	Snrpg	68011	small nuclear ribonucleoprotein polypeptide G [Source:MGI Symbol;Acc:MGI:1915261]	0.156106	-0.134583	3.49652	0.156106	2.10988	0.0507127	0.607649	1.29488
ENSMUSG00000027848	ENSMUSG00000027848	ENSMUSG00000027848	Olfml3	99543	olfactomedin-like 3 [Source:MGI Symbol;Acc:MGI:1914877]	-0.384401	0.238319	1.75737	-0.384401	-2.10979	0.0507216	0.607649	1.29481
ENSMUSG00000060733	ENSMUSG00000060733	ENSMUSG00000060733	Ipmk	69718	inositol polyphosphate multikinase [Source:MGI Symbol;Acc:MGI:1916968]	0.118156	-0.0698532	5.59316	0.118156	2.10952	0.0507479	0.607649	1.29458
ENSMUSG00000020752	ENSMUSG00000020752	ENSMUSG00000020752	Recql5	170472	RecQ protein-like 5 [Source:MGI Symbol;Acc:MGI:2156841]	-0.123436	0.112969	4.36773	-0.123436	-2.10882	0.0508159	0.608046	1.294
ENSMUSG00000094815	ENSMUSG00000094815	ENSMUSG00000094815	Gm22615	NA	predicted gene, 22615 [Source:MGI Symbol;Acc:MGI:5452392]	-0.84659	2.21091	-2.0953	-0.84659	-2.10836	0.0508602	0.608158	1.29362
ENSMUSG00000029714	ENSMUSG00000029714	ENSMUSG00000029714	Gigyf1	57330	GRB10 interacting GYF protein 1 [Source:MGI Symbol;Acc:MGI:1888677]	0.136435	-0.153117	5.6396	0.136435	2.10746	0.050949	0.608802	1.29286
ENSMUSG00000017765	ENSMUSG00000017765	ENSMUSG00000017765	Slc12a4	20498	solute carrier family 12, member 4 [Source:MGI Symbol;Acc:MGI:1309465]	-0.147301	-0.025984	6.00608	-0.147301	-2.10618	0.0510739	0.609176	1.2918
ENSMUSG00000039244	ENSMUSG00000039244	ENSMUSG00000039244	E130309D02Rik	231868	RIKEN cDNA E130309D02 gene [Source:MGI Symbol;Acc:MGI:2442621]	-0.151481	0.119414	4.15922	-0.151481	-2.10608	0.0510837	0.609176	1.29172
ENSMUSG00000091086	ENSMUSG00000091086	ENSMUSG00000091086	Rpl6l	NA	ribosomal protein L6-like [Source:MGI Symbol;Acc:MGI:3647789]	-1.40756	2.68791	-2.90131	-1.40756	-2.10517	0.0511728	0.609176	1.29096
ENSMUSG00000083899	ENSMUSG00000083899	ENSMUSG00000083899	Gm12346	NA	predicted gene 12346 [Source:MGI Symbol;Acc:MGI:3649810]	-0.662047	1.31687	0.852184	-0.662047	-2.10503	0.0511869	0.609176	1.29084
ENSMUSG00000069892	ENSMUSG00000069892	ENSMUSG00000069892	9930111J21Rik2	245240	RIKEN cDNA 9930111J21 gene 2 [Source:MGI Symbol;Acc:MGI:3711310]	0.0953571	0.0387435	5.25334	0.0953571	2.10492	0.051197	0.609176	1.29076
ENSMUSG00000036046	ENSMUSG00000036046	ENSMUSG00000036046	5031439G07Rik	223739	RIKEN cDNA 5031439G07 gene [Source:MGI Symbol;Acc:MGI:2444899]	0.0575854	-0.00325449	9.05623	0.0575854	2.10458	0.0512305	0.609176	1.29047
ENSMUSG00000004768	ENSMUSG00000004768	ENSMUSG00000004768	Rab23	19335	RAB23, member RAS oncogene family [Source:MGI Symbol;Acc:MGI:99833]	-0.199967	0.192	3.01912	-0.199967	-2.1043	0.0512584	0.609176	1.29023
ENSMUSG00000102599	ENSMUSG00000102599	ENSMUSG00000102599	Gm38386	NA	predicted gene, 38386 [Source:MGI Symbol;Acc:MGI:5611614]	1.12014	-1.545	-2.6426	1.12014	2.10428	0.05126	0.609176	1.29022
ENSMUSG00000045268	ENSMUSG00000045268	ENSMUSG00000045268	Zfp691	195522	zinc finger protein 691 [Source:MGI Symbol;Acc:MGI:3041163]	-0.476886	0.463694	1.3747	-0.476886	-2.10382	0.0513057	0.609303	1.28983
ENSMUSG00000068284	ENSMUSG00000068284	ENSMUSG00000068284	Usf3	207806	upstream transcription factor family member 3 [Source:MGI Symbol;Acc:MGI:2685454]	-0.0847086	0.0564251	5.81777	-0.0847086	-2.10291	0.0513954	0.609953	1.28908
ENSMUSG00000050592	ENSMUSG00000050592	ENSMUSG00000050592	Fam78a	241303	family with sequence similarity 78, member A [Source:MGI Symbol;Acc:MGI:2443569]	0.15078	0.00468457	5.16504	0.15078	2.10165	0.0515197	0.611011	1.28803
ENSMUSG00000037965	ENSMUSG00000037965	ENSMUSG00000037965	Zc3h7a	106205	zinc finger CCCH type containing 7 A [Source:MGI Symbol;Acc:MGI:2445044]	0.0663619	-0.0881707	7.01754	0.0663619	2.09931	0.0517515	0.612966	1.28608
ENSMUSG00000074217	ENSMUSG00000074217	ENSMUSG00000074217	2210011C24Rik	70134	RIKEN cDNA 2210011C24 gene [Source:MGI Symbol;Acc:MGI:1917384]	0.48462	-0.174068	0.785151	0.48462	2.09908	0.0517742	0.612966	1.28589
ENSMUSG00000020793	ENSMUSG00000020793	ENSMUSG00000020793	Galr2	14428	galanin receptor 2 [Source:MGI Symbol;Acc:MGI:1337018]	-0.927443	1.01431	-2.12444	-0.927443	-2.09852	0.0518292	0.612966	1.28543
ENSMUSG00000026121	ENSMUSG00000026121	ENSMUSG00000026121	Sema4c	20353	sema domain, immunoglobulin domain (Ig), transmembrane domain (TM) and short cytoplasmic domain, (semaphorin) 4C [Source:MGI Symbol;Acc:MGI:109252]	-0.203266	-0.00290877	3.78175	-0.203266	-2.09806	0.0518752	0.612966	1.28504
ENSMUSG00000103472	ENSMUSG00000103472	ENSMUSG00000103472	Pcdhga7	93715	protocadherin gamma subfamily A, 7 [Source:MGI Symbol;Acc:MGI:1935219]	1.36741	-1.87165	-2.42975	1.36741	2.09789	0.0518922	0.612966	1.2849
ENSMUSG00000110595	ENSMUSG00000110595	ENSMUSG00000110595	Gm7990	NA	predicted gene 7990 [Source:MGI Symbol;Acc:MGI:3649098]	-1.61434	1.74496	-2.70623	-1.61434	-2.09785	0.0518956	0.612966	1.28487
ENSMUSG00000028431	ENSMUSG00000028431	ENSMUSG00000028431	Ikbkap	230233	inhibitor of kappa light polypeptide enhancer in B cells, kinase complex-associated protein [Source:MGI Symbol;Acc:MGI:1914544]	-0.120469	0.0786522	5.78055	-0.120469	-2.0973	0.0519507	0.613058	1.28441
ENSMUSG00000107576	ENSMUSG00000107576	ENSMUSG00000107576	Gm44093	NA	predicted gene, 44093 [Source:MGI Symbol;Acc:MGI:5690485]	1.54907	-2.90149	-3.71307	1.54907	2.09707	0.0519738	0.613058	1.28422
ENSMUSG00000034574	ENSMUSG00000034574	ENSMUSG00000034574	Daam1	208846	dishevelled associated activator of morphogenesis 1 [Source:MGI Symbol;Acc:MGI:1914596]	-0.105536	-0.0442067	5.16639	-0.105536	-2.09661	0.0520197	0.613185	1.28383
ENSMUSG00000057696	ENSMUSG00000057696	ENSMUSG00000057696	Rpl30-ps1	NA	ribosomal protein L30, pseudogene 1 [Source:MGI Symbol;Acc:MGI:1321399]	-0.940992	2.53719	-2.05814	-0.940992	-2.09614	0.0520658	0.613276	1.28345
ENSMUSG00000041870	ENSMUSG00000041870	ENSMUSG00000041870	Ankrd13a	68420	ankyrin repeat domain 13a [Source:MGI Symbol;Acc:MGI:1915670]	-0.0581138	0.0543426	7.59072	-0.0581138	-2.09582	0.0520978	0.613276	1.28318
ENSMUSG00000092305	ENSMUSG00000092305	ENSMUSG00000092305	Prps1l1	75456	phosphoribosyl pyrophosphate synthetase 1-like 1 [Source:MGI Symbol;Acc:MGI:1922706]	1.27541	-0.716352	-2.56308	1.27541	2.09476	0.0522036	0.613582	1.2823
ENSMUSG00000021806	ENSMUSG00000021806	ENSMUSG00000021806	Nid2	18074	nidogen 2 [Source:MGI Symbol;Acc:MGI:1298229]	-0.274435	0.22413	2.77491	-0.274435	-2.0942	0.0522604	0.613582	1.28183
ENSMUSG00000042303	ENSMUSG00000042303	ENSMUSG00000042303	Sgsm3	105835	small G protein signaling modulator 3 [Source:MGI Symbol;Acc:MGI:1916329]	-0.17484	0.188089	3.53271	-0.17484	-2.09407	0.052273	0.613582	1.28172
ENSMUSG00000036257	ENSMUSG00000036257	ENSMUSG00000036257	Pnpla8	67452	patatin-like phospholipase domain containing 8 [Source:MGI Symbol;Acc:MGI:1914702]	0.0940331	0.0252498	6.33036	0.0940331	2.09394	0.0522857	0.613582	1.28162
ENSMUSG00000030275	ENSMUSG00000030275	ENSMUSG00000030275	Etnk1	75320	ethanolamine kinase 1 [Source:MGI Symbol;Acc:MGI:1922570]	0.0743424	0.028812	7.46188	0.0743424	2.09359	0.0523207	0.613582	1.28133
ENSMUSG00000004032	ENSMUSG00000004032	ENSMUSG00000004032	Gstm5	14866	glutathione S-transferase, mu 5 [Source:MGI Symbol;Acc:MGI:1309466]	0.298827	-0.597892	2.33597	0.298827	2.09345	0.0523351	0.613582	1.28121
ENSMUSG00000085505	ENSMUSG00000085505	ENSMUSG00000085505	Gm12868	NA	predicted gene 12868 [Source:MGI Symbol;Acc:MGI:3651004]	-1.37174	0.424754	-2.99441	-1.37174	-2.09237	0.0524437	0.613903	1.28031
ENSMUSG00000036845	ENSMUSG00000036845	ENSMUSG00000036845	Lin37	75660	lin-37 homolog (C. elegans) [Source:MGI Symbol;Acc:MGI:1922910]	0.17164	-0.136932	3.65498	0.17164	2.09208	0.0524729	0.613903	1.28006
ENSMUSG00000038147	ENSMUSG00000038147	ENSMUSG00000038147	Cd84	12523	CD84 antigen [Source:MGI Symbol;Acc:MGI:1336885]	0.0488086	0.0196554	9.5494	0.0488086	2.09188	0.0524925	0.613903	1.2799
ENSMUSG00000037262	ENSMUSG00000037262	ENSMUSG00000037262	Kin	16588	Kin17 DNA and RNA binding protein [Source:MGI Symbol;Acc:MGI:96676]	-0.225813	0.184936	3.4774	-0.225813	-2.09092	0.0525891	0.613903	1.2791
ENSMUSG00000030062	ENSMUSG00000030062	ENSMUSG00000030062	Rpn1	103963	ribophorin I [Source:MGI Symbol;Acc:MGI:98084]	0.083554	-0.0625015	8.19232	0.083554	2.09079	0.052602	0.613903	1.279
ENSMUSG00000034401	ENSMUSG00000034401	ENSMUSG00000034401	Spata6	67946	spermatogenesis associated 6 [Source:MGI Symbol;Acc:MGI:1915196]	-0.125618	0.0907017	5.12116	-0.125618	-2.09066	0.0526153	0.613903	1.27889
ENSMUSG00000031974	ENSMUSG00000031974	ENSMUSG00000031974	Abcb10	56199	ATP-binding cassette, sub-family B (MDR/TAP), member 10 [Source:MGI Symbol;Acc:MGI:1860508]	0.138633	-0.0573392	4.21296	0.138633	2.09019	0.0526623	0.613903	1.2785
ENSMUSG00000027840	ENSMUSG00000027840	ENSMUSG00000027840	Wnt2b	22414	wingless-type MMTV integration site family, member 2B [Source:MGI Symbol;Acc:MGI:1261834]	0.927396	-1.07001	-0.970286	0.927396	2.08989	0.0526932	0.613903	1.27825
ENSMUSG00000116900	ENSMUSG00000116900	ENSMUSG00000116900	NA	NA	translocase of inner mitochondrial membrane 17b (Timm17b), pseudogene	-2.02708	0.667644	-2.98368	-2.02708	-2.08968	0.0527139	0.613903	1.27807
ENSMUSG00000030946	ENSMUSG00000030946	ENSMUSG00000030946	Lhpp	76429	phospholysine phosphohistidine inorganic pyrophosphate phosphatase [Source:MGI Symbol;Acc:MGI:1923679]	0.18056	-0.184422	3.9264	0.18056	2.08967	0.0527149	0.613903	1.27807
ENSMUSG00000109198	ENSMUSG00000109198	ENSMUSG00000109198	D7Bwg0826e	NA	DNA segment, Chr 7, Brigham & Women's Genetics 0826 expressed [Source:MGI Symbol;Acc:MGI:106455]	1.27292	-1.56741	-2.82956	1.27292	2.08785	0.0528988	0.615633	1.27655
ENSMUSG00000113936	ENSMUSG00000113936	ENSMUSG00000113936	Gm8784	NA	predicted gene 8784 [Source:MGI Symbol;Acc:MGI:3646031]	-0.684632	0.89689	-0.234409	-0.684632	-2.0866	0.0530259	0.616473	1.27551
ENSMUSG00000026851	ENSMUSG00000026851	ENSMUSG00000026851	BC005624	227707	cDNA sequence BC005624 [Source:MGI Symbol;Acc:MGI:2385132]	0.0782942	-0.0345432	5.60533	0.0782942	2.0861	0.0530762	0.616473	1.2751
ENSMUSG00000030708	ENSMUSG00000030708	ENSMUSG00000030708	Dnajb13	69387	DnaJ heat shock protein family (Hsp40) member B13 [Source:MGI Symbol;Acc:MGI:1916637]	0.435062	-0.486923	1.36837	0.435062	2.08573	0.0531136	0.616473	1.27479
ENSMUSG00000032064	ENSMUSG00000032064	ENSMUSG00000032064	Dixdc1	330938	DIX domain containing 1 [Source:MGI Symbol;Acc:MGI:2679721]	1.10414	-1.04312	-1.79598	1.10414	2.08561	0.0531256	0.616473	1.2747
ENSMUSG00000042870	ENSMUSG00000042870	ENSMUSG00000042870	Tom1	21968	target of myb1 trafficking protein [Source:MGI Symbol;Acc:MGI:1338026]	0.200608	0.0335734	3.73844	0.200608	2.0854	0.0531479	0.616473	1.27451
ENSMUSG00000078867	ENSMUSG00000078867	ENSMUSG00000078867	Gm14418	NA	predicted gene 14418 [Source:MGI Symbol;Acc:MGI:3702408]	0.974332	-0.512514	-1.05536	0.974332	2.08396	0.0532943	0.616564	1.27332
ENSMUSG00000096967	ENSMUSG00000096967	ENSMUSG00000096967	Gm26621	NA	predicted gene, 26621 [Source:MGI Symbol;Acc:MGI:5477115]	-0.344025	0.130105	1.2731	-0.344025	-2.08386	0.0533045	0.616564	1.27324
ENSMUSG00000004099	ENSMUSG00000004099	ENSMUSG00000004099	Dnmt1	13433	DNA methyltransferase (cytosine-5) 1 [Source:MGI Symbol;Acc:MGI:94912]	-0.0919712	-0.0331611	7.69991	-0.0919712	-2.08367	0.0533231	0.616564	1.27308
ENSMUSG00000107968	ENSMUSG00000107968	ENSMUSG00000107968	Gm44419	NA	predicted gene, 44419 [Source:MGI Symbol;Acc:MGI:5690811]	-1.14106	0.463423	-0.994618	-1.14106	-2.08338	0.0533528	0.616564	1.27284
ENSMUSG00000021537	ENSMUSG00000021537	ENSMUSG00000021537	Cetn3	12626	centrin 3 [Source:MGI Symbol;Acc:MGI:1097706]	-0.0921791	0.0491196	5.69059	-0.0921791	-2.08324	0.0533674	0.616564	1.27272
ENSMUSG00000054510	ENSMUSG00000054510	ENSMUSG00000054510	Gm14461	329436	predicted gene 14461 [Source:MGI Symbol;Acc:MGI:3651589]	0.340531	-0.0966394	2.42722	0.340531	2.08274	0.053418	0.616564	1.27231
ENSMUSG00000007039	ENSMUSG00000007039	ENSMUSG00000007039	Ddah2	51793	dimethylarginine dimethylaminohydrolase 2 [Source:MGI Symbol;Acc:MGI:1859016]	-0.211705	0.0643819	3.27999	-0.211705	-2.08177	0.0535178	0.616564	1.2715
ENSMUSG00000024186	ENSMUSG00000024186	ENSMUSG00000024186	Rgs11	50782	regulator of G-protein signaling 11 [Source:MGI Symbol;Acc:MGI:1354739]	0.291667	-0.033081	2.69493	0.291667	2.08175	0.0535197	0.616564	1.27149
ENSMUSG00000062082	ENSMUSG00000062082	ENSMUSG00000062082	Cd200r4	239849	CD200 receptor 4 [Source:MGI Symbol;Acc:MGI:3036289]	-0.154651	0.108325	5.62422	-0.154651	-2.08147	0.0535477	0.616564	1.27126
ENSMUSG00000053113	ENSMUSG00000053113	ENSMUSG00000053113	Socs3	12702	suppressor of cytokine signaling 3 [Source:MGI Symbol;Acc:MGI:1201791]	-0.411519	-0.20446	1.87328	-0.411519	-2.0814	0.0535555	0.616564	1.2712
ENSMUSG00000086889	ENSMUSG00000086889	ENSMUSG00000086889	Phf2os1	NA	PHD finger protein 2, opposite strand 1 [Source:MGI Symbol;Acc:MGI:3645592]	-0.962559	2.26796	-1.91985	-0.962559	-2.08103	0.0535935	0.616564	1.27089
ENSMUSG00000029570	ENSMUSG00000029570	ENSMUSG00000029570	Lfng	16848	LFNG O-fucosylpeptide 3-beta-N-acetylglucosaminyltransferase [Source:MGI Symbol;Acc:MGI:1095413]	-0.0750905	0.00340834	6.77867	-0.0750905	-2.08098	0.0535982	0.616564	1.27085
ENSMUSG00000030155	ENSMUSG00000030155	ENSMUSG00000030155	Clec2e	232409	C-type lectin domain family 2, member e [Source:MGI Symbol;Acc:MGI:3028921]	-1.63238	1.98235	-3.64361	-1.63238	-2.08018	0.0536804	0.616564	1.27018
ENSMUSG00000014353	ENSMUSG00000014353	ENSMUSG00000014353	Tmem87b	72477	transmembrane protein 87B [Source:MGI Symbol;Acc:MGI:1919727]	0.0870317	0.0518424	6.61607	0.0870317	2.08	0.0536989	0.616564	1.27003
ENSMUSG00000016921	ENSMUSG00000016921	ENSMUSG00000016921	Srsf6	67996	serine/arginine-rich splicing factor 6 [Source:MGI Symbol;Acc:MGI:1915246]	-0.0620813	0.0320932	7.50886	-0.0620813	-2.07997	0.0537018	0.616564	1.27001
ENSMUSG00000064262	ENSMUSG00000064262	ENSMUSG00000064262	Gimap8	243374	GTPase, IMAP family member 8 [Source:MGI Symbol;Acc:MGI:2685303]	1.45799	-1.70485	-3.5114	1.45799	2.07959	0.0537409	0.616564	1.26969
ENSMUSG00000029208	ENSMUSG00000029208	ENSMUSG00000029208	Guf1	231279	GUF1 homolog, GTPase [Source:MGI Symbol;Acc:MGI:2140726]	-0.120891	0.102786	5.24729	-0.120891	-2.07943	0.0537573	0.616564	1.26956
ENSMUSG00000110598	ENSMUSG00000110598	ENSMUSG00000110598	Gm45854	NA	predicted gene 45854 [Source:MGI Symbol;Acc:MGI:5804969]	-0.573741	0.814276	0.162241	-0.573741	-2.07816	0.0538876	0.617237	1.26851
ENSMUSG00000044934	ENSMUSG00000044934	ENSMUSG00000044934	Zfp367	238673	zinc finger protein 367 [Source:MGI Symbol;Acc:MGI:2442266]	-0.139006	-0.00675337	5.46737	-0.139006	-2.07783	0.0539216	0.617237	1.26824
ENSMUSG00000027360	ENSMUSG00000027360	ENSMUSG00000027360	Hdc	15186	histidine decarboxylase [Source:MGI Symbol;Acc:MGI:96062]	1.29232	-1.02822	-2.58367	1.29232	2.07782	0.0539224	0.617237	1.26823
ENSMUSG00000109509	ENSMUSG00000109509	ENSMUSG00000109509	Rps12-ps4	NA	ribosomal protein S12, pseudogene 4 [Source:MGI Symbol;Acc:MGI:3780139]	-0.371132	0.293907	1.6583	-0.371132	-2.07736	0.0539705	0.617383	1.26784
ENSMUSG00000020514	ENSMUSG00000020514	ENSMUSG00000020514	Mrpl22	216767	mitochondrial ribosomal protein L22 [Source:MGI Symbol;Acc:MGI:1333794]	0.228516	-0.122514	3.2076	0.228516	2.076	0.0541102	0.618574	1.26672
ENSMUSG00000038843	ENSMUSG00000038843	ENSMUSG00000038843	Gcnt1	14537	glucosaminyl (N-acetyl) transferase 1, core 2 [Source:MGI Symbol;Acc:MGI:95676]	-0.0859253	0.0264863	7.53259	-0.0859253	-2.07403	0.054314	0.620498	1.26509
ENSMUSG00000032740	ENSMUSG00000032740	ENSMUSG00000032740	Ccdc88a	108686	coiled coil domain containing 88A [Source:MGI Symbol;Acc:MGI:1925177]	-0.105961	0.125957	6.28547	-0.105961	-2.07277	0.0544454	0.621473	1.26404
ENSMUSG00000103473	ENSMUSG00000103473	ENSMUSG00000103473	Gm37696	NA	predicted gene, 37696 [Source:MGI Symbol;Acc:MGI:5610924]	-0.344711	0.0705822	2.60692	-0.344711	-2.07251	0.0544721	0.621473	1.26383
ENSMUSG00000048164	ENSMUSG00000048164	ENSMUSG00000048164	Gm7204	NA	predicted pseudogene 7204 [Source:MGI Symbol;Acc:MGI:3645884]	-0.728262	0.727008	-0.331427	-0.728262	-2.07218	0.0545064	0.621473	1.26355
ENSMUSG00000099875	ENSMUSG00000099875	ENSMUSG00000099875	Rbm3-ps	NA	RNA binding motif (RNP1, RRM) protein 3 [Source:MGI Symbol;Acc:MGI:3642874]	-0.228936	0.32353	3.14939	-0.228936	-2.07157	0.0545703	0.621795	1.26304
ENSMUSG00000086714	ENSMUSG00000086714	ENSMUSG00000086714	0610009E02Rik	NA	RIKEN cDNA 0610009E02 gene [Source:MGI Symbol;Acc:MGI:3698435]	1.17512	-1.34305	-2.56557	1.17512	2.07025	0.0547069	0.622499	1.26196
ENSMUSG00000021916	ENSMUSG00000021916	ENSMUSG00000021916	Glt8d1	76485	glycosyltransferase 8 domain containing 1 [Source:MGI Symbol;Acc:MGI:1923735]	-0.0886437	0.072688	5.24368	-0.0886437	-2.0697	0.0547654	0.622499	1.26149
ENSMUSG00000039671	ENSMUSG00000039671	ENSMUSG00000039671	Zmynd8	228880	zinc finger, MYND-type containing 8 [Source:MGI Symbol;Acc:MGI:1918025]	0.063569	-0.0296084	7.29912	0.063569	2.06962	0.0547737	0.622499	1.26143
ENSMUSG00000015755	ENSMUSG00000015755	ENSMUSG00000015755	Tab2	68652	TGF-beta activated kinase 1/MAP3K7 binding protein 2 [Source:MGI Symbol;Acc:MGI:1915902]	0.0666329	-0.00896573	7.96965	0.0666329	2.0696	0.054775	0.622499	1.26142
ENSMUSG00000043929	ENSMUSG00000043929	ENSMUSG00000043929	Klhl15	236904	kelch-like 15 [Source:MGI Symbol;Acc:MGI:1923400]	-0.178901	0.172193	3.16496	-0.178901	-2.06893	0.0548451	0.622889	1.26086
ENSMUSG00000080485	ENSMUSG00000080485	ENSMUSG00000080485	Gm23493	NA	predicted gene, 23493 [Source:MGI Symbol;Acc:MGI:5453270]	0.861542	-2.079	-1.57086	0.861542	2.06826	0.0549154	0.62321	1.26031
ENSMUSG00000027900	ENSMUSG00000027900	ENSMUSG00000027900	Dram2	67171	DNA-damage regulated autophagy modulator 2 [Source:MGI Symbol;Acc:MGI:1914421]	0.0868135	0.0746056	7.30237	0.0868135	2.06767	0.0549771	0.62321	1.25982
ENSMUSG00000029720	ENSMUSG00000029720	ENSMUSG00000029720	Gm20605	NA	predicted gene 20605 [Source:MGI Symbol;Acc:MGI:5306917]	-0.276408	0.129072	1.69785	-0.276408	-2.06764	0.0549807	0.62321	1.25979
ENSMUSG00000038383	ENSMUSG00000038383	ENSMUSG00000038383	Pigu	228812	phosphatidylinositol glycan anchor biosynthesis, class U [Source:MGI Symbol;Acc:MGI:3039607]	0.101198	-0.00766248	5.44955	0.101198	2.06713	0.0550339	0.623407	1.25937
ENSMUSG00000028159	ENSMUSG00000028159	ENSMUSG00000028159	Dapp1	26377	dual adaptor for phosphotyrosine and 3-phosphoinositides 1 [Source:MGI Symbol;Acc:MGI:1347063]	0.132353	0.0655601	4.60378	0.132353	2.06609	0.0551429	0.624236	1.25851
ENSMUSG00000029622	ENSMUSG00000029622	ENSMUSG00000029622	Arpc1b	11867	actin related protein 2/3 complex, subunit 1B [Source:MGI Symbol;Acc:MGI:1343142]	0.0477088	-0.0708606	9.45024	0.0477088	2.06564	0.0551907	0.624371	1.25813
ENSMUSG00000072889	ENSMUSG00000072889	ENSMUSG00000072889	Nfxl1	100978	nuclear transcription factor, X-box binding-like 1 [Source:MGI Symbol;Acc:MGI:1923646]	0.147201	0.0349043	6.868	0.147201	2.0652	0.0552372	0.624412	1.25777
ENSMUSG00000101856	ENSMUSG00000101856	ENSMUSG00000101856	1700096K18Rik	NA	RIKEN cDNA 1700096K18 gene [Source:MGI Symbol;Acc:MGI:1920821]	-0.492486	0.453536	0.299167	-0.492486	-2.06492	0.0552659	0.624412	1.25754
ENSMUSG00000018965	ENSMUSG00000018965	ENSMUSG00000018965	Ywhah	22629	tyrosine 3-monooxygenase/tryptophan 5-monooxygenase activation protein, eta polypeptide [Source:MGI Symbol;Acc:MGI:109194]	0.122869	-0.030382	7.90535	0.122869	2.06358	0.055407	0.624475	1.25644
ENSMUSG00000104000	ENSMUSG00000104000	ENSMUSG00000104000	Gm38335	NA	predicted gene, 38335 [Source:MGI Symbol;Acc:MGI:5611563]	0.677793	-0.496444	-0.288969	0.677793	2.06298	0.0554707	0.624475	1.25594
ENSMUSG00000093622	ENSMUSG00000093622	ENSMUSG00000093622	Gm20703	NA	predicted gene 20703 [Source:MGI Symbol;Acc:MGI:5313150]	0.636973	-0.484975	-0.358641	0.636973	2.0629	0.0554791	0.624475	1.25587
ENSMUSG00000035504	ENSMUSG00000035504	ENSMUSG00000035504	Reep6	70335	receptor accessory protein 6 [Source:MGI Symbol;Acc:MGI:1917585]	0.722584	-0.8121	-0.70598	0.722584	2.06262	0.0555089	0.624475	1.25564
ENSMUSG00000087659	ENSMUSG00000087659	ENSMUSG00000087659	Gm12606	NA	predicted gene 12606 [Source:MGI Symbol;Acc:MGI:3649222]	-1.46866	2.1953	-3.02303	-1.46866	-2.06174	0.0556023	0.624475	1.25491
ENSMUSG00000036438	ENSMUSG00000036438	ENSMUSG00000036438	Calm2	12314	calmodulin 2 [Source:MGI Symbol;Acc:MGI:103250]	-0.0680142	0.00856231	7.85953	-0.0680142	-2.06118	0.0556612	0.624475	1.25445
ENSMUSG00000104279	ENSMUSG00000104279	ENSMUSG00000104279	Gm38300	NA	predicted gene, 38300 [Source:MGI Symbol;Acc:MGI:5611528]	1.10337	-1.23522	-2.32497	1.10337	2.06079	0.0557029	0.624475	1.25412
ENSMUSG00000096056	ENSMUSG00000096056	ENSMUSG00000096056	Gm21986	NA	predicted gene 21986 [Source:MGI Symbol;Acc:MGI:5439455]	1.4302	-1.75574	-2.11286	1.4302	2.06063	0.0557196	0.624475	1.25399
ENSMUSG00000036282	ENSMUSG00000036282	ENSMUSG00000036282	Naa30	70646	N(alpha)-acetyltransferase 30, NatC catalytic subunit [Source:MGI Symbol;Acc:MGI:1922259]	0.0927152	-0.072186	5.16598	0.0927152	2.06056	0.0557269	0.624475	1.25394
ENSMUSG00000109366	ENSMUSG00000109366	ENSMUSG00000109366	Gm44698	NA	predicted gene 44698 [Source:MGI Symbol;Acc:MGI:5753274]	-0.977794	0.695798	-1.29329	-0.977794	-2.06028	0.0557565	0.624475	1.2537
ENSMUSG00000013622	ENSMUSG00000013622	ENSMUSG00000013622	Atraid	381629	all-trans retinoic acid induced differentiation factor [Source:MGI Symbol;Acc:MGI:1918918]	-0.0925546	0.115132	5.11511	-0.0925546	-2.06008	0.0557776	0.624475	1.25354
ENSMUSG00000008348	ENSMUSG00000008348	ENSMUSG00000008348	Ubc	22190	ubiquitin C [Source:MGI Symbol;Acc:MGI:98889]	0.125242	-0.0302036	7.85903	0.125242	2.06006	0.0557806	0.624475	1.25352
ENSMUSG00000055652	ENSMUSG00000055652	ENSMUSG00000055652	Klhl25	207952	kelch-like 25 [Source:MGI Symbol;Acc:MGI:2668031]	0.129931	-0.0824769	4.06374	0.129931	2.05878	0.0559161	0.624475	1.25246
ENSMUSG00000005947	ENSMUSG00000005947	ENSMUSG00000005947	Itgae	16407	integrin alpha E, epithelial-associated [Source:MGI Symbol;Acc:MGI:1298377]	0.770383	-0.912563	-1.20892	0.770383	2.05802	0.0559973	0.624475	1.25183
ENSMUSG00000084874	ENSMUSG00000084874	ENSMUSG00000084874	Gm12906	NA	predicted gene 12906 [Source:MGI Symbol;Acc:MGI:3650884]	0.572427	-0.773547	-0.0494103	0.572427	2.05744	0.0560589	0.624475	1.25136
ENSMUSG00000031227	ENSMUSG00000031227	ENSMUSG00000031227	Magee1	107528	melanoma antigen, family E, 1 [Source:MGI Symbol;Acc:MGI:2148149]	-0.177806	0.0599509	3.41644	-0.177806	-2.05728	0.0560757	0.624475	1.25123
ENSMUSG00000064326	ENSMUSG00000064326	ENSMUSG00000064326	Siva1	30954	SIVA1, apoptosis-inducing factor [Source:MGI Symbol;Acc:MGI:1353606]	0.150665	-0.183877	3.43032	0.150665	2.0572	0.0560842	0.624475	1.25116
ENSMUSG00000110845	ENSMUSG00000110845	ENSMUSG00000110845	Gm47481	NA	predicted gene, 47481 [Source:MGI Symbol;Acc:MGI:6096456]	1.48298	-2.11257	-3.07117	1.48298	2.05711	0.0560939	0.624475	1.25108
ENSMUSG00000066478	ENSMUSG00000066478	ENSMUSG00000066478	Gm5745	NA	predicted gene 5745 [Source:MGI Symbol;Acc:MGI:3645343]	-1.3011	0.853222	-2.47485	-1.3011	-2.05694	0.0561124	0.624475	1.25094
ENSMUSG00000053819	ENSMUSG00000053819	ENSMUSG00000053819	Camk2d	108058	calcium/calmodulin-dependent protein kinase II, delta [Source:MGI Symbol;Acc:MGI:1341265]	0.0971224	-0.0179878	7.36389	0.0971224	2.05663	0.0561458	0.624475	1.25068
ENSMUSG00000103976	ENSMUSG00000103976	ENSMUSG00000103976	Gm37677	NA	predicted gene, 37677 [Source:MGI Symbol;Acc:MGI:5610905]	-0.764312	1.11003	-1.49199	-0.764312	-2.0563	0.0561803	0.624475	1.25042
ENSMUSG00000103183	ENSMUSG00000103183	ENSMUSG00000103183	Gm37090	NA	predicted gene, 37090 [Source:MGI Symbol;Acc:MGI:5610318]	0.630545	-1.15058	-0.528486	0.630545	2.05628	0.0561833	0.624475	1.25039
ENSMUSG00000069893	ENSMUSG00000069893	ENSMUSG00000069893	9930111J21Rik1	667214	RIKEN cDNA 9930111J21 gene 1 [Source:MGI Symbol;Acc:MGI:3041173]	0.184826	0.0830254	3.52173	0.184826	2.0562	0.056191	0.624475	1.25033
ENSMUSG00000113600	ENSMUSG00000113600	ENSMUSG00000113600	Gm7868	NA	predicted gene 7868 [Source:MGI Symbol;Acc:MGI:3644628]	0.906783	-0.879091	-0.485	0.906783	2.05537	0.0562801	0.624475	1.24965
ENSMUSG00000060771	ENSMUSG00000060771	ENSMUSG00000060771	Tsga10	211484	testis specific 10 [Source:MGI Symbol;Acc:MGI:2685063]	-0.180902	-0.0089248	4.04036	-0.180902	-2.05529	0.0562884	0.624475	1.24958
ENSMUSG00000097086	ENSMUSG00000097086	ENSMUSG00000097086	Gm7672	NA	predicted gene 7672 [Source:MGI Symbol;Acc:MGI:3647232]	-0.63924	1.26469	-0.412439	-0.63924	-2.05528	0.0562898	0.624475	1.24957
ENSMUSG00000108443	ENSMUSG00000108443	ENSMUSG00000108443	Gm44510	NA	predicted gene 44510 [Source:MGI Symbol;Acc:MGI:5753086]	1.52549	-0.383464	-2.88019	1.52549	2.05528	0.0562901	0.624475	1.24957
ENSMUSG00000056290	ENSMUSG00000056290	ENSMUSG00000056290	Ms4a4b	60361	membrane-spanning 4-domains, subfamily A, member 4B [Source:MGI Symbol;Acc:MGI:1913083]	0.535526	-0.865441	-0.00905123	0.535526	2.05521	0.0562974	0.624475	1.24951
ENSMUSG00000042854	ENSMUSG00000042854	ENSMUSG00000042854	Trp53rkb	76367	transformation related protein 53 regulating kinase B [Source:MGI Symbol;Acc:MGI:1914050]	0.375806	-0.229315	1.08079	0.375806	2.05452	0.0563711	0.624475	1.24894
ENSMUSG00000085448	ENSMUSG00000085448	ENSMUSG00000085448	Gm13963	NA	predicted gene 13963 [Source:MGI Symbol;Acc:MGI:3650832]	0.881303	0.401481	-0.114514	0.881303	2.05444	0.0563799	0.624475	1.24888
ENSMUSG00000110740	ENSMUSG00000110740	ENSMUSG00000110740	Gm48853	NA	predicted gene, 48853 [Source:MGI Symbol;Acc:MGI:6098590]	-1.29621	1.88931	-2.70613	-1.29621	-2.05441	0.0563827	0.624475	1.24885
ENSMUSG00000087190	ENSMUSG00000087190	ENSMUSG00000087190	D430001F17Rik	NA	RIKEN cDNA D430001F17 gene [Source:MGI Symbol;Acc:MGI:2441973]	1.39047	-0.81042	-3.27077	1.39047	2.05376	0.0564532	0.624756	1.24831
ENSMUSG00000108740	ENSMUSG00000108740	ENSMUSG00000108740	Gm6008	NA	predicted gene 6008 [Source:MGI Symbol;Acc:MGI:3647051]	-0.74128	0.23967	-1.52225	-0.74128	-2.05251	0.0565877	0.624756	1.24728
ENSMUSG00000078670	ENSMUSG00000078670	ENSMUSG00000078670	Fam174b	100038347	family with sequence similarity 174, member B [Source:MGI Symbol;Acc:MGI:3698178]	-1.50791	1.2736	-3.4742	-1.50791	-2.05241	0.0565983	0.624756	1.2472
ENSMUSG00000079419	ENSMUSG00000079419	ENSMUSG00000079419	Ms4a6c	73656	membrane-spanning 4-domains, subfamily A, member 6C [Source:MGI Symbol;Acc:MGI:2385644]	-0.120274	0.00978492	6.50115	-0.120274	-2.0518	0.0566631	0.624756	1.2467
ENSMUSG00000083912	ENSMUSG00000083912	ENSMUSG00000083912	Gm5391	NA	predicted gene 5391 [Source:MGI Symbol;Acc:MGI:3647141]	0.94676	-1.15276	-0.0328388	0.94676	2.05179	0.0566649	0.624756	1.24669
ENSMUSG00000051735	ENSMUSG00000051735	ENSMUSG00000051735	Rinl	320435	Ras and Rab interactor-like [Source:MGI Symbol;Acc:MGI:2444024]	-0.0771112	0.0637776	5.77482	-0.0771112	-2.05159	0.0566864	0.624756	1.24652
ENSMUSG00000110124	ENSMUSG00000110124	ENSMUSG00000110124	Gm4247	NA	predicted gene 4247 [Source:MGI Symbol;Acc:MGI:3782424]	-0.861111	0.549418	-1.76724	-0.861111	-2.05152	0.0566935	0.624756	1.24647
ENSMUSG00000028619	ENSMUSG00000028619	ENSMUSG00000028619	Tceanc2	66526	transcription elongation factor A (SII) N-terminal and central domain containing 2 [Source:MGI Symbol;Acc:MGI:1913776]	-0.131404	0.098809	5.13033	-0.131404	-2.05151	0.0566949	0.624756	1.24646
ENSMUSG00000107726	ENSMUSG00000107726	ENSMUSG00000107726	Gm44037	NA	predicted gene, 44037 [Source:MGI Symbol;Acc:MGI:5690429]	0.898662	-0.307851	-0.988671	0.898662	2.05114	0.0567344	0.624796	1.24615
ENSMUSG00000023008	ENSMUSG00000023008	ENSMUSG00000023008	Fmnl3	22379	formin-like 3 [Source:MGI Symbol;Acc:MGI:109569]	-0.102256	-0.0294696	6.386	-0.102256	-2.05068	0.056784	0.624947	1.24577
ENSMUSG00000016984	ENSMUSG00000016984	ENSMUSG00000016984	Etaa1	68145	Ewing tumor-associated antigen 1 [Source:MGI Symbol;Acc:MGI:1915395]	-0.174322	0.0707335	4.21862	-0.174322	-2.04643	0.0572443	0.628906	1.24227
ENSMUSG00000109279	ENSMUSG00000109279	ENSMUSG00000109279	Gm45220	NA	predicted gene 45220 [Source:MGI Symbol;Acc:MGI:5753796]	0.638863	-0.529685	0.191945	0.638863	2.04639	0.0572487	0.628906	1.24223
ENSMUSG00000053617	ENSMUSG00000053617	ENSMUSG00000053617	Sh3pxd2a	14218	SH3 and PX domains 2A [Source:MGI Symbol;Acc:MGI:1298393]	-0.0872448	-0.0465649	6.01408	-0.0872448	-2.04615	0.0572757	0.628906	1.24203
ENSMUSG00000104843	ENSMUSG00000104843	ENSMUSG00000104843	Gm5308	NA	predicted gene 5308 [Source:MGI Symbol;Acc:MGI:3646418]	1.27232	-1.15341	-2.861	1.27232	2.04603	0.0572882	0.628906	1.24194
ENSMUSG00000018651	ENSMUSG00000018651	ENSMUSG00000018651	Tada2a	217031	transcriptional adaptor 2A [Source:MGI Symbol;Acc:MGI:2144471]	0.174427	-0.000324506	3.32919	0.174427	2.04357	0.0575563	0.63106	1.23991
ENSMUSG00000032475	ENSMUSG00000032475	ENSMUSG00000032475	Nck1	17973	non-catalytic region of tyrosine kinase adaptor protein 1 [Source:MGI Symbol;Acc:MGI:109601]	-0.134068	0.09644	5.15609	-0.134068	-2.04299	0.0576204	0.63106	1.23942
ENSMUSG00000067194	ENSMUSG00000067194	ENSMUSG00000067194	Eif1ax	66235	eukaryotic translation initiation factor 1A, X-linked [Source:MGI Symbol;Acc:MGI:1913485]	-0.0748332	0.00112773	6.31584	-0.0748332	-2.04266	0.0576562	0.63106	1.23915
ENSMUSG00000025085	ENSMUSG00000025085	ENSMUSG00000025085	Ablim1	226251	actin-binding LIM protein 1 [Source:MGI Symbol;Acc:MGI:1194500]	1.56654	-0.868709	-2.9087	1.56654	2.042	0.0577281	0.63106	1.23861
ENSMUSG00000029502	ENSMUSG00000029502	ENSMUSG00000029502	Golga3	269682	golgi autoantigen, golgin subfamily a, 3 [Source:MGI Symbol;Acc:MGI:96958]	0.0814399	-0.0330309	6.75437	0.0814399	2.04199	0.0577294	0.63106	1.2386
ENSMUSG00000024241	ENSMUSG00000024241	ENSMUSG00000024241	Sos1	20662	SOS Ras/Rac guanine nucleotide exchange factor 1 [Source:MGI Symbol;Acc:MGI:98354]	0.105806	-0.0455792	5.54306	0.105806	2.04189	0.0577399	0.63106	1.23852
ENSMUSG00000001053	ENSMUSG00000001053	ENSMUSG00000001053	N4bp3	212706	NEDD4 binding protein 3 [Source:MGI Symbol;Acc:MGI:2442218]	-0.38612	-0.171896	1.04282	-0.38612	-2.04177	0.057753	0.63106	1.23843
ENSMUSG00000110457	ENSMUSG00000110457	ENSMUSG00000110457	Gm45752	NA	predicted gene 45752 [Source:MGI Symbol;Acc:MGI:5804867]	-0.35166	0.247087	1.97303	-0.35166	-2.04107	0.05783	0.63106	1.23785
ENSMUSG00000019923	ENSMUSG00000019923	ENSMUSG00000019923	Zwint	52696	ZW10 interactor [Source:MGI Symbol;Acc:MGI:1289227]	-0.0877183	0.0530632	6.30083	-0.0877183	-2.0409	0.057849	0.63106	1.2377
ENSMUSG00000113088	ENSMUSG00000113088	ENSMUSG00000113088	Gm36757	NA	predicted gene, 36757 [Source:MGI Symbol;Acc:MGI:5595916]	-1.60074	0.0622983	-4.13197	-1.60074	-2.04081	0.0578585	0.63106	1.23763
ENSMUSG00000046230	ENSMUSG00000046230	ENSMUSG00000046230	Vps13a	271564	vacuolar protein sorting 13A [Source:MGI Symbol;Acc:MGI:2444304]	-0.0955524	0.166492	6.00104	-0.0955524	-2.04034	0.0579107	0.63106	1.23724
ENSMUSG00000033740	ENSMUSG00000033740	ENSMUSG00000033740	St18	240690	suppression of tumorigenicity 18 [Source:MGI Symbol;Acc:MGI:2446700]	0.130524	-0.205492	4.54154	0.130524	2.03992	0.057957	0.63106	1.23689
ENSMUSG00000024259	ENSMUSG00000024259	ENSMUSG00000024259	Slc25a46	67453	solute carrier family 25, member 46 [Source:MGI Symbol;Acc:MGI:1914703]	-0.0787261	0.140785	6.23165	-0.0787261	-2.03982	0.0579679	0.63106	1.23681
ENSMUSG00000025199	ENSMUSG00000025199	ENSMUSG00000025199	Chuk	12675	conserved helix-loop-helix ubiquitous kinase [Source:MGI Symbol;Acc:MGI:99484]	0.102214	-0.0538079	6.21431	0.102214	2.03908	0.0580492	0.63106	1.2362
ENSMUSG00000072972	ENSMUSG00000072972	ENSMUSG00000072972	Adam4	11498	a disintegrin and metallopeptidase domain 4 [Source:MGI Symbol;Acc:MGI:104731]	0.944808	-0.682854	-1.04284	0.944808	2.0388	0.0580797	0.63106	1.23598
ENSMUSG00000113262	ENSMUSG00000113262	ENSMUSG00000113262	Gm48551	NA	predicted gene, 48551 [Source:MGI Symbol;Acc:MGI:6098103]	-1.30178	2.02801	-2.78004	-1.30178	-2.0387	0.0580905	0.63106	1.23589
ENSMUSG00000041633	ENSMUSG00000041633	ENSMUSG00000041633	Kctd12b	207474	potassium channel tetramerisation domain containing 12b [Source:MGI Symbol;Acc:MGI:2444667]	-0.15501	0.0979183	5.78081	-0.15501	-2.0382	0.0581458	0.63106	1.23548
ENSMUSG00000038047	ENSMUSG00000038047	ENSMUSG00000038047	Haus6	230376	HAUS augmin-like complex, subunit 6 [Source:MGI Symbol;Acc:MGI:1923389]	-0.1812	0.141084	4.90179	-0.1812	-2.03795	0.0581736	0.63106	1.23527
ENSMUSG00000065954	ENSMUSG00000065954	ENSMUSG00000065954	Tacc1	320165	transforming, acidic coiled-coil containing protein 1 [Source:MGI Symbol;Acc:MGI:2443510]	-0.0916669	0.0292418	7.38971	-0.0916669	-2.03731	0.0582447	0.63106	1.23474
ENSMUSG00000056220	ENSMUSG00000056220	ENSMUSG00000056220	Pla2g4a	18783	phospholipase A2, group IVA (cytosolic, calcium-dependent) [Source:MGI Symbol;Acc:MGI:1195256]	-0.120024	-0.0688004	5.35287	-0.120024	-2.03719	0.0582578	0.63106	1.23465
ENSMUSG00000035666	ENSMUSG00000035666	ENSMUSG00000035666	Gtf3c4	269252	general transcription factor IIIC, polypeptide 4 [Source:MGI Symbol;Acc:MGI:2138937]	-0.0802802	0.158203	5.97211	-0.0802802	-2.03673	0.0583087	0.63106	1.23427
ENSMUSG00000105742	ENSMUSG00000105742	ENSMUSG00000105742	Gm42748	NA	predicted gene 42748 [Source:MGI Symbol;Acc:MGI:5662885]	-0.679777	1.23899	-0.271472	-0.679777	-2.03653	0.0583305	0.63106	1.2341
ENSMUSG00000025408	ENSMUSG00000025408	ENSMUSG00000025408	Ddit3	13198	DNA-damage inducible transcript 3 [Source:MGI Symbol;Acc:MGI:109247]	0.196416	-0.0816924	4.94492	0.196416	2.03642	0.0583421	0.63106	1.23402
ENSMUSG00000024188	ENSMUSG00000024188	ENSMUSG00000024188	Luc7l	66978	Luc7-like [Source:MGI Symbol;Acc:MGI:1914228]	0.0939137	-0.136947	5.97835	0.0939137	2.03521	0.0584762	0.63106	1.23302
ENSMUSG00000031880	ENSMUSG00000031880	ENSMUSG00000031880	Rrad	56437	Ras-related associated with diabetes [Source:MGI Symbol;Acc:MGI:1930943]	-0.260801	0.0721042	2.21526	-0.260801	-2.03515	0.0584839	0.63106	1.23296
ENSMUSG00000020156	ENSMUSG00000020156	ENSMUSG00000020156	Mum1	68114	melanoma associated antigen (mutated) 1 [Source:MGI Symbol;Acc:MGI:1915364]	-0.122669	0.123438	5.18359	-0.122669	-2.03506	0.0584937	0.63106	1.23289
ENSMUSG00000030751	ENSMUSG00000030751	ENSMUSG00000030751	Psma1	26440	proteasome (prosome, macropain) subunit, alpha type 1 [Source:MGI Symbol;Acc:MGI:1347005]	-0.0614206	0.0321959	7.23916	-0.0614206	-2.03501	0.0584993	0.63106	1.23285
ENSMUSG00000058093	ENSMUSG00000058093	ENSMUSG00000058093	Zfp729b	100416706	zinc finger protein 729b [Source:MGI Symbol;Acc:MGI:2145180]	-0.126954	0.199664	4.25363	-0.126954	-2.03416	0.0585933	0.63106	1.23215
ENSMUSG00000078435	ENSMUSG00000078435	ENSMUSG00000078435	AU041133	216177	expressed sequence AU041133 [Source:MGI Symbol;Acc:MGI:2143755]	0.231545	-0.235067	2.24924	0.231545	2.03415	0.0585948	0.63106	1.23214
ENSMUSG00000046997	ENSMUSG00000046997	ENSMUSG00000046997	Spsb4	211949	splA/ryanodine receptor domain and SOCS box containing 4 [Source:MGI Symbol;Acc:MGI:2183445]	0.562224	-0.0829613	1.84186	0.562224	2.03408	0.0586024	0.63106	1.23208
ENSMUSG00000086539	ENSMUSG00000086539	ENSMUSG00000086539	Gm16759	NA	predicted gene, 16759 [Source:MGI Symbol;Acc:MGI:4439683]	-1.25341	2.23029	-2.55113	-1.25341	-2.03371	0.0586428	0.63106	1.23179
ENSMUSG00000044026	ENSMUSG00000044026	ENSMUSG00000044026	Slc35g1	240660	solute carrier family 35, member G1 [Source:MGI Symbol;Acc:MGI:2444789]	-0.2369	0.0102558	2.98923	-0.2369	-2.03334	0.0586847	0.63106	1.23148
ENSMUSG00000093507	ENSMUSG00000093507	ENSMUSG00000093507	Gm20627	NA	predicted gene 20627 [Source:MGI Symbol;Acc:MGI:5313074]	1.07171	-0.211002	-1.98887	1.07171	2.03313	0.0587076	0.63106	1.23131
ENSMUSG00000030386	ENSMUSG00000030386	ENSMUSG00000030386	Zfp606	67370	zinc finger protein 606 [Source:MGI Symbol;Acc:MGI:1914620]	-0.198516	0.171431	3.11947	-0.198516	-2.03306	0.0587159	0.63106	1.23124
ENSMUSG00000000827	ENSMUSG00000000827	ENSMUSG00000000827	Tpd52l2	66314	tumor protein D52-like 2 [Source:MGI Symbol;Acc:MGI:1913564]	0.0791999	-0.147804	5.95586	0.0791999	2.03251	0.0587765	0.631117	1.2308
ENSMUSG00000097252	ENSMUSG00000097252	ENSMUSG00000097252	Gm6634	NA	predicted gene 6634 [Source:MGI Symbol;Acc:MGI:3643829]	-0.31358	0.060826	2.41646	-0.31358	-2.03207	0.058826	0.631117	1.23043
ENSMUSG00000026849	ENSMUSG00000026849	ENSMUSG00000026849	Tor1a	30931	torsin family 1, member A (torsin A) [Source:MGI Symbol;Acc:MGI:1353568]	0.110003	-0.192278	5.02244	0.110003	2.03199	0.0588348	0.631117	1.23037
ENSMUSG00000050989	ENSMUSG00000050989	ENSMUSG00000050989	Selenon	74777	selenoprotein N [Source:MGI Symbol;Acc:MGI:2151208]	-0.0723209	0.0978779	6.36819	-0.0723209	-2.03158	0.0588806	0.631117	1.23003
ENSMUSG00000036202	ENSMUSG00000036202	ENSMUSG00000036202	Rif1	51869	replication timing regulatory factor 1 [Source:MGI Symbol;Acc:MGI:1098622]	-0.107421	0.00730679	5.58205	-0.107421	-2.03138	0.0589024	0.631117	1.22987
ENSMUSG00000028613	ENSMUSG00000028613	ENSMUSG00000028613	Lrp8	16975	low density lipoprotein receptor-related protein 8, apolipoprotein e receptor [Source:MGI Symbol;Acc:MGI:1340044]	0.168441	-0.134722	4.14048	0.168441	2.031	0.0589455	0.631191	1.22955
ENSMUSG00000004937	ENSMUSG00000004937	ENSMUSG00000004937	Sgta	52551	small glutamine-rich tetratricopeptide repeat (TPR)-containing, alpha [Source:MGI Symbol;Acc:MGI:1098703]	0.0867795	-0.112422	6.04803	0.0867795	2.03059	0.0589907	0.631287	1.22922
ENSMUSG00000002825	ENSMUSG00000002825	ENSMUSG00000002825	Qtrt1	60507	queuine tRNA-ribosyltransferase catalytic subunit 1 [Source:MGI Symbol;Acc:MGI:1931441]	0.25009	-0.277872	2.14338	0.25009	2.02993	0.0590645	0.631592	1.22867
ENSMUSG00000041000	ENSMUSG00000041000	ENSMUSG00000041000	Trim62	67525	tripartite motif-containing 62 [Source:MGI Symbol;Acc:MGI:1914775]	-0.180634	0.174088	3.07344	-0.180634	-2.02964	0.0590972	0.631592	1.22843
ENSMUSG00000081409	ENSMUSG00000081409	ENSMUSG00000081409	Gm8215	NA	predicted gene 8215 [Source:MGI Symbol;Acc:MGI:3646719]	-1.46862	2.70938	-3.07648	-1.46862	-2.02936	0.0591279	0.631592	1.22821
ENSMUSG00000028100	ENSMUSG00000028100	ENSMUSG00000028100	Nudt17	78373	nudix (nucleoside diphosphate linked moiety X)-type motif 17 [Source:MGI Symbol;Acc:MGI:1925623]	1.03774	-1.36181	-2.74786	1.03774	2.02846	0.0592298	0.632034	1.22746
ENSMUSG00000060098	ENSMUSG00000060098	ENSMUSG00000060098	Prmt7	214572	protein arginine N-methyltransferase 7 [Source:MGI Symbol;Acc:MGI:2384879]	0.11896	-0.237698	4.74502	0.11896	2.02815	0.0592639	0.632034	1.22721
ENSMUSG00000097785	ENSMUSG00000097785	ENSMUSG00000097785	B230217O12Rik	NA	RIKEN cDNA B230217O12 gene [Source:MGI Symbol;Acc:MGI:2444948]	1.08149	-1.2836	-1.67488	1.08149	2.02772	0.059312	0.632034	1.22686
ENSMUSG00000014956	ENSMUSG00000014956	ENSMUSG00000014956	Ppp1cb	19046	protein phosphatase 1 catalytic subunit beta [Source:MGI Symbol;Acc:MGI:104871]	0.0533085	0.0463951	7.84299	0.0533085	2.02766	0.0593186	0.632034	1.22681
ENSMUSG00000032577	ENSMUSG00000032577	ENSMUSG00000032577	Mapkapk3	102626	mitogen-activated protein kinase-activated protein kinase 3 [Source:MGI Symbol;Acc:MGI:2143163]	0.0796155	0.00829447	5.5801	0.0796155	2.02738	0.0593507	0.632034	1.22657
ENSMUSG00000024222	ENSMUSG00000024222	ENSMUSG00000024222	Fkbp5	14229	FK506 binding protein 5 [Source:MGI Symbol;Acc:MGI:104670]	-0.225005	-0.00610218	4.24307	-0.225005	-2.02704	0.0593888	0.632054	1.2263
ENSMUSG00000096950	ENSMUSG00000096950	ENSMUSG00000096950	Gm9530	NA	predicted gene 9530 [Source:MGI Symbol;Acc:MGI:3779939]	-0.699714	0.489175	-0.753147	-0.699714	-2.02607	0.0594975	0.632708	1.2255
ENSMUSG00000079316	ENSMUSG00000079316	ENSMUSG00000079316	Rab9	56382	RAB9, member RAS oncogene family [Source:MGI Symbol;Acc:MGI:1890695]	0.125131	0.0325468	5.25515	0.125131	2.02576	0.0595325	0.632708	1.22525
ENSMUSG00000057531	ENSMUSG00000057531	ENSMUSG00000057531	Dtnbp1	94245	dystrobrevin binding protein 1 [Source:MGI Symbol;Acc:MGI:2137586]	0.104864	-0.0287344	6.11556	0.104864	2.02474	0.0596478	0.632708	1.22441
ENSMUSG00000090843	ENSMUSG00000090843	ENSMUSG00000090843	Heatr4	101055670	HEAT repeat containing 4 [Source:MGI Symbol;Acc:MGI:4937307]	1.68785	-2.09304	-3.88779	1.68785	2.02459	0.059665	0.632708	1.22428
ENSMUSG00000046157	ENSMUSG00000046157	ENSMUSG00000046157	Tmem229b	268567	transmembrane protein 229B [Source:MGI Symbol;Acc:MGI:2444389]	0.100814	-0.0582823	5.71179	0.100814	2.02459	0.0596652	0.632708	1.22428
ENSMUSG00000028252	ENSMUSG00000028252	ENSMUSG00000028252	Ccnc	51813	cyclin C [Source:MGI Symbol;Acc:MGI:1858199]	-0.124576	0.209004	5.17599	-0.124576	-2.02401	0.0597307	0.632708	1.2238
ENSMUSG00000070493	ENSMUSG00000070493	ENSMUSG00000070493	Chchd2	14004	coiled-coil-helix-coiled-coil-helix domain containing 2 [Source:MGI Symbol;Acc:MGI:1261428]	-0.0761555	0.148594	5.91066	-0.0761555	-2.02394	0.0597384	0.632708	1.22375
ENSMUSG00000082872	ENSMUSG00000082872	ENSMUSG00000082872	Gm15773	NA	predicted gene 15773 [Source:MGI Symbol;Acc:MGI:3783214]	-0.812954	1.42128	-0.505194	-0.812954	-2.02392	0.0597409	0.632708	1.22373
ENSMUSG00000027244	ENSMUSG00000027244	ENSMUSG00000027244	Atg13	51897	autophagy related 13 [Source:MGI Symbol;Acc:MGI:1196429]	0.0820012	-0.10082	5.85178	0.0820012	2.02205	0.0599524	0.634563	1.22219
ENSMUSG00000024614	ENSMUSG00000024614	ENSMUSG00000024614	Tmx3	67988	thioredoxin-related transmembrane protein 3 [Source:MGI Symbol;Acc:MGI:2442418]	-0.071759	0.0661737	7.21398	-0.071759	-2.0203	0.0601506	0.636274	1.22076
ENSMUSG00000056598	ENSMUSG00000056598	ENSMUSG00000056598	Drc3	74665	dynein regulatory complex subunit 3 [Source:MGI Symbol;Acc:MGI:1921915]	-1.59917	0.824091	-3.01013	-1.59917	-2.0199	0.060196	0.636368	1.22043
ENSMUSG00000002997	ENSMUSG00000002997	ENSMUSG00000002997	Prkar2b	19088	protein kinase, cAMP dependent regulatory, type II beta [Source:MGI Symbol;Acc:MGI:97760]	-0.199094	0.00587789	4.84032	-0.199094	-2.0193	0.060265	0.636712	1.21993
ENSMUSG00000114809	ENSMUSG00000114809	ENSMUSG00000114809	Atp5c1-ps	NA	ATP synthase, H+ transporting, mitochondrial F1 complex, gamma polypeptide 1, pseudogene [Source:MGI Symbol;Acc:MGI:2145515]	-0.306086	0.567043	2.18205	-0.306086	-2.0186	0.060345	0.63717	1.21936
ENSMUSG00000028382	ENSMUSG00000028382	ENSMUSG00000028382	Ptbp3	230257	polypyrimidine tract binding protein 3 [Source:MGI Symbol;Acc:MGI:1923334]	-0.0562627	0.100044	8.89707	-0.0562627	-2.01819	0.0603916	0.637276	1.21902
ENSMUSG00000026469	ENSMUSG00000026469	ENSMUSG00000026469	Xpr1	19775	xenotropic and polytropic retrovirus receptor 1 [Source:MGI Symbol;Acc:MGI:97932]	-0.0648883	0.0897622	7.57547	-0.0648883	-2.01741	0.0604806	0.637565	1.21838
ENSMUSG00000045962	ENSMUSG00000045962	ENSMUSG00000045962	Wnk1	232341	WNK lysine deficient protein kinase 1 [Source:MGI Symbol;Acc:MGI:2442092]	-0.0439814	-0.0202021	9.90757	-0.0439814	-2.01682	0.0605476	0.637565	1.2179
ENSMUSG00000081369	ENSMUSG00000081369	ENSMUSG00000081369	Gm11896	NA	predicted gene 11896 [Source:MGI Symbol;Acc:MGI:3651205]	-1.27963	1.0581	-2.74018	-1.27963	-2.01644	0.0605913	0.637565	1.21759
ENSMUSG00000032725	ENSMUSG00000032725	ENSMUSG00000032725	Folr2	14276	folate receptor 2 (fetal) [Source:MGI Symbol;Acc:MGI:95569]	0.102686	-0.0876077	7.21452	0.102686	2.01637	0.0605995	0.637565	1.21753
ENSMUSG00000006585	ENSMUSG00000006585	ENSMUSG00000006585	Cdt1	67177	chromatin licensing and DNA replication factor 1 [Source:MGI Symbol;Acc:MGI:1914427]	-0.109979	-0.0930624	5.71213	-0.109979	-2.01635	0.0606019	0.637565	1.21751
ENSMUSG00000108732	ENSMUSG00000108732	ENSMUSG00000108732	2310043P16Rik	NA	RIKEN cDNA 2310043P16 gene [Source:MGI Symbol;Acc:MGI:1917385]	-0.309451	0.332587	1.79354	-0.309451	-2.01569	0.0606774	0.637974	1.21697
ENSMUSG00000077167	ENSMUSG00000077167	ENSMUSG00000077167	Gm24119	NA	predicted gene, 24119 [Source:MGI Symbol;Acc:MGI:5453896]	-0.99619	0.75935	-2.19956	-0.99619	-2.015	0.0607568	0.638041	1.21641
ENSMUSG00000016528	ENSMUSG00000016528	ENSMUSG00000016528	Mapkapk2	17164	MAP kinase-activated protein kinase 2 [Source:MGI Symbol;Acc:MGI:109298]	-0.0592439	0.00211021	7.96743	-0.0592439	-2.01499	0.0607571	0.638041	1.2164
ENSMUSG00000020434	ENSMUSG00000020434	ENSMUSG00000020434	4921536K21Rik	67430	RIKEN cDNA 4921536K21 gene [Source:MGI Symbol;Acc:MGI:1914680]	0.76246	-0.955306	-0.938448	0.76246	2.01449	0.0608145	0.63811	1.21599
ENSMUSG00000008496	ENSMUSG00000008496	ENSMUSG00000008496	Pou2f2	18987	POU domain, class 2, transcription factor 2 [Source:MGI Symbol;Acc:MGI:101897]	-0.174596	0.0775861	7.53768	-0.174596	-2.0143	0.0608369	0.63811	1.21583
ENSMUSG00000068523	ENSMUSG00000068523	ENSMUSG00000068523	Gng5	14707	guanine nucleotide binding protein (G protein), gamma 5 [Source:MGI Symbol;Acc:MGI:109164]	0.0923896	-0.0972251	5.62788	0.0923896	2.01222	0.0610761	0.640233	1.21413
ENSMUSG00000113326	ENSMUSG00000113326	ENSMUSG00000113326	Gm47586	NA	predicted gene, 47586 [Source:MGI Symbol;Acc:MGI:6096627]	1.41059	-2.06535	-1.64265	1.41059	2.01105	0.0612118	0.641096	1.21317
ENSMUSG00000044566	ENSMUSG00000044566	ENSMUSG00000044566	Cage1	71213	cancer antigen 1 [Source:MGI Symbol;Acc:MGI:1918463]	-0.748533	0.868294	-0.929527	-0.748533	-2.01052	0.0612722	0.641096	1.21274
ENSMUSG00000039789	ENSMUSG00000039789	ENSMUSG00000039789	Zfp597	71063	zinc finger protein 597 [Source:MGI Symbol;Acc:MGI:1918313]	-0.226245	0.161025	3.46312	-0.226245	-2.01031	0.0612972	0.641096	1.21256
ENSMUSG00000106530	ENSMUSG00000106530	ENSMUSG00000106530	Gm42430	NA	predicted gene 42430 [Source:MGI Symbol;Acc:MGI:5662567]	-1.34247	2.02512	-1.31266	-1.34247	-2.01024	0.0613055	0.641096	1.2125
ENSMUSG00000078496	ENSMUSG00000078496	ENSMUSG00000078496	Zfp982	195531	zinc finger protein 982 [Source:MGI Symbol;Acc:MGI:3701121]	1.15313	-1.37863	-2.0998	1.15313	2.00787	0.0615803	0.643582	1.21056
ENSMUSG00000082402	ENSMUSG00000082402	ENSMUSG00000082402	Gm15621	NA	predicted gene 15621 [Source:MGI Symbol;Acc:MGI:3783066]	1.4559	-1.36238	-3.59061	1.4559	2.00753	0.0616194	0.643605	1.21028
ENSMUSG00000062785	ENSMUSG00000062785	ENSMUSG00000062785	Kcnc3	16504	potassium voltage gated channel, Shaw-related subfamily, member 3 [Source:MGI Symbol;Acc:MGI:96669]	-0.668998	0.694053	-0.768758	-0.668998	-2.00652	0.0617373	0.644241	1.20945
ENSMUSG00000069607	ENSMUSG00000069607	ENSMUSG00000069607	Cd300ld3	382551	CD300 molecule like family member D3 [Source:MGI Symbol;Acc:MGI:2687214]	-0.273422	0.425586	2.464	-0.273422	-2.00637	0.0617542	0.644241	1.20933
ENSMUSG00000010392	ENSMUSG00000010392	ENSMUSG00000010392	Gosr1	53334	golgi SNAP receptor complex member 1 [Source:MGI Symbol;Acc:MGI:1858260]	0.0967767	0.00481251	6.21906	0.0967767	2.00586	0.061814	0.644479	1.20891
ENSMUSG00000115816	ENSMUSG00000115816	ENSMUSG00000115816	Gm34589	NA	predicted gene, 34589 [Source:MGI Symbol;Acc:MGI:5593748]	-0.67305	1.09579	-0.880776	-0.67305	-2.00512	0.0619002	0.644802	1.20831
ENSMUSG00000034189	ENSMUSG00000034189	ENSMUSG00000034189	Hsdl1	72552	hydroxysteroid dehydrogenase like 1 [Source:MGI Symbol;Acc:MGI:1919802]	0.0792266	-0.139577	5.66964	0.0792266	2.0047	0.0619489	0.644802	1.20797
ENSMUSG00000026942	ENSMUSG00000026942	ENSMUSG00000026942	Traf2	22030	TNF receptor-associated factor 2 [Source:MGI Symbol;Acc:MGI:101835]	-0.124454	0.0652691	4.25966	-0.124454	-2.00415	0.0620135	0.644802	1.20751
ENSMUSG00000031935	ENSMUSG00000031935	ENSMUSG00000031935	Med17	234959	mediator complex subunit 17 [Source:MGI Symbol;Acc:MGI:2182585]	0.09145	-0.0654591	5.5288	0.09145	2.00403	0.0620272	0.644802	1.20742
ENSMUSG00000001467	ENSMUSG00000001467	ENSMUSG00000001467	Cyp51	13121	cytochrome P450, family 51 [Source:MGI Symbol;Acc:MGI:106040]	0.115074	-0.1616	6.69349	0.115074	2.00401	0.0620301	0.644802	1.2074
ENSMUSG00000026482	ENSMUSG00000026482	ENSMUSG00000026482	Rgl1	19731	ral guanine nucleotide dissociation stimulator,-like 1 [Source:MGI Symbol;Acc:MGI:107484]	0.0862029	-0.0999067	6.36175	0.0862029	2.00275	0.0621768	0.645317	1.20637
ENSMUSG00000015747	ENSMUSG00000015747	ENSMUSG00000015747	Vps45	22365	vacuolar protein sorting 45 [Source:MGI Symbol;Acc:MGI:891965]	-0.121051	-0.0134411	4.82727	-0.121051	-2.00271	0.0621815	0.645317	1.20634
ENSMUSG00000078816	ENSMUSG00000078816	ENSMUSG00000078816	Prkcg	18752	protein kinase C, gamma [Source:MGI Symbol;Acc:MGI:97597]	0.737966	-1.433	-0.687682	0.737966	2.00248	0.0622084	0.645317	1.20615
ENSMUSG00000032239	ENSMUSG00000032239	ENSMUSG00000032239	Rp9	55934	retinitis pigmentosa 9 (human) [Source:MGI Symbol;Acc:MGI:2157166]	-0.128137	0.225483	4.50433	-0.128137	-2.0023	0.0622298	0.645317	1.206
ENSMUSG00000048329	ENSMUSG00000048329	ENSMUSG00000048329	Mfsd6l	215723	major facilitator superfamily domain containing 6-like [Source:MGI Symbol;Acc:MGI:2384904]	-1.12556	0.472336	-2.64022	-1.12556	-2.00177	0.0622923	0.645317	1.20557
ENSMUSG00000055053	ENSMUSG00000055053	ENSMUSG00000055053	Nfic	18029	nuclear factor I/C [Source:MGI Symbol;Acc:MGI:109591]	0.084275	-0.0455748	6.98248	0.084275	2.00169	0.0623018	0.645317	1.2055
ENSMUSG00000069206	ENSMUSG00000069206	ENSMUSG00000069206	Zfp874a	238692	zinc finger protein 874a [Source:MGI Symbol;Acc:MGI:3040703]	0.128033	-0.149563	4.32491	0.128033	2.00102	0.0623808	0.645497	1.20495
ENSMUSG00000039982	ENSMUSG00000039982	ENSMUSG00000039982	Dtx4	207521	deltex 4, E3 ubiquitin ligase [Source:MGI Symbol;Acc:MGI:2672905]	-0.0662381	0.00999383	6.57931	-0.0662381	-2.00091	0.0623934	0.645497	1.20486
ENSMUSG00000038368	ENSMUSG00000038368	ENSMUSG00000038368	Focad	230393	focadhesin [Source:MGI Symbol;Acc:MGI:2676921]	0.142271	-0.367316	3.56676	0.142271	2.00055	0.0624353	0.645547	1.20457
ENSMUSG00000020227	ENSMUSG00000020227	ENSMUSG00000020227	Irak3	73914	interleukin-1 receptor-associated kinase 3 [Source:MGI Symbol;Acc:MGI:1921164]	-0.115557	0.108964	5.44618	-0.115557	-2.0001	0.0624889	0.645718	1.2042
ENSMUSG00000042682	ENSMUSG00000042682	ENSMUSG00000042682	Selenok	80795	selenoprotein K [Source:MGI Symbol;Acc:MGI:1931466]	0.0711987	-0.0101498	6.44821	0.0711987	1.9984	0.062689	0.646758	1.20281
ENSMUSG00000037710	ENSMUSG00000037710	ENSMUSG00000037710	Cisd1	52637	CDGSH iron sulfur domain 1 [Source:MGI Symbol;Acc:MGI:1261855]	-0.152699	0.161831	3.92216	-0.152699	-1.99825	0.0627064	0.646758	1.20269
ENSMUSG00000062210	ENSMUSG00000062210	ENSMUSG00000062210	Tnfaip8	106869	tumor necrosis factor, alpha-induced protein 8 [Source:MGI Symbol;Acc:MGI:2147191]	-0.066376	0.0165156	7.56959	-0.066376	-1.99817	0.0627157	0.646758	1.20262
ENSMUSG00000072109	ENSMUSG00000072109	ENSMUSG00000072109	A530040E14Rik	NA	RIKEN cDNA A530040E14 gene [Source:MGI Symbol;Acc:MGI:3612703]	0.611436	-0.710701	-0.546135	0.611436	1.99795	0.0627418	0.646758	1.20244
ENSMUSG00000042831	ENSMUSG00000042831	ENSMUSG00000042831	Alkbh6	233065	alkB homolog 6 [Source:MGI Symbol;Acc:MGI:2142037]	-0.180628	0.0326574	3.47043	-0.180628	-1.99759	0.0627846	0.646758	1.20215
ENSMUSG00000081049	ENSMUSG00000081049	ENSMUSG00000081049	Rps24-ps3	NA	ribosomal protein S24, pseudogene 3 [Source:MGI Symbol;Acc:MGI:3644407]	0.685956	-0.471254	0.220818	0.685956	1.99736	0.0628122	0.646758	1.20196
ENSMUSG00000090475	ENSMUSG00000090475	ENSMUSG00000090475	Gm6245	NA	predicted gene 6245 [Source:MGI Symbol;Acc:MGI:3646756]	-0.813454	0.612443	-0.960266	-0.813454	-1.99659	0.0629029	0.647275	1.20133
ENSMUSG00000043079	ENSMUSG00000043079	ENSMUSG00000043079	Synpo	104027	synaptopodin [Source:MGI Symbol;Acc:MGI:1099446]	0.86231	-1.12325	-1.09081	0.86231	1.9963	0.0629374	0.647275	1.20109
ENSMUSG00000039414	ENSMUSG00000039414	ENSMUSG00000039414	Heatr5b	320473	HEAT repeat containing 5B [Source:MGI Symbol;Acc:MGI:2444098]	0.0851702	-0.0525687	5.58124	0.0851702	1.9954	0.0630446	0.647275	1.20035
ENSMUSG00000029650	ENSMUSG00000029650	ENSMUSG00000029650	Slc46a3	71706	solute carrier family 46, member 3 [Source:MGI Symbol;Acc:MGI:1918956]	0.291064	-0.0410161	4.74912	0.291064	1.99505	0.0630851	0.647275	1.20007
ENSMUSG00000002731	ENSMUSG00000002731	ENSMUSG00000002731	Prkra	23992	protein kinase, interferon inducible double stranded RNA dependent activator [Source:MGI Symbol;Acc:MGI:1344375]	-0.123053	0.131365	4.77528	-0.123053	-1.99443	0.0631595	0.647275	1.19956
ENSMUSG00000024378	ENSMUSG00000024378	ENSMUSG00000024378	Stard4	170459	StAR-related lipid transfer (START) domain containing 4 [Source:MGI Symbol;Acc:MGI:2156764]	0.126256	-0.133529	6.39893	0.126256	1.99407	0.0632026	0.647275	1.19927
ENSMUSG00000019303	ENSMUSG00000019303	ENSMUSG00000019303	Psmc3ip	19183	proteasome (prosome, macropain) 26S subunit, ATPase 3, interacting protein [Source:MGI Symbol;Acc:MGI:1098610]	-0.319111	-0.150023	2.00297	-0.319111	-1.99386	0.0632274	0.647275	1.19909
ENSMUSG00000082066	ENSMUSG00000082066	ENSMUSG00000082066	Gm13904	NA	predicted gene 13904 [Source:MGI Symbol;Acc:MGI:3651201]	-1.33326	0.708923	-2.5958	-1.33326	-1.99385	0.0632286	0.647275	1.19909
ENSMUSG00000033530	ENSMUSG00000033530	ENSMUSG00000033530	Ttc7b	104718	tetratricopeptide repeat domain 7B [Source:MGI Symbol;Acc:MGI:2144724]	0.199605	-0.129301	5.89252	0.199605	1.99331	0.063292	0.647275	1.19865
ENSMUSG00000096255	ENSMUSG00000096255	ENSMUSG00000096255	Dynlt1b	21648	dynein light chain Tctex-type 1B [Source:MGI Symbol;Acc:MGI:98643]	1.31134	0.0558207	-2.5408	1.31134	1.99331	0.0632922	0.647275	1.19865
ENSMUSG00000109695	ENSMUSG00000109695	ENSMUSG00000109695	Gm31166	102633307	predicted gene, 31166 [Source:MGI Symbol;Acc:MGI:5590325]	0.524768	-0.511303	-0.00690532	0.524768	1.99307	0.0633213	0.647275	1.19845
ENSMUSG00000044433	ENSMUSG00000044433	ENSMUSG00000044433	Camsap3	69697	calmodulin regulated spectrin-associated protein family, member 3 [Source:MGI Symbol;Acc:MGI:1916947]	-0.296466	0.0354322	2.09603	-0.296466	-1.99268	0.0633679	0.647275	1.19813
ENSMUSG00000084974	ENSMUSG00000084974	ENSMUSG00000084974	Gm15567	NA	predicted gene 15567 [Source:MGI Symbol;Acc:MGI:3783016]	0.844472	-0.48531	-0.908651	0.844472	1.9926	0.0633773	0.647275	1.19807
ENSMUSG00000027428	ENSMUSG00000027428	ENSMUSG00000027428	Rbbp9	26450	retinoblastoma binding protein 9, serine hydrolase [Source:MGI Symbol;Acc:MGI:1347074]	-0.130938	0.146245	4.32947	-0.130938	-1.99255	0.0633826	0.647275	1.19803
ENSMUSG00000015994	ENSMUSG00000015994	ENSMUSG00000015994	Fnta	14272	farnesyltransferase, CAAX box, alpha [Source:MGI Symbol;Acc:MGI:104683]	-0.117633	0.129934	5.78298	-0.117633	-1.99223	0.0634213	0.647291	1.19776
ENSMUSG00000038170	ENSMUSG00000038170	ENSMUSG00000038170	Pde4dip	83679	phosphodiesterase 4D interacting protein (myomegalin) [Source:MGI Symbol;Acc:MGI:1891434]	-0.0939122	0.0612605	5.22586	-0.0939122	-1.9919	0.0634602	0.647308	1.1975
ENSMUSG00000090622	ENSMUSG00000090622	ENSMUSG00000090622	A930033H14Rik	320700	RIKEN cDNA A930033H14 gene [Source:MGI Symbol;Acc:MGI:2444562]	0.552608	-0.412963	0.507842	0.552608	1.9904	0.0636394	0.647782	1.19627
ENSMUSG00000002052	ENSMUSG00000002052	ENSMUSG00000002052	Supt6	20926	suppressor of Ty 6 [Source:MGI Symbol;Acc:MGI:107726]	0.0682825	-0.0596027	7.51946	0.0682825	1.99009	0.0636765	0.647782	1.19602
ENSMUSG00000037022	ENSMUSG00000037022	ENSMUSG00000037022	Mmaa	109136	methylmalonic aciduria (cobalamin deficiency) type A [Source:MGI Symbol;Acc:MGI:1923805]	0.268216	-0.424287	2.47368	0.268216	1.9899	0.0637002	0.647782	1.19586
ENSMUSG00000024370	ENSMUSG00000024370	ENSMUSG00000024370	Cdc23	52563	CDC23 cell division cycle 23 [Source:MGI Symbol;Acc:MGI:1098815]	0.0998379	-0.0823806	5.08191	0.0998379	1.98925	0.0637775	0.647782	1.19533
ENSMUSG00000025190	ENSMUSG00000025190	ENSMUSG00000025190	Got1	14718	glutamic-oxaloacetic transaminase 1, soluble [Source:MGI Symbol;Acc:MGI:95791]	0.0975055	0.0306696	5.79254	0.0975055	1.98915	0.0637902	0.647782	1.19525
ENSMUSG00000063623	ENSMUSG00000063623	ENSMUSG00000063623	C230062I16Rik	NA	RIKEN cDNA C230062I16 gene [Source:MGI Symbol;Acc:MGI:2442417]	-1.04448	0.336193	-2.10799	-1.04448	-1.98789	0.0639408	0.647782	1.19422
ENSMUSG00000026696	ENSMUSG00000026696	ENSMUSG00000026696	Vamp4	53330	vesicle-associated membrane protein 4 [Source:MGI Symbol;Acc:MGI:1858730]	0.0994301	-0.0652059	5.92277	0.0994301	1.98745	0.0639943	0.647782	1.19386
ENSMUSG00000052056	ENSMUSG00000052056	ENSMUSG00000052056	Zfp217	228913	zinc finger protein 217 [Source:MGI Symbol;Acc:MGI:2685408]	0.097205	-0.0369654	6.2175	0.097205	1.98712	0.0640333	0.647782	1.19359
ENSMUSG00000099222	ENSMUSG00000099222	ENSMUSG00000099222	Mir7213	NA	microRNA 7213 [Source:MGI Symbol;Acc:MGI:5530759]	1.10656	-2.53389	-3.54455	1.10656	1.98603	0.0641646	0.647782	1.1927
ENSMUSG00000029600	ENSMUSG00000029600	ENSMUSG00000029600	Rita1	100764	RBPJ interacting and tubulin associated 1 [Source:MGI Symbol;Acc:MGI:1922021]	0.295592	-0.117275	1.99831	0.295592	1.98578	0.0641952	0.647782	1.1925
ENSMUSG00000032122	ENSMUSG00000032122	ENSMUSG00000032122	Slc37a2	56857	solute carrier family 37 (glycerol-3-phosphate transporter), member 2 [Source:MGI Symbol;Acc:MGI:1929693]	-0.0587001	-0.0289795	9.49465	-0.0587001	-1.98552	0.0642259	0.647782	1.19229
ENSMUSG00000074213	ENSMUSG00000074213	ENSMUSG00000074213	Gm10642	NA	predicted gene 10642 [Source:MGI Symbol;Acc:MGI:3704338]	0.855082	0.0151337	-0.866483	0.855082	1.98542	0.0642383	0.647782	1.19221
ENSMUSG00000021215	ENSMUSG00000021215	ENSMUSG00000021215	Net1	56349	neuroepithelial cell transforming gene 1 [Source:MGI Symbol;Acc:MGI:1927138]	-0.201373	-0.0713441	2.89105	-0.201373	-1.9854	0.0642406	0.647782	1.19219
ENSMUSG00000110360	ENSMUSG00000110360	ENSMUSG00000110360	Gm45380	NA	predicted gene 45380 [Source:MGI Symbol;Acc:MGI:5791216]	1.04736	-1.50183	-1.94339	1.04736	1.98536	0.0642452	0.647782	1.19216
ENSMUSG00000084340	ENSMUSG00000084340	ENSMUSG00000084340	Gm14766	NA	predicted gene 14766 [Source:MGI Symbol;Acc:MGI:3705649]	1.39213	-1.88676	-3.36215	1.39213	1.98508	0.0642799	0.647782	1.19192
ENSMUSG00000059923	ENSMUSG00000059923	ENSMUSG00000059923	Grb2	14784	growth factor receptor bound protein 2 [Source:MGI Symbol;Acc:MGI:95805]	0.0571669	0.00156607	8.25279	0.0571669	1.98507	0.0642805	0.647782	1.19192
ENSMUSG00000029730	ENSMUSG00000029730	ENSMUSG00000029730	Mcm7	17220	minichromosome maintenance complex component 7 [Source:MGI Symbol;Acc:MGI:1298398]	-0.198536	0.00209738	5.81589	-0.198536	-1.98502	0.0642872	0.647782	1.19188
ENSMUSG00000061186	ENSMUSG00000061186	ENSMUSG00000061186	Sfmbt2	353282	Scm-like with four mbt domains 2 [Source:MGI Symbol;Acc:MGI:2447794]	-0.631037	0.190232	-0.304558	-0.631037	-1.98501	0.0642878	0.647782	1.19187
ENSMUSG00000026342	ENSMUSG00000026342	ENSMUSG00000026342	Slc35f5	74150	solute carrier family 35, member F5 [Source:MGI Symbol;Acc:MGI:1921400]	0.0782561	0.0267152	6.59392	0.0782561	1.98486	0.0643066	0.647782	1.19174
ENSMUSG00000026399	ENSMUSG00000026399	ENSMUSG00000026399	Cd55	13136	CD55 molecule, decay accelerating factor for complement [Source:MGI Symbol;Acc:MGI:104850]	-0.295879	0.193331	3.81802	-0.295879	-1.98479	0.0643141	0.647782	1.19169
ENSMUSG00000035325	ENSMUSG00000035325	ENSMUSG00000035325	Sec31a	69162	Sec31 homolog A (S. cerevisiae) [Source:MGI Symbol;Acc:MGI:1916412]	0.0713215	-0.0885906	7.07978	0.0713215	1.98476	0.0643183	0.647782	1.19167
ENSMUSG00000105701	ENSMUSG00000105701	ENSMUSG00000105701	Gm42587	NA	predicted gene 42587 [Source:MGI Symbol;Acc:MGI:5662724]	1.27949	-1.23783	-2.33429	1.27949	1.98471	0.0643246	0.647782	1.19162
ENSMUSG00000004633	ENSMUSG00000004633	ENSMUSG00000004633	Chn2	69993	chimerin 2 [Source:MGI Symbol;Acc:MGI:1917243]	0.180287	-0.200446	3.41075	0.180287	1.98405	0.0644046	0.648158	1.19108
ENSMUSG00000082709	ENSMUSG00000082709	ENSMUSG00000082709	Gm12362	NA	predicted gene 12362 [Source:MGI Symbol;Acc:MGI:3652292]	1.16349	-0.598134	-2.30559	1.16349	1.9837	0.0644462	0.648158	1.1908
ENSMUSG00000063108	ENSMUSG00000063108	ENSMUSG00000063108	Zfp26	22688	zinc finger protein 26 [Source:MGI Symbol;Acc:MGI:99173]	-0.109285	0.213523	4.90973	-0.109285	-1.98348	0.0644736	0.648158	1.19062
ENSMUSG00000027203	ENSMUSG00000027203	ENSMUSG00000027203	Dut	110074	deoxyuridine triphosphatase [Source:MGI Symbol;Acc:MGI:1346051]	-0.209304	-0.0318336	4.10781	-0.209304	-1.98315	0.0645127	0.648178	1.19035
ENSMUSG00000025232	ENSMUSG00000025232	ENSMUSG00000025232	Hexa	15211	hexosaminidase A [Source:MGI Symbol;Acc:MGI:96073]	0.0535948	-0.0170815	10.1878	0.0535948	1.98238	0.0646063	0.648593	1.18973
ENSMUSG00000040875	ENSMUSG00000040875	ENSMUSG00000040875	Osbpl10	74486	oxysterol binding protein-like 10 [Source:MGI Symbol;Acc:MGI:1921736]	1.15533	-1.37046	-2.3446	1.15533	1.98127	0.0647412	0.648593	1.18882
ENSMUSG00000029992	ENSMUSG00000029992	ENSMUSG00000029992	Gfpt1	14583	glutamine fructose-6-phosphate transaminase 1 [Source:MGI Symbol;Acc:MGI:95698]	0.164537	-0.104144	6.56989	0.164537	1.98122	0.0647471	0.648593	1.18878
ENSMUSG00000074733	ENSMUSG00000074733	ENSMUSG00000074733	Zfp950	414758	zinc finger protein 950 [Source:MGI Symbol;Acc:MGI:2652824]	0.114997	-0.0349926	5.09598	0.114997	1.98107	0.0647658	0.648593	1.18865
ENSMUSG00000035835	ENSMUSG00000035835	ENSMUSG00000035835	Plppr3	216152	phospholipid phosphatase related 3 [Source:MGI Symbol;Acc:MGI:2388640]	0.394871	-0.11626	0.592723	0.394871	1.98085	0.0647927	0.648593	1.18847
ENSMUSG00000094320	ENSMUSG00000094320	ENSMUSG00000094320	Chchd2-ps	433806	coiled-coil-helix-coiled-coil-helix domain containing 2, pseudogene [Source:MGI Symbol;Acc:MGI:3649942]	0.276889	-0.306668	1.43133	0.276889	1.98075	0.064805	0.648593	1.18839
ENSMUSG00000046541	ENSMUSG00000046541	ENSMUSG00000046541	Zfp526	210172	zinc finger protein 526 [Source:MGI Symbol;Acc:MGI:2445181]	-0.156244	0.19227	3.59745	-0.156244	-1.98019	0.0648731	0.648593	1.18794
ENSMUSG00000063334	ENSMUSG00000063334	ENSMUSG00000063334	Krr1	52705	KRR1, small subunit (SSU) processome component, homolog (yeast) [Source:MGI Symbol;Acc:MGI:1289274]	0.0850091	-0.05031	5.82825	0.0850091	1.97962	0.0649417	0.648593	1.18748
ENSMUSG00000038866	ENSMUSG00000038866	ENSMUSG00000038866	Zcchc2	227449	zinc finger, CCHC domain containing 2 [Source:MGI Symbol;Acc:MGI:2444114]	0.135199	0.046605	6.35256	0.135199	1.97951	0.0649559	0.648593	1.18738
ENSMUSG00000023873	ENSMUSG00000023873	ENSMUSG00000023873	1700010I14Rik	66931	RIKEN cDNA 1700010I14 gene [Source:MGI Symbol;Acc:MGI:1914181]	0.281565	-0.147375	1.93948	0.281565	1.9794	0.0649693	0.648593	1.18729
ENSMUSG00000018570	ENSMUSG00000018570	ENSMUSG00000018570	2810408A11Rik	70419	RIKEN cDNA 2810408A11 gene [Source:MGI Symbol;Acc:MGI:1917669]	-1.14856	1.26675	-2.23988	-1.14856	-1.97908	0.0650075	0.648593	1.18704
ENSMUSG00000085894	ENSMUSG00000085894	ENSMUSG00000085894	Gm15832	NA	predicted gene 15832 [Source:MGI Symbol;Acc:MGI:3834078]	-0.299145	0.275154	2.38775	-0.299145	-1.97824	0.0651099	0.648593	1.18635
ENSMUSG00000024645	ENSMUSG00000024645	ENSMUSG00000024645	Timm21	67105	translocase of inner mitochondrial membrane 21 [Source:MGI Symbol;Acc:MGI:1920595]	0.217217	-0.234449	3.31014	0.217217	1.97815	0.0651211	0.648593	1.18628
ENSMUSG00000038384	ENSMUSG00000038384	ENSMUSG00000038384	Setd1b	208043	SET domain containing 1B [Source:MGI Symbol;Acc:MGI:2652820]	0.0899101	-0.118999	5.88101	0.0899101	1.97815	0.0651217	0.648593	1.18627
ENSMUSG00000024095	ENSMUSG00000024095	ENSMUSG00000024095	Hnrnpll	72692	heterogeneous nuclear ribonucleoprotein L-like [Source:MGI Symbol;Acc:MGI:1919942]	-0.0838987	-0.00816291	6.25585	-0.0838987	-1.97777	0.0651681	0.648593	1.18597
ENSMUSG00000006021	ENSMUSG00000006021	ENSMUSG00000006021	Kptn	70394	kaptin [Source:MGI Symbol;Acc:MGI:1890380]	0.207883	-0.116429	2.48249	0.207883	1.97715	0.0652442	0.648593	1.18546
ENSMUSG00000008333	ENSMUSG00000008333	ENSMUSG00000008333	Snrpb2	20639	U2 small nuclear ribonucleoprotein B [Source:MGI Symbol;Acc:MGI:104805]	-0.095546	0.0909236	5.89406	-0.095546	-1.9771	0.06525	0.648593	1.18542
ENSMUSG00000105761	ENSMUSG00000105761	ENSMUSG00000105761	Gm43787	NA	predicted gene 43787 [Source:MGI Symbol;Acc:MGI:5663924]	1.05796	-1.22569	-2.46888	1.05796	1.97706	0.0652548	0.648593	1.18539
ENSMUSG00000040174	ENSMUSG00000040174	ENSMUSG00000040174	Alkbh3	69113	alkB homolog 3, alpha-ketoglutarate-dependent dioxygenase [Source:MGI Symbol;Acc:MGI:1916363]	0.125074	-0.176368	4.22599	0.125074	1.9768	0.0652864	0.648593	1.18518
ENSMUSG00000104348	ENSMUSG00000104348	ENSMUSG00000104348	Gm37691	NA	predicted gene, 37691 [Source:MGI Symbol;Acc:MGI:5610919]	-0.951474	1.32549	-1.54917	-0.951474	-1.9766	0.0653107	0.648593	1.18502
ENSMUSG00000085172	ENSMUSG00000085172	ENSMUSG00000085172	Gm6542	NA	predicted gene 6542 [Source:MGI Symbol;Acc:MGI:3644649]	0.185415	0.198865	3.09093	0.185415	1.9764	0.0653358	0.648593	1.18485
ENSMUSG00000009092	ENSMUSG00000009092	ENSMUSG00000009092	Derl3	70377	Der1-like domain family, member 3 [Source:MGI Symbol;Acc:MGI:1917627]	0.877355	-0.459826	-1.23245	0.877355	1.9755	0.0654454	0.649064	1.18412
ENSMUSG00000087457	ENSMUSG00000087457	ENSMUSG00000087457	Gm7799	NA	predicted gene 7799 [Source:MGI Symbol;Acc:MGI:3643378]	-1.52538	1.50795	-2.85644	-1.52538	-1.9754	0.0654577	0.649064	1.18404
ENSMUSG00000074039	ENSMUSG00000074039	ENSMUSG00000074039	4930520O04Rik	NA	RIKEN cDNA 4930520O04 gene [Source:MGI Symbol;Acc:MGI:1922366]	0.633032	-0.250947	-0.343697	0.633032	1.97459	0.0655582	0.649106	1.18337
ENSMUSG00000023852	ENSMUSG00000023852	ENSMUSG00000023852	Chd1	12648	chromodomain helicase DNA binding protein 1 [Source:MGI Symbol;Acc:MGI:88393]	0.0852255	-0.0518328	6.4542	0.0852255	1.97455	0.0655628	0.649106	1.18334
ENSMUSG00000032477	ENSMUSG00000032477	ENSMUSG00000032477	Cdc25a	12530	cell division cycle 25A [Source:MGI Symbol;Acc:MGI:103198]	-0.126877	0.0413368	4.65069	-0.126877	-1.97446	0.0655738	0.649106	1.18327
ENSMUSG00000035597	ENSMUSG00000035597	ENSMUSG00000035597	Prpf39	328110	pre-mRNA processing factor 39 [Source:MGI Symbol;Acc:MGI:104602]	-0.0738504	0.0846445	5.95254	-0.0738504	-1.97394	0.0656381	0.649373	1.18284
ENSMUSG00000102224	ENSMUSG00000102224	ENSMUSG00000102224	4930447F24Rik	NA	RIKEN cDNA 4930447F24 gene [Source:MGI Symbol;Acc:MGI:1924123]	-1.3143	1.67809	-2.82773	-1.3143	-1.97296	0.0657581	0.650192	1.18205
ENSMUSG00000043008	ENSMUSG00000043008	ENSMUSG00000043008	Klhl6	239743	kelch-like 6 [Source:MGI Symbol;Acc:MGI:2686922]	-0.2323	0.193805	4.37671	-0.2323	-1.97263	0.0657994	0.65023	1.18178
ENSMUSG00000099375	ENSMUSG00000099375	ENSMUSG00000099375	Gm28187	NA	predicted gene 28187 [Source:MGI Symbol;Acc:MGI:5578893]	0.362384	-0.204841	1.34427	0.362384	1.97181	0.0659003	0.650858	1.18111
ENSMUSG00000049680	ENSMUSG00000049680	ENSMUSG00000049680	Urgcp	72046	upregulator of cell proliferation [Source:MGI Symbol;Acc:MGI:1919296]	-0.113868	0.0686114	4.90674	-0.113868	-1.9715	0.0659392	0.650874	1.18086
ENSMUSG00000108353	ENSMUSG00000108353	ENSMUSG00000108353	Gm45205	NA	predicted gene 45205 [Source:MGI Symbol;Acc:MGI:5753781]	-1.12387	1.04411	-3.04851	-1.12387	-1.97058	0.0660518	0.650998	1.18012
ENSMUSG00000026875	ENSMUSG00000026875	ENSMUSG00000026875	Traf1	22029	TNF receptor-associated factor 1 [Source:MGI Symbol;Acc:MGI:101836]	-0.168246	-0.133026	3.92128	-0.168246	-1.9702	0.0660998	0.650998	1.1798
ENSMUSG00000092758	ENSMUSG00000092758	ENSMUSG00000092758	Gm25026	NA	predicted gene, 25026 [Source:MGI Symbol;Acc:MGI:5454803]	-1.37764	0.82582	-3.17865	-1.37764	-1.96912	0.0662338	0.650998	1.17892
ENSMUSG00000074579	ENSMUSG00000074579	ENSMUSG00000074579	Lekr1	624866	leucine, glutamate and lysine rich 1 [Source:MGI Symbol;Acc:MGI:3645902]	-0.403349	0.725663	1.11763	-0.403349	-1.96903	0.0662449	0.650998	1.17885
ENSMUSG00000021408	ENSMUSG00000021408	ENSMUSG00000021408	Ripk1	19766	receptor (TNFRSF)-interacting serine-threonine kinase 1 [Source:MGI Symbol;Acc:MGI:108212]	0.0596213	0.0416683	7.37141	0.0596213	1.96868	0.0662883	0.650998	1.17856
ENSMUSG00000007836	ENSMUSG00000007836	ENSMUSG00000007836	Hnrnpa0	77134	heterogeneous nuclear ribonucleoprotein A0 [Source:MGI Symbol;Acc:MGI:1924384]	-0.0829104	0.0310309	6.88183	-0.0829104	-1.96853	0.0663065	0.650998	1.17844
ENSMUSG00000075470	ENSMUSG00000075470	ENSMUSG00000075470	Alg10b	380959	asparagine-linked glycosylation 10B (alpha-1,2-glucosyltransferase) [Source:MGI Symbol;Acc:MGI:2146159]	-0.0643773	0.0168238	7.07001	-0.0643773	-1.96836	0.0663279	0.650998	1.1783
ENSMUSG00000039646	ENSMUSG00000039646	ENSMUSG00000039646	Vasn	246154	vasorin [Source:MGI Symbol;Acc:MGI:2177651]	0.174449	-0.0572662	3.5388	0.174449	1.96795	0.0663792	0.650998	1.17797
ENSMUSG00000002289	ENSMUSG00000002289	ENSMUSG00000002289	Angptl4	57875	angiopoietin-like 4 [Source:MGI Symbol;Acc:MGI:1888999]	-0.313981	-0.134296	0.918646	-0.313981	-1.96772	0.0664074	0.650998	1.17778
ENSMUSG00000098208	ENSMUSG00000098208	ENSMUSG00000098208	Gm8349	NA	predicted gene 8349 [Source:MGI Symbol;Acc:MGI:3643135]	-1.00417	0.930419	-2.14462	-1.00417	-1.9676	0.0664221	0.650998	1.17769
ENSMUSG00000021556	ENSMUSG00000021556	ENSMUSG00000021556	Golm1	105348	golgi membrane protein 1 [Source:MGI Symbol;Acc:MGI:1917329]	0.149262	-0.222257	3.85059	0.149262	1.96759	0.0664236	0.650998	1.17768
ENSMUSG00000029480	ENSMUSG00000029480	ENSMUSG00000029480	Dhx37	208144	DEAH (Asp-Glu-Ala-His) box polypeptide 37 [Source:MGI Symbol;Acc:MGI:3028576]	0.12379	-0.113174	4.52646	0.12379	1.96754	0.0664293	0.650998	1.17764
ENSMUSG00000087121	ENSMUSG00000087121	ENSMUSG00000087121	Gm7847	NA	predicted gene 7847 [Source:MGI Symbol;Acc:MGI:3648443]	-1.30319	2.86276	-3.33071	-1.30319	-1.96748	0.0664375	0.650998	1.17759
ENSMUSG00000021792	ENSMUSG00000021792	ENSMUSG00000021792	Fam213a	70564	family with sequence similarity 213, member A [Source:MGI Symbol;Acc:MGI:1917814]	0.141969	-0.14369	4.52208	0.141969	1.9669	0.0665096	0.651247	1.17712
ENSMUSG00000030270	ENSMUSG00000030270	ENSMUSG00000030270	Cpne9	211232	copine family member IX [Source:MGI Symbol;Acc:MGI:2443052]	1.40805	-1.50372	-3.10919	1.40805	1.96664	0.066542	0.651247	1.1769
ENSMUSG00000019809	ENSMUSG00000019809	ENSMUSG00000019809	Pex3	56535	peroxisomal biogenesis factor 3 [Source:MGI Symbol;Acc:MGI:1929646]	-0.132767	0.133101	4.22246	-0.132767	-1.96555	0.0666772	0.651247	1.17602
ENSMUSG00000051674	ENSMUSG00000051674	ENSMUSG00000051674	Dcun1d4	100737	DCN1, defective in cullin neddylation 1, domain containing 4 (S. cerevisiae) [Source:MGI Symbol;Acc:MGI:2140972]	0.205916	-0.137828	2.97034	0.205916	1.96554	0.0666791	0.651247	1.17601
ENSMUSG00000041560	ENSMUSG00000041560	ENSMUSG00000041560	Nop53	68077	NOP53 ribosome biogenesis factor [Source:MGI Symbol;Acc:MGI:2154441]	0.0857017	-0.111696	5.9788	0.0857017	1.96554	0.0666792	0.651247	1.17601
ENSMUSG00000001604	ENSMUSG00000001604	ENSMUSG00000001604	Tcea3	21401	transcription elongation factor A (SII), 3 [Source:MGI Symbol;Acc:MGI:1196908]	0.894875	-1.38473	-1.62609	0.894875	1.96545	0.0666897	0.651247	1.17594
ENSMUSG00000034781	ENSMUSG00000034781	ENSMUSG00000034781	Gna11	14672	guanine nucleotide binding protein, alpha 11 [Source:MGI Symbol;Acc:MGI:95766]	0.145865	-0.198236	3.80877	0.145865	1.96517	0.0667247	0.651247	1.17571
ENSMUSG00000031200	ENSMUSG00000031200	ENSMUSG00000031200	Mtcp1	17763	mature T cell proliferation 1 [Source:MGI Symbol;Acc:MGI:102699]	0.187051	0.137782	3.38413	0.187051	1.96488	0.0667619	0.651247	1.17547
ENSMUSG00000026177	ENSMUSG00000026177	ENSMUSG00000026177	Slc11a1	18173	solute carrier family 11 (proton-coupled divalent metal ion transporters), member 1 [Source:MGI Symbol;Acc:MGI:1345275]	0.0511859	-0.087673	8.09914	0.0511859	1.96445	0.0668147	0.651396	1.17513
ENSMUSG00000023018	ENSMUSG00000023018	ENSMUSG00000023018	Smarcd1	83797	SWI/SNF related, matrix associated, actin dependent regulator of chromatin, subfamily d, member 1 [Source:MGI Symbol;Acc:MGI:1933623]	0.174634	-0.206889	4.34351	0.174634	1.96365	0.0669149	0.65189	1.17448
ENSMUSG00000023277	ENSMUSG00000023277	ENSMUSG00000023277	Twf2	23999	twinfilin actin binding protein 2 [Source:MGI Symbol;Acc:MGI:1346078]	-0.0860774	0.0231869	6.33912	-0.0860774	-1.96316	0.0669766	0.65189	1.17408
ENSMUSG00000076432	ENSMUSG00000076432	ENSMUSG00000076432	Ywhaq	22630	tyrosine 3-monooxygenase/tryptophan 5-monooxygenase activation protein theta [Source:MGI Symbol;Acc:MGI:891963]	-0.0767303	0.0677793	5.8038	-0.0767303	-1.96278	0.0670242	0.65189	1.17377
ENSMUSG00000040043	ENSMUSG00000040043	ENSMUSG00000040043	Rbms2	56516	RNA binding motif, single stranded interacting protein 2 [Source:MGI Symbol;Acc:MGI:1861776]	0.0957841	-0.022571	4.71713	0.0957841	1.96243	0.0670677	0.65189	1.17349
ENSMUSG00000056569	ENSMUSG00000056569	ENSMUSG00000056569	Mpz	17528	myelin protein zero [Source:MGI Symbol;Acc:MGI:103177]	0.911009	-0.85407	-1.96517	0.911009	1.96223	0.0670938	0.65189	1.17332
ENSMUSG00000040722	ENSMUSG00000040722	ENSMUSG00000040722	Scamp5	56807	secretory carrier membrane protein 5 [Source:MGI Symbol;Acc:MGI:1928948]	-0.0827299	0.0843531	6.76623	-0.0827299	-1.96193	0.0671303	0.65189	1.17308
ENSMUSG00000058672	ENSMUSG00000058672	ENSMUSG00000058672	Tubb2a	22151	tubulin, beta 2A class IIA [Source:MGI Symbol;Acc:MGI:107861]	0.0888405	0.0112885	6.37638	0.0888405	1.96174	0.0671546	0.65189	1.17292
ENSMUSG00000018986	ENSMUSG00000018986	ENSMUSG00000018986	Slfn3	20557	schlafen 3 [Source:MGI Symbol;Acc:MGI:1329005]	-0.150308	0.136431	4.03946	-0.150308	-1.96155	0.0671792	0.65189	1.17277
ENSMUSG00000015697	ENSMUSG00000015697	ENSMUSG00000015697	Setdb1	84505	SET domain, bifurcated 1 [Source:MGI Symbol;Acc:MGI:1934229]	-0.0680553	0.0647626	6.60906	-0.0680553	-1.96096	0.0672524	0.65189	1.17229
ENSMUSG00000030403	ENSMUSG00000030403	ENSMUSG00000030403	Vasp	22323	vasodilator-stimulated phosphoprotein [Source:MGI Symbol;Acc:MGI:109268]	-0.0688714	-0.107862	7.34363	-0.0688714	-1.96061	0.0672964	0.65189	1.17201
ENSMUSG00000049285	ENSMUSG00000049285	ENSMUSG00000049285	Mblac1	330216	metallo-beta-lactamase domain containing 1 [Source:MGI Symbol;Acc:MGI:2679717]	0.308171	0.0417422	1.70604	0.308171	1.96036	0.0673283	0.65189	1.1718
ENSMUSG00000103569	ENSMUSG00000103569	ENSMUSG00000103569	Gm38067	NA	predicted gene, 38067 [Source:MGI Symbol;Acc:MGI:5611295]	-1.16306	1.20342	-2.28671	-1.16306	-1.96033	0.0673322	0.65189	1.17178
ENSMUSG00000103846	ENSMUSG00000103846	ENSMUSG00000103846	Gm37809	NA	predicted gene, 37809 [Source:MGI Symbol;Acc:MGI:5611037]	-1.04796	0.276935	-2.52383	-1.04796	-1.96017	0.0673517	0.65189	1.17165
ENSMUSG00000113865	ENSMUSG00000113865	ENSMUSG00000113865	Selenok-ps6	NA	selenoprotein K, pseudogene 6 [Source:MGI Symbol;Acc:MGI:5012188]	1.28585	-0.322891	-3.27077	1.28585	1.95934	0.0674569	0.652545	1.17097
ENSMUSG00000021843	ENSMUSG00000021843	ENSMUSG00000021843	Ktn1	16709	kinectin 1 [Source:MGI Symbol;Acc:MGI:109153]	0.085757	-0.169566	5.40972	0.085757	1.95786	0.0676436	0.653459	1.16977
ENSMUSG00000045980	ENSMUSG00000045980	ENSMUSG00000045980	Tmem104	320534	transmembrane protein 104 [Source:MGI Symbol;Acc:MGI:2444222]	0.102966	-0.0777447	7.07752	0.102966	1.95777	0.0676555	0.653459	1.1697
ENSMUSG00000074743	ENSMUSG00000074743	ENSMUSG00000074743	Thbd	21824	thrombomodulin [Source:MGI Symbol;Acc:MGI:98736]	0.118971	0.161921	4.83501	0.118971	1.9577	0.0676639	0.653459	1.16964
ENSMUSG00000110030	ENSMUSG00000110030	ENSMUSG00000110030	Gm45546	NA	predicted gene 45546 [Source:MGI Symbol;Acc:MGI:5791382]	-0.949937	0.805269	-1.67937	-0.949937	-1.95702	0.0677503	0.653931	1.16909
ENSMUSG00000023966	ENSMUSG00000023966	ENSMUSG00000023966	Rsph9	75564	radial spoke head 9 homolog (Chlamydomonas) [Source:MGI Symbol;Acc:MGI:1922814]	0.417604	-0.410346	1.2698	0.417604	1.95622	0.0678521	0.654305	1.16844
ENSMUSG00000071715	ENSMUSG00000071715	ENSMUSG00000071715	Ncf4	17972	neutrophil cytosolic factor 4 [Source:MGI Symbol;Acc:MGI:109186]	-0.0776624	-0.0573225	6.89289	-0.0776624	-1.95588	0.0678951	0.654305	1.16816
ENSMUSG00000037568	ENSMUSG00000037568	ENSMUSG00000037568	Vash2	226841	vasohibin 2 [Source:MGI Symbol;Acc:MGI:2444826]	0.319767	-0.0906124	1.72138	0.319767	1.95582	0.0679017	0.654305	1.16812
ENSMUSG00000083240	ENSMUSG00000083240	ENSMUSG00000083240	Gm13453	NA	predicted gene 13453 [Source:MGI Symbol;Acc:MGI:3651618]	-0.30428	0.208632	2.50875	-0.30428	-1.95471	0.0680434	0.655191	1.16721
ENSMUSG00000028017	ENSMUSG00000028017	ENSMUSG00000028017	Egf	13645	epidermal growth factor [Source:MGI Symbol;Acc:MGI:95290]	-0.735213	0.479207	-1.09362	-0.735213	-1.95426	0.0681005	0.655191	1.16685
ENSMUSG00000087556	ENSMUSG00000087556	ENSMUSG00000087556	Gm15764	NA	predicted gene 15764 [Source:MGI Symbol;Acc:MGI:3783206]	0.409874	-0.252846	0.472759	0.409874	1.95352	0.0681947	0.655191	1.16625
ENSMUSG00000030272	ENSMUSG00000030272	ENSMUSG00000030272	Camk1	52163	calcium/calmodulin-dependent protein kinase I [Source:MGI Symbol;Acc:MGI:1098535]	0.105097	-0.00483432	7.67219	0.105097	1.95351	0.0681957	0.655191	1.16624
ENSMUSG00000106990	ENSMUSG00000106990	ENSMUSG00000106990	Gm42547	NA	predicted gene 42547 [Source:MGI Symbol;Acc:MGI:5662684]	0.136664	-0.0653385	3.6856	0.136664	1.95345	0.0682041	0.655191	1.16619
ENSMUSG00000022718	ENSMUSG00000022718	ENSMUSG00000022718	Dgcr8	94223	DGCR8, microprocessor complex subunit [Source:MGI Symbol;Acc:MGI:2151114]	-0.14186	0.0337228	4.91318	-0.14186	-1.95331	0.0682215	0.655191	1.16608
ENSMUSG00000027227	ENSMUSG00000027227	ENSMUSG00000027227	Sord	20322	sorbitol dehydrogenase [Source:MGI Symbol;Acc:MGI:98266]	-0.116486	0.164922	5.70873	-0.116486	-1.95252	0.0683228	0.655191	1.16543
ENSMUSG00000044349	ENSMUSG00000044349	ENSMUSG00000044349	Snhg11	319317	small nucleolar RNA host gene 11 [Source:MGI Symbol;Acc:MGI:2441845]	-0.684898	0.675803	-0.660414	-0.684898	-1.95244	0.0683318	0.655191	1.16538
ENSMUSG00000001630	ENSMUSG00000001630	ENSMUSG00000001630	Stk38l	232533	serine/threonine kinase 38 like [Source:MGI Symbol;Acc:MGI:1922250]	0.184219	-0.119369	3.31037	0.184219	1.95244	0.0683321	0.655191	1.16538
ENSMUSG00000047965	ENSMUSG00000047965	ENSMUSG00000047965	Rpl9-ps7	NA	ribosomal protein L9, pseudogene 7 [Source:MGI Symbol;Acc:MGI:3642824]	0.763462	-0.659557	-1.4521	0.763462	1.95159	0.0684404	0.655585	1.16469
ENSMUSG00000038569	ENSMUSG00000038569	ENSMUSG00000038569	Rad9b	231724	RAD9 checkpoint clamp component B [Source:MGI Symbol;Acc:MGI:2385231]	0.579515	-0.953875	-0.565481	0.579515	1.95153	0.0684484	0.655585	1.16464
ENSMUSG00000019235	ENSMUSG00000019235	ENSMUSG00000019235	Rps6kl1	238323	ribosomal protein S6 kinase-like 1 [Source:MGI Symbol;Acc:MGI:2443413]	0.545158	-0.625927	-0.670745	0.545158	1.94976	0.0686756	0.657263	1.1632
ENSMUSG00000029153	ENSMUSG00000029153	ENSMUSG00000029153	Ociad2	433904	OCIA domain containing 2 [Source:MGI Symbol;Acc:MGI:1916377]	-0.26079	0.166301	3.04621	-0.26079	-1.94957	0.0686991	0.657263	1.16305
ENSMUSG00000006373	ENSMUSG00000006373	ENSMUSG00000006373	Pgrmc1	53328	progesterone receptor membrane component 1 [Source:MGI Symbol;Acc:MGI:1858305]	-0.0874891	0.0682608	6.45467	-0.0874891	-1.94874	0.0688059	0.657711	1.16237
ENSMUSG00000090264	ENSMUSG00000090264	ENSMUSG00000090264	Eif4ebp3	108112	eukaryotic translation initiation factor 4E binding protein 3 [Source:MGI Symbol;Acc:MGI:1270847]	-1.25474	1.44154	-1.96167	-1.25474	-1.94862	0.0688214	0.657711	1.16228
ENSMUSG00000039754	ENSMUSG00000039754	ENSMUSG00000039754	Alkbh4	72041	alkB homolog 4, lysine demethylase [Source:MGI Symbol;Acc:MGI:1919291]	-0.210672	0.146458	2.77974	-0.210672	-1.94769	0.068941	0.658493	1.16152
ENSMUSG00000042724	ENSMUSG00000042724	ENSMUSG00000042724	Map3k9	338372	mitogen-activated protein kinase kinase kinase 9 [Source:MGI Symbol;Acc:MGI:2449952]	-0.127016	0.020593	4.66632	-0.127016	-1.94683	0.0690516	0.659187	1.16083
ENSMUSG00000034686	ENSMUSG00000034686	ENSMUSG00000034686	Prr7	432763	proline rich 7 (synaptic) [Source:MGI Symbol;Acc:MGI:3487246]	-1.88078	3.04405	-3.67762	-1.88078	-1.94566	0.0692024	0.660018	1.15988
ENSMUSG00000022812	ENSMUSG00000022812	ENSMUSG00000022812	Gsk3b	56637	glycogen synthase kinase 3 beta [Source:MGI Symbol;Acc:MGI:1861437]	0.0639685	-0.00444123	7.42006	0.0639685	1.94552	0.06922	0.660018	1.15977
ENSMUSG00000020432	ENSMUSG00000020432	ENSMUSG00000020432	Tcn2	21452	transcobalamin 2 [Source:MGI Symbol;Acc:MGI:98534]	0.0796402	-0.0247568	6.77338	0.0796402	1.94527	0.0692523	0.660018	1.15957
ENSMUSG00000029029	ENSMUSG00000029029	ENSMUSG00000029029	Wrap73	59002	WD repeat containing, antisense to Trp73 [Source:MGI Symbol;Acc:MGI:1891749]	0.188081	-0.232192	3.57479	0.188081	1.94467	0.069331	0.660054	1.15907
ENSMUSG00000097405	ENSMUSG00000097405	ENSMUSG00000097405	D630044L22Rik	NA	RIKEN cDNA gene D630044L22 gene [Source:MGI Symbol;Acc:MGI:3709661]	-1.45796	0.836521	-2.84235	-1.45796	-1.94442	0.069363	0.660054	1.15887
ENSMUSG00000036810	ENSMUSG00000036810	ENSMUSG00000036810	Cnep1r1	382030	CTD nuclear envelope phosphatase 1 regulatory subunit 1 [Source:MGI Symbol;Acc:MGI:1921981]	-0.0977734	0.0698108	5.66261	-0.0977734	-1.94437	0.0693697	0.660054	1.15883
ENSMUSG00000060538	ENSMUSG00000060538	ENSMUSG00000060538	Tmem219	68742	transmembrane protein 219 [Source:MGI Symbol;Acc:MGI:1915992]	0.12924	-0.171225	4.86229	0.12924	1.9439	0.0694304	0.660271	1.15845
ENSMUSG00000037020	ENSMUSG00000037020	ENSMUSG00000037020	Wdr62	233064	WD repeat domain 62 [Source:MGI Symbol;Acc:MGI:1923696]	-0.163252	0.0451067	4.30848	-0.163252	-1.94317	0.0695246	0.660806	1.15786
ENSMUSG00000024941	ENSMUSG00000024941	ENSMUSG00000024941	Scyl1	78891	SCY1-like 1 (S. cerevisiae) [Source:MGI Symbol;Acc:MGI:1931787]	0.0797195	-0.0317907	6.35082	0.0797195	1.94221	0.0696497	0.661204	1.15708
ENSMUSG00000049124	ENSMUSG00000049124	ENSMUSG00000049124	Gm8186	NA	predicted gene 8186 [Source:MGI Symbol;Acc:MGI:3643110]	0.260931	-0.212529	2.24498	0.260931	1.94189	0.06969	0.661204	1.15683
ENSMUSG00000097819	ENSMUSG00000097819	ENSMUSG00000097819	Gm26813	NA	predicted gene, 26813 [Source:MGI Symbol;Acc:MGI:5477307]	0.606281	-1.12383	-0.230356	0.606281	1.94185	0.069696	0.661204	1.15679
ENSMUSG00000092558	ENSMUSG00000092558	ENSMUSG00000092558	Med20	56771	mediator complex subunit 20 [Source:MGI Symbol;Acc:MGI:1929648]	-0.130365	0.134503	4.92139	-0.130365	-1.94168	0.0697183	0.661204	1.15665
ENSMUSG00000029624	ENSMUSG00000029624	ENSMUSG00000029624	Ptcd1	71799	pentatricopeptide repeat domain 1 [Source:MGI Symbol;Acc:MGI:1919049]	0.156793	-0.173201	3.87072	0.156793	1.94081	0.0698316	0.661712	1.15595
ENSMUSG00000074030	ENSMUSG00000074030	ENSMUSG00000074030	Exoc8	102058	exocyst complex component 8 [Source:MGI Symbol;Acc:MGI:2142527]	-0.0945479	0.00176198	5.2918	-0.0945479	-1.93987	0.0699531	0.661712	1.15519
ENSMUSG00000086468	ENSMUSG00000086468	ENSMUSG00000086468	Etaa1os	NA	Ewing tumor-associated antigen 1, opposite strand [Source:MGI Symbol;Acc:MGI:1920221]	-0.644647	0.739189	-0.784731	-0.644647	-1.93987	0.0699536	0.661712	1.15519
ENSMUSG00000074243	ENSMUSG00000074243	ENSMUSG00000074243	Gm10651	100043771	predicted pseudogene 10651 [Source:MGI Symbol;Acc:MGI:3704290]	0.548977	-0.69827	0.468961	0.548977	1.93959	0.0699901	0.661712	1.15496
ENSMUSG00000100839	ENSMUSG00000100839	ENSMUSG00000100839	Gm5920	NA	predicted gene 5920 [Source:MGI Symbol;Acc:MGI:3645716]	0.410181	-0.303197	0.478333	0.410181	1.93942	0.0700126	0.661712	1.15482
ENSMUSG00000038242	ENSMUSG00000038242	ENSMUSG00000038242	Aox4	71872	aldehyde oxidase 4 [Source:MGI Symbol;Acc:MGI:1919122]	-1.40775	0.890407	-3.07191	-1.40775	-1.93928	0.0700301	0.661712	1.15472
ENSMUSG00000025968	ENSMUSG00000025968	ENSMUSG00000025968	Ndufs1	227197	NADH:ubiquinone oxidoreductase core subunit S1 [Source:MGI Symbol;Acc:MGI:2443241]	0.0741028	-0.038553	6.31596	0.0741028	1.9392	0.0700402	0.661712	1.15465
ENSMUSG00000086229	ENSMUSG00000086229	ENSMUSG00000086229	Gm4887	233637	predicted gene 4887 [Source:MGI Symbol;Acc:MGI:3645730]	-0.718259	0.685371	0.610966	-0.718259	-1.93893	0.0700757	0.661712	1.15443
ENSMUSG00000034334	ENSMUSG00000034334	ENSMUSG00000034334	Fam151b	73942	family with sequence similarity 151, member B [Source:MGI Symbol;Acc:MGI:1921192]	-0.186192	0.134448	2.89964	-0.186192	-1.93804	0.070193	0.662461	1.15371
ENSMUSG00000002799	ENSMUSG00000002799	ENSMUSG00000002799	Jag2	16450	jagged 2 [Source:MGI Symbol;Acc:MGI:1098270]	-0.380149	0.271492	1.69799	-0.380149	-1.93676	0.0703594	0.663437	1.15268
ENSMUSG00000051234	ENSMUSG00000051234	ENSMUSG00000051234	Rnf7	19823	ring finger protein 7 [Source:MGI Symbol;Acc:MGI:1337096]	0.095592	0.0199474	5.67481	0.095592	1.9362	0.0704335	0.663437	1.15222
ENSMUSG00000100009	ENSMUSG00000100009	ENSMUSG00000100009	Gm7967	NA	predicted gene 7967 [Source:MGI Symbol;Acc:MGI:3644984]	0.702106	-0.781975	-0.554082	0.702106	1.93585	0.0704794	0.663437	1.15194
ENSMUSG00000002107	ENSMUSG00000002107	ENSMUSG00000002107	Celf2	14007	CUGBP, Elav-like family member 2 [Source:MGI Symbol;Acc:MGI:1338822]	-0.0543272	0.0739192	8.33597	-0.0543272	-1.93527	0.0705553	0.663437	1.15147
ENSMUSG00000050627	ENSMUSG00000050627	ENSMUSG00000050627	Gpd1l	333433	glycerol-3-phosphate dehydrogenase 1-like [Source:MGI Symbol;Acc:MGI:1289257]	0.0840153	-0.0596854	5.91151	0.0840153	1.93488	0.0706059	0.663437	1.15116
ENSMUSG00000077737	ENSMUSG00000077737	ENSMUSG00000077737	Snord72	NA	small nucleolar RNA, C/D box 72 [Source:MGI Symbol;Acc:MGI:3819555]	-0.943635	0.505111	-1.21716	-0.943635	-1.93476	0.0706217	0.663437	1.15106
ENSMUSG00000066036	ENSMUSG00000066036	ENSMUSG00000066036	Ubr4	69116	ubiquitin protein ligase E3 component n-recognin 4 [Source:MGI Symbol;Acc:MGI:1916366]	0.071946	-0.0393792	8.53706	0.071946	1.93463	0.0706398	0.663437	1.15095
ENSMUSG00000032512	ENSMUSG00000032512	ENSMUSG00000032512	Wdr48	67561	WD repeat domain 48 [Source:MGI Symbol;Acc:MGI:1914811]	0.074884	-0.079506	5.94165	0.074884	1.93404	0.0707171	0.663437	1.15048
ENSMUSG00000104686	ENSMUSG00000104686	ENSMUSG00000104686	Gm42815	NA	predicted gene 42815 [Source:MGI Symbol;Acc:MGI:5662952]	1.01783	-1.15283	-2.09671	1.01783	1.93374	0.070756	0.663437	1.15024
ENSMUSG00000060739	ENSMUSG00000060739	ENSMUSG00000060739	Nsa2	59050	NSA2 ribosome biogenesis homolog [Source:MGI Symbol;Acc:MGI:1913883]	0.119227	-0.030148	4.93478	0.119227	1.93361	0.0707732	0.663437	1.15013
ENSMUSG00000025041	ENSMUSG00000025041	ENSMUSG00000025041	Nt5c2	76952	5'-nucleotidase, cytosolic II [Source:MGI Symbol;Acc:MGI:2178563]	0.0764784	-0.0558543	6.0187	0.0764784	1.93353	0.0707848	0.663437	1.15006
ENSMUSG00000051403	ENSMUSG00000051403	ENSMUSG00000051403	Ppp1r37	232947	protein phosphatase 1, regulatory subunit 37 [Source:MGI Symbol;Acc:MGI:2687042]	0.117622	-0.0986866	5.15324	0.117622	1.93352	0.0707852	0.663437	1.15006
ENSMUSG00000025357	ENSMUSG00000025357	ENSMUSG00000025357	Dgka	13139	diacylglycerol kinase, alpha [Source:MGI Symbol;Acc:MGI:102952]	-0.194202	0.15139	3.36072	-0.194202	-1.93347	0.0707915	0.663437	1.15002
ENSMUSG00000106940	ENSMUSG00000106940	ENSMUSG00000106940	Gm42930	NA	predicted gene 42930 [Source:MGI Symbol;Acc:MGI:5663067]	-1.62549	1.36491	-3.14831	-1.62549	-1.933	0.0708543	0.663653	1.14963
ENSMUSG00000044906	ENSMUSG00000044906	ENSMUSG00000044906	4930503L19Rik	269033	RIKEN cDNA 4930503L19 gene [Source:MGI Symbol;Acc:MGI:1922045]	-0.0847234	0.0627313	5.64783	-0.0847234	-1.9327	0.0708932	0.663653	1.1494
ENSMUSG00000114602	ENSMUSG00000114602	ENSMUSG00000114602	Gm49223	NA	predicted gene, 49223 [Source:MGI Symbol;Acc:MGI:6118679]	-1.28983	1.79373	-2.2686	-1.28983	-1.93243	0.0709288	0.663653	1.14918
ENSMUSG00000069540	ENSMUSG00000069540	ENSMUSG00000069540	Gm4925	237433	predicted gene 4925 [Source:MGI Symbol;Acc:MGI:3643371]	-1.62113	2.89118	-3.54455	-1.62113	-1.93042	0.0711944	0.664991	1.14755
ENSMUSG00000028556	ENSMUSG00000028556	ENSMUSG00000028556	Dock7	67299	dedicator of cytokinesis 7 [Source:MGI Symbol;Acc:MGI:1914549]	-0.0792119	-0.0138234	6.76839	-0.0792119	-1.93033	0.0712065	0.664991	1.14748
ENSMUSG00000112341	ENSMUSG00000112341	ENSMUSG00000112341	Gm4796	NA	predicted gene 4796 [Source:MGI Symbol;Acc:MGI:3645895]	-1.18631	2.2083	-2.24108	-1.18631	-1.93032	0.0712085	0.664991	1.14747
ENSMUSG00000021481	ENSMUSG00000021481	ENSMUSG00000021481	Zfp346	26919	zinc finger protein 346 [Source:MGI Symbol;Acc:MGI:1349417]	0.142545	-0.179172	3.89667	0.142545	1.93012	0.071234	0.664991	1.14731
ENSMUSG00000038400	ENSMUSG00000038400	ENSMUSG00000038400	Pmepa1	65112	prostate transmembrane protein, androgen induced 1 [Source:MGI Symbol;Acc:MGI:1929600]	-0.866749	0.0182648	-0.88392	-0.866749	-1.92978	0.0712797	0.664991	1.14703
ENSMUSG00000084284	ENSMUSG00000084284	ENSMUSG00000084284	Tpt1-ps6	NA	tumor protein, translationally-controlled, pseudogene 6 [Source:MGI Symbol;Acc:MGI:2665000]	0.783922	-0.741764	-0.915579	0.783922	1.92962	0.0713009	0.664991	1.14691
ENSMUSG00000102545	ENSMUSG00000102545	ENSMUSG00000102545	6430573P05Rik	NA	RIKEN cDNA 6430573P05 gene [Source:MGI Symbol;Acc:MGI:2686494]	0.699112	-0.624028	-1.35967	0.699112	1.9293	0.0713433	0.665031	1.14665
ENSMUSG00000060441	ENSMUSG00000060441	ENSMUSG00000060441	Trim5	667823	tripartite motif-containing 5 [Source:MGI Symbol;Acc:MGI:3646853]	-0.143459	0.195076	3.28834	-0.143459	-1.92897	0.0713868	0.66508	1.14638
ENSMUSG00000037214	ENSMUSG00000037214	ENSMUSG00000037214	Thap1	73754	THAP domain containing, apoptosis associated protein 1 [Source:MGI Symbol;Acc:MGI:1921004]	-0.184562	0.218439	3.08792	-0.184562	-1.92861	0.0714353	0.665177	1.14609
ENSMUSG00000081232	ENSMUSG00000081232	ENSMUSG00000081232	Gm14373	NA	predicted gene 14373 [Source:MGI Symbol;Acc:MGI:3651800]	0.310162	-0.0276278	2.36014	0.310162	1.92813	0.0714984	0.665409	1.1457
ENSMUSG00000059588	ENSMUSG00000059588	ENSMUSG00000059588	Calcrl	54598	calcitonin receptor-like [Source:MGI Symbol;Acc:MGI:1926944]	-0.13546	-0.0256349	7.79388	-0.13546	-1.92713	0.0716318	0.666294	1.14489
ENSMUSG00000082510	ENSMUSG00000082510	ENSMUSG00000082510	Gm11793	NA	predicted gene 11793 [Source:MGI Symbol;Acc:MGI:3652124]	-0.495824	0.423747	0.331693	-0.495824	-1.92631	0.071741	0.666844	1.14423
ENSMUSG00000021192	ENSMUSG00000021192	ENSMUSG00000021192	Golga5	27277	golgi autoantigen, golgin subfamily a, 5 [Source:MGI Symbol;Acc:MGI:1351475]	0.0948299	-0.0388065	5.55184	0.0948299	1.92551	0.0718477	0.666844	1.14359
ENSMUSG00000019373	ENSMUSG00000019373	ENSMUSG00000019373	Cops3	26572	COP9 signalosome subunit 3 [Source:MGI Symbol;Acc:MGI:1349409]	-0.11615	0.0912254	5.01669	-0.11615	-1.92551	0.0718482	0.666844	1.14358
ENSMUSG00000022519	ENSMUSG00000022519	ENSMUSG00000022519	Srl	106393	sarcalumenin [Source:MGI Symbol;Acc:MGI:2146620]	0.27273	-0.45451	1.6938	0.27273	1.92512	0.0718993	0.666844	1.14328
ENSMUSG00000022350	ENSMUSG00000022350	ENSMUSG00000022350	Washc5	223593	WASH complex subunit 5 [Source:MGI Symbol;Acc:MGI:2146110]	0.0575438	-0.0226261	7.6485	0.0575438	1.92493	0.0719255	0.666844	1.14312
[truncated: 15,544 more rows]

## Sheet: Blad1
A	793992	M	2	WT	2020-07-01
B	793993	M	3	KO	2020-07-01
C	794000	M	1	WT	2020-06-30
D	794001	M	2	KO	2020-06-30
E	794041	M	3	WT	2020-07-02
F	794039	M	1	KO	2020-07-02
